# Supplementary material for: A skin-permeable polymer for non-invasive transdermal insulin delivery
Source: Nature. 2025 Nov 19;648(8093):459–67. doi: 10.1038/s41586-025-09729-x (PMC12695667; doi:10.1038/s41586-025-09729-x)
Supplement: Supplementary file 11 — Source Data Supplementary Figs 1–32 [file 41586_2025_9729_MOESM11_ESM.xlsx]

## Sheet: Supplementary Fig. 1
pH	OP (zeta potential, mv)			OP-I (zeta potential, mv)
4	31	20.9	23.2	4.87	14.7	10.8
5	10.4	13.7	11	4.01	3.37	3.15
6	3.92	1.2	1.79	-0.202	-0.994	-1.39
7	-6.3	-5.05	-4.85	-1.57	-1.98	-1.29
8	-12.9	-11.5	-14.5	-9.7	-5.44	-7.91
9	-15.3	-19	-22	-8.57	-6.67	-11.5

## Sheet: Supplementary Fig. 2
Time (min)	Intensity
8	-418
8.00167	-418
8.00333	-418
8.005	-417
8.00667	-417
8.00833	-417
8.01	-417
8.01167	-417
8.01333	-417
8.015	-417
8.01667	-417
8.01833	-417
8.02	-417
8.02167	-417
8.02333	-417
8.025	-417
8.02667	-417
8.02833	-417
8.03	-417
8.03167	-417
8.03333	-417
8.035	-417
8.03667	-417
8.03833	-417
8.04	-417
8.04167	-417
8.04333	-417
8.045	-417
8.04667	-417
8.04833	-417
8.05	-417
8.05167	-417
8.05333	-417
8.055	-417
8.05667	-418
8.05833	-418
8.06	-418
8.06167	-418
8.06333	-418
8.065	-418
8.06667	-418
8.06833	-418
8.07	-418
8.07167	-418
8.07333	-418
8.075	-418
8.07667	-418
8.07833	-418
8.08	-418
8.08167	-418
8.08333	-418
8.085	-418
8.08667	-418
8.08833	-418
8.09	-418
8.09167	-418
8.09333	-418
8.095	-418
8.09667	-418
8.09833	-418
8.1	-418
8.10167	-418
8.10333	-418
8.105	-418
8.10667	-418
8.10833	-418
8.11	-418
8.11167	-418
8.11333	-418
8.115	-418
8.11667	-418
8.11833	-417
8.12	-417
8.12167	-417
8.12333	-417
8.125	-417
8.12667	-417
8.12833	-416
8.13	-416
8.13167	-416
8.13333	-416
8.135	-416
8.13667	-416
8.13833	-416
8.14	-416
8.14167	-416
8.14333	-416
8.145	-416
8.14667	-416
8.14833	-416
8.15	-416
8.15167	-416
8.15333	-416
8.155	-416
8.15667	-416
8.15833	-416
8.16	-416
8.16167	-416
8.16333	-416
8.165	-416
8.16667	-416
8.16833	-416
8.17	-416
8.17167	-416
8.17333	-416
8.175	-416
8.17667	-416
8.17833	-416
8.18	-416
8.18167	-415
8.18333	-415
8.185	-415
8.18667	-415
8.18833	-415
8.19	-415
8.19167	-415
8.19333	-415
8.195	-415
8.19667	-415
8.19833	-415
8.2	-415
8.20167	-415
8.20333	-415
8.205	-415
8.20667	-415
8.20833	-415
8.21	-415
8.21167	-415
8.21333	-415
8.215	-415
8.21667	-415
8.21833	-415
8.22	-415
8.22167	-415
8.22333	-415
8.225	-415
8.22667	-415
8.22833	-415
8.23	-415
8.23167	-414
8.23333	-414
8.235	-414
8.23667	-414
8.23833	-414
8.24	-414
8.24167	-414
8.24333	-413
8.245	-413
8.24667	-413
8.24833	-413
8.25	-413
8.25167	-413
8.25333	-413
8.255	-413
8.25667	-413
8.25833	-413
8.26	-413
8.26167	-413
8.26333	-413
8.265	-413
8.26667	-413
8.26833	-413
8.27	-413
8.27167	-413
8.27333	-413
8.275	-413
8.27667	-413
8.27833	-413
8.28	-413
8.28167	-413
8.28333	-413
8.285	-413
8.28667	-413
8.28833	-413
8.29	-413
8.29167	-413
8.29333	-413
8.295	-412
8.29667	-412
8.29833	-412
8.3	-412
8.30167	-412
8.30333	-412
8.305	-412
8.30667	-412
8.30833	-412
8.31	-412
8.31167	-412
8.31333	-412
8.315	-411
8.31667	-411
8.31833	-411
8.32	-411
8.32167	-411
8.32333	-411
8.325	-411
8.32667	-411
8.32833	-411
8.33	-411
8.33167	-411
8.33333	-411
8.335	-411
8.33667	-412
8.33833	-412
8.34	-412
8.34167	-412
8.34333	-412
8.345	-412
8.34667	-412
8.34833	-412
8.35	-412
8.35167	-412
8.35333	-412
8.355	-412
8.35667	-412
8.35833	-412
8.36	-412
8.36167	-412
8.36333	-412
8.365	-412
8.36667	-413
8.36833	-413
8.37	-413
8.37167	-413
8.37333	-413
8.375	-413
8.37667	-413
8.37833	-413
8.38	-413
8.38167	-413
8.38333	-413
8.385	-413
8.38667	-414
8.38833	-414
8.39	-414
8.39167	-414
8.39333	-414
8.395	-414
8.39667	-414
8.39833	-414
8.4	-414
8.40167	-414
8.40333	-414
8.405	-414
8.40667	-414
8.40833	-414
8.41	-414
8.41167	-414
8.41333	-414
8.415	-413
8.41667	-413
8.41833	-413
8.42	-413
8.42167	-413
8.42333	-413
8.425	-413
8.42667	-413
8.42833	-414
8.43	-414
8.43167	-414
8.43333	-414
8.435	-414
8.43667	-414
8.43833	-414
8.44	-414
8.44167	-414
8.44333	-414
8.445	-414
8.44667	-414
8.44833	-414
8.45	-414
8.45167	-414
8.45333	-414
8.455	-414
8.45667	-414
8.45833	-414
8.46	-414
8.46167	-414
8.46333	-413
8.465	-413
8.46667	-413
8.46833	-413
8.47	-413
8.47167	-413
8.47333	-413
8.475	-413
8.47667	-413
8.47833	-412
8.48	-412
8.48167	-412
8.48333	-412
8.485	-412
8.48667	-412
8.48833	-412
8.49	-412
8.49167	-411
8.49333	-411
8.495	-411
8.49667	-411
8.49833	-411
8.5	-411
8.50167	-411
8.50333	-411
8.505	-411
8.50667	-411
8.50833	-411
8.51	-411
8.51167	-411
8.51333	-411
8.515	-411
8.51667	-411
8.51833	-411
8.52	-411
8.52167	-411
8.52333	-411
8.525	-411
8.52667	-411
8.52833	-411
8.53	-411
8.53167	-411
8.53333	-411
8.535	-411
8.53667	-411
8.53833	-410
8.54	-410
8.54167	-410
8.54333	-410
8.545	-410
8.54667	-410
8.54833	-410
8.55	-410
8.55167	-410
8.55333	-411
8.555	-411
8.55667	-411
8.55833	-411
8.56	-411
8.56167	-411
8.56333	-411
8.565	-411
8.56667	-410
8.56833	-410
8.57	-410
8.57167	-410
8.57333	-410
8.575	-410
8.57667	-410
8.57833	-410
8.58	-410
8.58167	-410
8.58333	-410
8.585	-410
8.58667	-410
8.58833	-410
8.59	-410
8.59167	-410
8.59333	-410
8.595	-410
8.59667	-410
8.59833	-409
8.6	-409
8.60167	-409
8.60333	-409
8.605	-409
8.60667	-409
8.60833	-409
8.61	-408
8.61167	-408
8.61333	-408
8.615	-408
8.61667	-408
8.61833	-408
8.62	-408
8.62167	-408
8.62333	-408
8.625	-408
8.62667	-408
8.62833	-408
8.63	-408
8.63167	-408
8.63333	-408
8.635	-408
8.63667	-408
8.63833	-408
8.64	-408
8.64167	-408
8.64333	-408
8.645	-408
8.64667	-408
8.64833	-409
8.65	-409
8.65167	-409
8.65333	-409
8.655	-409
8.65667	-409
8.65833	-409
8.66	-409
8.66167	-409
8.66333	-409
8.665	-409
8.66667	-409
8.66833	-409
8.67	-409
8.67167	-409
8.67333	-409
8.675	-409
8.67667	-409
8.67833	-409
8.68	-409
8.68167	-409
8.68333	-409
8.685	-409
8.68667	-409
8.68833	-409
8.69	-409
8.69167	-409
8.69333	-409
8.695	-409
8.69667	-409
8.69833	-409
8.7	-409
8.70167	-409
8.70333	-409
8.705	-409
8.70667	-409
8.70833	-409
8.71	-409
8.71167	-409
8.71333	-409
8.715	-409
8.71667	-409
8.71833	-409
8.72	-409
8.72167	-409
8.72333	-409
8.725	-409
8.72667	-409
8.72833	-409
8.73	-409
8.73167	-409
8.73333	-409
8.735	-409
8.73667	-409
8.73833	-409
8.74	-409
8.74167	-409
8.74333	-409
8.745	-409
8.74667	-409
8.74833	-409
8.75	-409
8.75167	-409
8.75333	-409
8.755	-408
8.75667	-408
8.75833	-408
8.76	-408
8.76167	-408
8.76333	-408
8.765	-408
8.76667	-408
8.76833	-408
8.77	-408
8.77167	-408
8.77333	-408
8.775	-408
8.77667	-408
8.77833	-408
8.78	-408
8.78167	-408
8.78333	-407
8.785	-407
8.78667	-407
8.78833	-407
8.79	-407
8.79167	-407
8.79333	-407
8.795	-407
8.79667	-407
8.79833	-407
8.8	-407
8.80167	-407
8.80333	-407
8.805	-407
8.80667	-407
8.80833	-407
8.81	-407
8.81167	-407
8.81333	-407
8.815	-407
8.81667	-407
8.81833	-407
8.82	-407
8.82167	-407
8.82333	-407
8.825	-407
8.82667	-407
8.82833	-407
8.83	-407
8.83167	-407
8.83333	-407
8.835	-408
8.83667	-408
8.83833	-408
8.84	-408
8.84167	-408
8.84333	-408
8.845	-408
8.84667	-408
8.84833	-408
8.85	-408
8.85167	-408
8.85333	-407
8.855	-407
8.85667	-407
8.85833	-407
8.86	-407
8.86167	-407
8.86333	-407
8.865	-407
8.86667	-407
8.86833	-407
8.87	-407
8.87167	-407
8.87333	-407
8.875	-407
8.87667	-407
8.87833	-407
8.88	-407
8.88167	-407
8.88333	-407
8.885	-407
8.88667	-407
8.88833	-407
8.89	-407
8.89167	-407
8.89333	-407
8.895	-407
8.89667	-407
8.89833	-408
8.9	-408
8.90167	-408
8.90333	-407
8.905	-407
8.90667	-407
8.90833	-407
8.91	-407
8.91167	-407
8.91333	-407
8.915	-407
8.91667	-407
8.91833	-407
8.92	-407
8.92167	-407
8.92333	-407
8.925	-406
8.92667	-406
8.92833	-406
8.93	-406
8.93167	-406
8.93333	-406
8.935	-406
8.93667	-406
8.93833	-406
8.94	-406
8.94167	-406
8.94333	-406
8.945	-406
8.94667	-406
8.94833	-406
8.95	-406
8.95167	-405
8.95333	-405
8.955	-405
8.95667	-405
8.95833	-405
8.96	-405
8.96167	-405
8.96333	-405
8.965	-405
8.96667	-405
8.96833	-405
8.97	-405
8.97167	-405
8.97333	-404
8.975	-404
8.97667	-404
8.97833	-404
8.98	-405
8.98167	-405
8.98333	-405
8.985	-405
8.98667	-405
8.98833	-405
8.99	-404
8.99167	-404
8.99333	-404
8.995	-404
8.99667	-404
8.99833	-404
9	-403
9.00167	-403
9.00333	-403
9.005	-403
9.00667	-403
9.00833	-402
9.01	-402
9.01167	-402
9.01333	-402
9.015	-402
9.01667	-401
9.01833	-401
9.02	-401
9.02167	-401
9.02333	-401
9.025	-401
9.02667	-400
9.02833	-400
9.03	-400
9.03167	-400
9.03333	-400
9.035	-400
9.03667	-399
9.03833	-399
9.04	-399
9.04167	-399
9.04333	-399
9.045	-398
9.04667	-398
9.04833	-398
9.05	-398
9.05167	-398
9.05333	-397
9.055	-397
9.05667	-397
9.05833	-396
9.06	-396
9.06167	-396
9.06333	-395
9.065	-395
9.06667	-394
9.06833	-394
9.07	-393
9.07167	-393
9.07333	-393
9.075	-392
9.07667	-392
9.07833	-391
9.08	-391
9.08167	-391
9.08333	-390
9.085	-390
9.08667	-390
9.08833	-389
9.09	-389
9.09167	-389
9.09333	-388
9.095	-388
9.09667	-387
9.09833	-387
9.1	-387
9.10167	-386
9.10333	-386
9.105	-385
9.10667	-385
9.10833	-384
9.11	-383
9.11167	-383
9.11333	-382
9.115	-381
9.11667	-381
9.11833	-380
9.12	-379
9.12167	-379
9.12333	-378
9.125	-377
9.12667	-376
9.12833	-375
9.13	-374
9.13167	-374
9.13333	-372
9.135	-371
9.13667	-370
9.13833	-369
9.14	-368
9.14167	-367
9.14333	-366
9.145	-364
9.14667	-363
9.14833	-362
9.15	-360
9.15167	-359
9.15333	-357
9.155	-356
9.15667	-354
9.15833	-353
9.16	-351
9.16167	-349
9.16333	-348
9.165	-346
9.16667	-344
9.16833	-342
9.17	-340
9.17167	-338
9.17333	-336
9.175	-334
9.17667	-331
9.17833	-329
9.18	-327
9.18167	-324
9.18333	-322
9.185	-319
9.18667	-316
9.18833	-313
9.19	-310
9.19167	-307
9.19333	-304
9.195	-301
9.19667	-298
9.19833	-295
9.2	-291
9.20167	-288
9.20333	-284
9.205	-280
9.20667	-276
9.20833	-272
9.21	-268
9.21167	-264
9.21333	-260
9.215	-256
9.21667	-251
9.21833	-247
9.22	-242
9.22167	-237
9.22333	-232
9.225	-227
9.22667	-221
9.22833	-216
9.23	-210
9.23167	-205
9.23333	-199
9.235	-193
9.23667	-187
9.23833	-181
9.24	-174
9.24167	-168
9.24333	-161
9.245	-154
9.24667	-147
9.24833	-140
9.25	-133
9.25167	-125
9.25333	-118
9.255	-110
9.25667	-102
9.25833	-93
9.26	-85
9.26167	-76
9.26333	-67
9.265	-58
9.26667	-48
9.26833	-39
9.27	-29
9.27167	-19
9.27333	-8
9.275	2
9.27667	13
9.27833	24
9.28	36
9.28167	47
9.28333	59
9.285	72
9.28667	84
9.28833	97
9.29	111
9.29167	124
9.29333	138
9.295	152
9.29667	167
9.29833	182
9.3	197
9.30167	212
9.30333	228
9.305	244
9.30667	261
9.30833	278
9.31	295
9.31167	313
9.31333	331
9.315	349
9.31667	368
9.31833	387
9.32	407
9.32167	427
9.32333	447
9.325	469
9.32667	490
9.32833	512
9.33	535
9.33167	558
9.33333	581
9.335	605
9.33667	629
9.33833	654
9.34	679
9.34167	705
9.34333	731
9.345	758
9.34667	785
9.34833	813
9.35	841
9.35167	870
9.35333	899
9.355	929
9.35667	960
9.35833	991
9.36	1023
9.36167	1055
9.36333	1088
9.365	1122
9.36667	1156
9.36833	1191
9.37	1226
9.37167	1262
9.37333	1299
9.375	1336
9.37667	1374
9.37833	1413
9.38	1452
9.38167	1492
9.38333	1533
9.385	1574
9.38667	1617
9.38833	1659
9.39	1703
9.39167	1747
9.39333	1792
9.395	1838
9.39667	1884
9.39833	1931
9.4	1979
9.40167	2028
9.40333	2077
9.405	2127
9.40667	2179
9.40833	2230
9.41	2283
9.41167	2337
9.41333	2391
9.415	2446
9.41667	2502
9.41833	2559
9.42	2616
9.42167	2675
9.42333	2734
9.425	2794
9.42667	2855
9.42833	2917
9.43	2980
9.43167	3044
9.43333	3108
9.435	3173
9.43667	3240
9.43833	3307
9.44	3374
9.44167	3443
9.44333	3513
9.445	3583
9.44667	3655
9.44833	3727
9.45	3800
9.45167	3874
9.45333	3949
9.455	4025
9.45667	4102
9.45833	4180
9.46	4258
9.46167	4338
9.46333	4418
9.465	4499
9.46667	4582
9.46833	4665
9.47	4749
9.47167	4835
9.47333	4921
9.475	5008
9.47667	5095
9.47833	5184
9.48	5274
9.48167	5365
9.48333	5456
9.485	5548
9.48667	5642
9.48833	5736
9.49	5831
9.49167	5927
9.49333	6024
9.495	6122
9.49667	6220
9.49833	6320
9.5	6421
9.50167	6522
9.50333	6624
9.505	6727
9.50667	6832
9.50833	6937
9.51	7042
9.51167	7149
9.51333	7257
9.515	7365
9.51667	7474
9.51833	7584
9.52	7695
9.52167	7806
9.52333	7918
9.525	8031
9.52667	8145
9.52833	8260
9.53	8375
9.53167	8491
9.53333	8608
9.535	8725
9.53667	8843
9.53833	8962
9.54	9082
9.54167	9202
9.54333	9323
9.545	9444
9.54667	9567
9.54833	9690
9.55	9813
9.55167	9937
9.55333	10062
9.555	10187
9.55667	10313
9.55833	10439
9.56	10566
9.56167	10693
9.56333	10821
9.565	10950
9.56667	11078
9.56833	11208
9.57	11338
9.57167	11468
9.57333	11598
9.575	11729
9.57667	11860
9.57833	11992
9.58	12124
9.58167	12257
9.58333	12389
9.585	12522
9.58667	12656
9.58833	12789
9.59	12923
9.59167	13057
9.59333	13191
9.595	13326
9.59667	13461
9.59833	13596
9.6	13731
9.60167	13866
9.60333	14001
9.605	14136
9.60667	14271
9.60833	14406
9.61	14542
9.61167	14677
9.61333	14812
9.615	14947
9.61667	15082
9.61833	15217
9.62	15352
9.62167	15486
9.62333	15621
9.625	15755
9.62667	15889
9.62833	16023
9.63	16157
9.63167	16290
9.63333	16423
9.635	16556
9.63667	16689
9.63833	16821
9.64	16953
9.64167	17084
9.64333	17216
9.645	17346
9.64667	17477
9.64833	17606
9.65	17736
9.65167	17864
9.65333	17993
9.655	18120
9.65667	18248
9.65833	18374
9.66	18500
9.66167	18626
9.66333	18750
9.665	18874
9.66667	18997
9.66833	19120
9.67	19242
9.67167	19363
9.67333	19483
9.675	19603
9.67667	19721
9.67833	19839
9.68	19956
9.68167	20072
9.68333	20188
9.685	20302
9.68667	20415
9.68833	20528
9.69	20639
9.69167	20750
9.69333	20859
9.695	20968
9.69667	21076
9.69833	21182
9.7	21288
9.70167	21392
9.70333	21495
9.705	21598
9.70667	21699
9.70833	21798
9.71	21897
9.71167	21995
9.71333	22092
9.715	22187
9.71667	22281
9.71833	22374
9.72	22466
9.72167	22556
9.72333	22646
9.725	22733
9.72667	22820
9.72833	22905
9.73	22989
9.73167	23072
9.73333	23153
9.735	23233
9.73667	23312
9.73833	23389
9.74	23466
9.74167	23540
9.74333	23613
9.745	23685
9.74667	23755
9.74833	23824
9.75	23892
9.75167	23958
9.75333	24023
9.755	24086
9.75667	24148
9.75833	24208
9.76	24267
9.76167	24325
9.76333	24381
9.765	24435
9.76667	24489
9.76833	24540
9.77	24590
9.77167	24639
9.77333	24686
9.775	24732
9.77667	24776
9.77833	24819
9.78	24860
9.78167	24900
9.78333	24938
9.785	24975
9.78667	25010
9.78833	25044
9.79	25076
9.79167	25106
9.79333	25136
9.795	25163
9.79667	25189
9.79833	25214
9.8	25237
9.80167	25258
9.80333	25278
9.805	25297
9.80667	25314
9.80833	25330
9.81	25344
9.81167	25357
9.81333	25368
9.815	25377
9.81667	25386
9.81833	25392
9.82	25398
9.82167	25402
9.82333	25404
9.825	25405
9.82667	25405
9.82833	25403
9.83	25400
9.83167	25395
9.83333	25389
9.835	25382
9.83667	25373
9.83833	25363
9.84	25351
9.84167	25338
9.84333	25324
9.845	25308
9.84667	25291
9.84833	25273
9.85	25253
9.85167	25232
9.85333	25210
9.855	25186
9.85667	25161
9.85833	25135
9.86	25108
9.86167	25079
9.86333	25049
9.865	25018
9.86667	24986
9.86833	24952
9.87	24918
9.87167	24882
9.87333	24845
9.875	24807
9.87667	24767
9.87833	24727
9.88	24686
9.88167	24643
9.88333	24599
9.885	24554
9.88667	24508
9.88833	24461
9.89	24413
9.89167	24364
9.89333	24314
9.895	24263
9.89667	24210
9.89833	24157
9.9	24103
9.90167	24048
9.90333	23992
9.905	23935
9.90667	23877
9.90833	23818
9.91	23758
9.91167	23698
9.91333	23636
9.915	23574
9.91667	23511
9.91833	23447
9.92	23382
9.92167	23317
9.92333	23251
9.925	23184
9.92667	23116
9.92833	23048
9.93	22979
9.93167	22909
9.93333	22839
9.935	22767
9.93667	22696
9.93833	22623
9.94	22550
9.94167	22477
9.94333	22402
9.945	22328
9.94667	22252
9.94833	22176
9.95	22099
9.95167	22022
9.95333	21944
9.955	21866
9.95667	21787
9.95833	21708
9.96	21628
9.96167	21548
9.96333	21467
9.965	21386
9.96667	21305
9.96833	21223
9.97	21140
9.97167	21057
9.97333	20974
9.975	20891
9.97667	20807
9.97833	20723
9.98	20638
9.98167	20554
9.98333	20469
9.985	20383
9.98667	20298
9.98833	20212
9.99	20126
9.99167	20040
9.99333	19953
9.995	19867
9.99667	19780
9.99833	19693
10	19605
10.0017	19518
10.0033	19431
10.005	19343
10.0067	19256
10.0083	19168
10.01	19080
10.0117	18992
10.0133	18904
10.015	18816
10.0167	18728
10.0183	18639
10.02	18551
10.0217	18463
10.0233	18374
10.025	18286
10.0267	18197
10.0283	18109
10.03	18020
10.0317	17932
10.0333	17844
10.035	17755
10.0367	17667
10.0383	17579
10.04	17491
10.0417	17403
10.0433	17315
10.045	17227
10.0467	17139
10.0483	17052
10.05	16964
10.0517	16877
10.0533	16789
10.055	16702
10.0567	16615
10.0583	16528
10.06	16441
10.0617	16355
10.0633	16269
10.065	16182
10.0667	16097
10.0683	16011
10.07	15926
10.0717	15841
10.0733	15756
10.075	15671
10.0767	15587
10.0783	15503
10.08	15419
10.0817	15335
10.0833	15252
10.085	15169
10.0867	15086
10.0883	15004
10.09	14921
10.0917	14839
10.0933	14757
10.095	14676
10.0967	14595
10.0983	14514
10.1	14433
10.1017	14353
10.1033	14273
10.105	14193
10.1067	14114
10.1083	14035
10.11	13956
10.1117	13878
10.1133	13800
10.115	13722
10.1167	13645
10.1183	13568
10.12	13492
10.1217	13416
10.1233	13340
10.125	13265
10.1267	13190
10.1283	13115
10.13	13041
10.1317	12967
10.1333	12894
10.135	12820
10.1367	12748
10.1383	12675
10.14	12603
10.1417	12532
10.1433	12460
10.145	12389
10.1467	12319
10.1483	12249
10.15	12179
10.1517	12110
10.1533	12041
10.155	11972
10.1567	11904
10.1583	11837
10.16	11769
10.1617	11703
10.1633	11636
10.165	11571
10.1667	11505
10.1683	11440
10.17	11375
10.1717	11310
10.1733	11246
10.175	11182
10.1767	11119
10.1783	11056
10.18	10994
10.1817	10932
10.1833	10870
10.185	10809
10.1867	10748
10.1883	10687
10.19	10627
10.1917	10568
10.1933	10508
10.195	10450
10.1967	10391
10.1983	10333
10.2	10276
10.2017	10219
10.2033	10162
10.205	10106
10.2067	10050
10.2083	9994
10.21	9939
10.2117	9885
10.2133	9830
10.215	9776
10.2167	9723
10.2183	9670
10.22	9617
10.2217	9565
10.2233	9513
10.225	9462
10.2267	9411
10.2283	9360
10.23	9310
10.2317	9260
10.2333	9210
10.235	9161
10.2367	9113
10.2383	9064
10.24	9016
10.2417	8969
10.2433	8922
10.245	8875
10.2467	8829
10.2483	8783
10.25	8737
10.2517	8692
10.2533	8647
10.255	8603
10.2567	8559
10.2583	8515
10.26	8472
10.2617	8429
10.2633	8386
10.265	8344
10.2667	8303
10.2683	8261
10.27	8221
10.2717	8180
10.2733	8140
10.275	8100
10.2767	8060
10.2783	8021
10.28	7982
10.2817	7944
10.2833	7906
10.285	7868
10.2867	7830
10.2883	7793
10.29	7756
10.2917	7720
10.2933	7684
10.295	7648
10.2967	7612
10.2983	7577
10.3	7542
10.3017	7507
10.3033	7473
10.305	7439
10.3067	7405
10.3083	7371
10.31	7338
10.3117	7305
10.3133	7273
10.315	7240
10.3167	7208
10.3183	7176
10.32	7145
10.3217	7113
10.3233	7082
10.325	7051
10.3267	7021
10.3283	6990
10.33	6960
10.3317	6929
10.3333	6899
10.335	6870
10.3367	6840
10.3383	6811
10.34	6782
10.3417	6753
10.3433	6725
10.345	6696
10.3467	6668
10.3483	6640
10.35	6612
10.3517	6584
10.3533	6556
10.355	6529
10.3567	6501
10.3583	6474
10.36	6447
10.3617	6420
10.3633	6393
10.365	6366
10.3667	6340
10.3683	6313
10.37	6287
10.3717	6260
10.3733	6234
10.375	6208
10.3767	6182
10.3783	6156
10.38	6131
10.3817	6105
10.3833	6079
10.385	6054
10.3867	6028
10.3883	6003
10.39	5977
10.3917	5952
10.3933	5927
10.395	5901
10.3967	5876
10.3983	5851
10.4	5826
10.4017	5800
10.4033	5775
10.405	5750
10.4067	5725
10.4083	5700
10.41	5675
10.4117	5650
10.4133	5625
10.415	5600
10.4167	5575
10.4183	5551
10.42	5526
10.4217	5501
10.4233	5476
10.425	5451
10.4267	5426
10.4283	5401
10.43	5376
10.4317	5351
10.4333	5326
10.435	5301
10.4367	5276
10.4383	5251
10.44	5226
10.4417	5201
10.4433	5176
10.445	5151
10.4467	5126
10.4483	5101
10.45	5076
10.4517	5051
10.4533	5026
10.455	5002
10.4567	4977
10.4583	4952
10.46	4927
10.4617	4902
10.4633	4877
10.465	4852
10.4667	4827
10.4683	4802
10.47	4777
10.4717	4752
10.4733	4727
10.475	4702
10.4767	4677
10.4783	4652
10.48	4627
10.4817	4603
10.4833	4578
10.485	4553
10.4867	4528
10.4883	4503
10.49	4478
10.4917	4453
10.4933	4428
10.495	4403
10.4967	4379
10.4983	4354
10.5	4329
10.5017	4304
10.5033	4279
10.505	4254
10.5067	4229
10.5083	4204
10.51	4179
10.5117	4155
10.5133	4130
10.515	4105
10.5167	4081
10.5183	4056
10.52	4032
10.5217	4007
10.5233	3983
10.525	3958
10.5267	3934
10.5283	3909
10.53	3885
10.5317	3861
10.5333	3836
10.535	3812
10.5367	3788
10.5383	3764
10.54	3740
10.5417	3716
10.5433	3692
10.545	3669
10.5467	3645
10.5483	3621
10.55	3598
10.5517	3574
10.5533	3551
10.555	3528
10.5567	3504
10.5583	3481
10.56	3458
10.5617	3435
10.5633	3412
10.565	3389
10.5667	3366
10.5683	3344
10.57	3321
10.5717	3299
10.5733	3276
10.575	3254
10.5767	3231
10.5783	3209
10.58	3187
10.5817	3165
10.5833	3143
10.585	3120
10.5867	3098
10.5883	3076
10.59	3055
10.5917	3033
10.5933	3011
10.595	2990
10.5967	2968
10.5983	2947
10.6	2926
10.6017	2905
10.6033	2883
10.605	2862
10.6067	2841
10.6083	2821
10.61	2800
10.6117	2779
10.6133	2758
10.615	2738
10.6167	2717
10.6183	2697
10.62	2676
10.6217	2656
10.6233	2636
10.625	2616
10.6267	2596
10.6283	2576
10.63	2556
10.6317	2536
10.6333	2517
10.635	2497
10.6367	2478
10.6383	2458
10.64	2439
10.6417	2420
10.6433	2401
10.645	2382
10.6467	2363
10.6483	2344
10.65	2325
10.6517	2307
10.6533	2288
10.655	2270
10.6567	2251
10.6583	2233
10.66	2215
10.6617	2197
10.6633	2179
10.665	2161
10.6667	2143
10.6683	2125
10.67	2108
10.6717	2090
10.6733	2073
10.675	2055
10.6767	2038
10.6783	2021
10.68	2003
10.6817	1986
10.6833	1969
10.685	1952
10.6867	1935
10.6883	1918
10.69	1901
10.6917	1884
10.6933	1868
10.695	1851
10.6967	1835
10.6983	1819
10.7	1803
10.7017	1787
10.7033	1771
10.705	1755
10.7067	1739
10.7083	1723
10.71	1707
10.7117	1691
10.7133	1676
10.715	1660
10.7167	1645
10.7183	1629
10.72	1614
10.7217	1599
10.7233	1584
10.725	1569
10.7267	1554
10.7283	1539
10.73	1524
10.7317	1509
10.7333	1495
10.735	1480
10.7367	1466
10.7383	1452
10.74	1437
10.7417	1423
10.7433	1409
10.745	1395
10.7467	1381
10.7483	1368
10.75	1354
10.7517	1340
10.7533	1327
10.755	1313
10.7567	1300
10.7583	1286
10.76	1273
10.7617	1260
10.7633	1246
10.765	1233
10.7667	1220
10.7683	1207
10.77	1194
10.7717	1181
10.7733	1168
10.775	1155
10.7767	1142
10.7783	1129
10.78	1116
10.7817	1103
10.7833	1091
10.785	1078
10.7867	1066
10.7883	1053
10.79	1041
10.7917	1028
10.7933	1016
10.795	1003
10.7967	991
10.7983	979
10.8	966
10.8017	954
10.8033	942
10.805	930
10.8067	917
10.8083	905
10.81	893
10.8117	881
10.8133	869
10.815	856
10.8167	844
10.8183	832
10.82	819
10.8217	807
10.8233	794
10.825	781
10.8267	769
10.8283	756
10.83	742
10.8317	729
10.8333	716
10.835	702
10.8367	689
10.8383	675
10.84	661
10.8417	646
10.8433	632
10.845	617
10.8467	602
10.8483	586
10.85	570
10.8517	554
10.8533	538
10.855	521
10.8567	504
10.8583	486
10.86	468
10.8617	449
10.8633	430
10.865	410
10.8667	389
10.8683	368
10.87	346
10.8717	323
10.8733	300
10.875	275
10.8767	250
10.8783	224
10.88	197
10.8817	169
10.8833	139
10.885	109
10.8867	77
10.8883	44
10.89	9
10.8917	-26
10.8933	-64
10.895	-103
10.8967	-144
10.8983	-186
10.9	-230
10.9017	-277
10.9033	-325
10.905	-376
10.9067	-429
10.9083	-484
10.91	-542
10.9117	-602
10.9133	-665
10.915	-732
10.9167	-801
10.9183	-873
10.92	-949
10.9217	-1029
10.9233	-1111
10.925	-1198
10.9267	-1289
10.9283	-1384
10.93	-1483
10.9317	-1587
10.9333	-1695
10.935	-1808
10.9367	-1927
10.9383	-2050
10.94	-2179
10.9417	-2313
10.9433	-2454
10.945	-2600
10.9467	-2753
10.9483	-2913
10.95	-3079
10.9517	-3252
10.9533	-3432
10.955	-3620
10.9567	-3816
10.9583	-4019
10.96	-4231
10.9617	-4452
10.9633	-4681
10.965	-4920
10.9667	-5167
10.9683	-5425
10.97	-5692
10.9717	-5969
10.9733	-6257
10.975	-6555
10.9767	-6864
10.9783	-7185
10.98	-7517
10.9817	-7861
10.9833	-8217
10.985	-8585
10.9867	-8966
10.9883	-9360
10.99	-9766
10.9917	-10186
10.9933	-10619
10.995	-11067
10.9967	-11528
10.9983	-12003
11	-12493
11.0017	-12997
11.0033	-13517
11.005	-14052
11.0067	-14602
11.0083	-15167
11.01	-15748
11.0117	-16345
11.0133	-16958
11.015	-17587
11.0167	-18232
11.0183	-18893
11.02	-19571
11.0217	-20265
11.0233	-20976
11.025	-21704
11.0267	-22448
11.0283	-23208
11.03	-23985
11.0317	-24779
11.0333	-25590
11.035	-26417
11.0367	-27261
11.0383	-28121
11.04	-28998
11.0417	-29891
11.0433	-30800
11.045	-31725
11.0467	-32666
11.0483	-33622
11.05	-34594
11.0517	-35582
11.0533	-36584
11.055	-37601
11.0567	-38633
11.0583	-39679
11.06	-40738
11.0617	-41812
11.0633	-42898
11.065	-43998
11.0667	-45110
11.0683	-46234
11.07	-47370
11.0717	-48517
11.0733	-49676
11.075	-50844
11.0767	-52023
11.0783	-53212
11.08	-54409
11.0817	-55615
11.0833	-56830
11.085	-58052
11.0867	-59281
11.0883	-60516
11.09	-61758
11.0917	-63005
11.0933	-64257
11.095	-65513
11.0967	-66773
11.0983	-68035
11.1	-69301
11.1017	-70568
11.1033	-71837
11.105	-73107
11.1067	-74377
11.1083	-75646
11.11	-76914
11.1117	-78181
11.1133	-79445
11.115	-80706
11.1167	-81964
11.1183	-83218
11.12	-84467
11.1217	-85711
11.1233	-86950
11.125	-88181
11.1267	-89406
11.1283	-90623
11.13	-91832
11.1317	-93033
11.1333	-94224
11.135	-95405
11.1367	-96576
11.1383	-97736
11.14	-98884
11.1417	-100021
11.1433	-101145
11.145	-102256
11.1467	-103353
11.1483	-104437
11.15	-105506
11.1517	-106560
11.1533	-107599
11.155	-108622
11.1567	-109629
11.1583	-110620
11.16	-111593
11.1617	-112549
11.1633	-113488
11.165	-114408
11.1667	-115310
11.1683	-116193
11.17	-117057
11.1717	-117902
11.1733	-118727
11.175	-119532
11.1767	-120318
11.1783	-121082
11.18	-121826
11.1817	-122549
11.1833	-123252
11.185	-123933
11.1867	-124593
11.1883	-125231
11.19	-125847
11.1917	-126442
11.1933	-127015
11.195	-127566
11.1967	-128094
11.1983	-128601
11.2	-129086
11.2017	-129548
11.2033	-129988
11.205	-130407
11.2067	-130803
11.2083	-131176
11.21	-131528
11.2117	-131858
11.2133	-132166
11.215	-132452
11.2167	-132716
11.2183	-132959
11.22	-133180
11.2217	-133380
11.2233	-133558
11.225	-133716
11.2267	-133852
11.2283	-133968
11.23	-134064
11.2317	-134139
11.2333	-134194
11.235	-134229
11.2367	-134244
11.2383	-134240
11.24	-134217
11.2417	-134176
11.2433	-134116
11.245	-134037
11.2467	-133941
11.2483	-133827
11.25	-133696
11.2517	-133547
11.2533	-133382
11.255	-133201
11.2567	-133004
11.2583	-132791
11.26	-132562
11.2617	-132319
11.2633	-132061
11.265	-131789
11.2667	-131503
11.2683	-131204
11.27	-130892
11.2717	-130566
11.2733	-130229
11.275	-129879
11.2767	-129518
11.2783	-129146
11.28	-128763
11.2817	-128369
11.2833	-127965
11.285	-127551
11.2867	-127129
11.2883	-126697
11.29	-126256
11.2917	-125808
11.2933	-125351
11.295	-124887
11.2967	-124417
11.2983	-123939
11.3	-123455
11.3017	-122966
11.3033	-122471
11.305	-121970
11.3067	-121465
11.3083	-120955
11.31	-120441
11.3117	-119923
11.3133	-119401
11.315	-118876
11.3167	-118349
11.3183	-117818
11.32	-117286
11.3217	-116751
11.3233	-116214
11.325	-115676
11.3267	-115137
11.3283	-114597
11.33	-114057
[truncated: 402 more rows]

## Sheet: Supplementary Fig. 3
Time (min)	Cy5	OPCy5
4.00322	-0.01573	-0.03604
4.00655	-0.01577	-0.03635
4.00988	-0.01579	-0.03661
4.01322	-0.0158	-0.03684
4.01655	-0.01581	-0.03704
4.01988	-0.01583	-0.03722
4.02322	-0.01586	-0.0374
4.02655	-0.01592	-0.03759
4.02988	-0.01599	-0.03779
4.03322	-0.0161	-0.038
4.03655	-0.01621	-0.03822
4.03988	-0.01635	-0.03843
4.04322	-0.0165	-0.03864
4.04655	-0.01664	-0.0388
4.04988	-0.01678	-0.03892
4.05322	-0.0169	-0.03899
4.05655	-0.01701	-0.03902
4.05988	-0.01711	-0.039
4.06322	-0.0172	-0.03897
4.06655	-0.01729	-0.03893
4.06988	-0.01737	-0.03889
4.07322	-0.01745	-0.03887
4.07655	-0.01754	-0.03888
4.07988	-0.01763	-0.03891
4.08322	-0.01771	-0.03895
4.08655	-0.0178	-0.039
4.08988	-0.01787	-0.03905
4.09322	-0.01794	-0.03908
4.09655	-0.01799	-0.03911
4.09988	-0.01803	-0.0391
4.10322	-0.01807	-0.03908
4.10655	-0.01811	-0.03904
4.10988	-0.01814	-0.039
4.11322	-0.01817	-0.03898
4.11655	-0.0182	-0.03896
4.11988	-0.01822	-0.03895
4.12322	-0.01825	-0.03895
4.12655	-0.01828	-0.03898
4.12988	-0.01831	-0.03902
4.13322	-0.01833	-0.03907
4.13655	-0.01836	-0.03914
4.13988	-0.01838	-0.03921
4.14322	-0.0184	-0.0393
4.14655	-0.01843	-0.0394
4.14988	-0.01845	-0.03951
4.15322	-0.01848	-0.03964
4.15655	-0.01851	-0.03978
4.15988	-0.01854	-0.03993
4.16322	-0.01858	-0.04008
4.16655	-0.01863	-0.04022
4.16988	-0.01868	-0.04036
4.17322	-0.01874	-0.04048
4.17655	-0.0188	-0.04056
4.17988	-0.01888	-0.0406
4.18322	-0.01895	-0.04059
4.18655	-0.01903	-0.04053
4.18988	-0.0191	-0.04042
4.19322	-0.01918	-0.04026
4.19655	-0.01925	-0.04007
4.19988	-0.01933	-0.03985
4.20322	-0.01942	-0.03962
4.20655	-0.01952	-0.0394
4.20988	-0.01962	-0.0392
4.21322	-0.01972	-0.03903
4.21655	-0.01984	-0.0389
4.21988	-0.01994	-0.0388
4.22322	-0.02005	-0.03873
4.22655	-0.02013	-0.03867
4.22988	-0.0202	-0.03863
4.23322	-0.02024	-0.03858
4.23655	-0.02027	-0.03853
4.23988	-0.02029	-0.03848
4.24322	-0.0203	-0.0384
4.24655	-0.02031	-0.03831
4.24988	-0.02032	-0.03822
4.25322	-0.02035	-0.03812
4.25655	-0.02039	-0.03803
4.25988	-0.02044	-0.03793
4.26322	-0.0205	-0.03784
4.26655	-0.02057	-0.03774
4.26988	-0.02065	-0.03764
4.27322	-0.02072	-0.03752
4.27655	-0.02078	-0.0374
4.27988	-0.02083	-0.0373
4.28322	-0.02085	-0.03719
4.28655	-0.02085	-0.03711
4.28988	-0.02083	-0.03705
4.29322	-0.02079	-0.03701
4.29655	-0.02073	-0.03699
4.29988	-0.02067	-0.03699
4.30322	-0.0206	-0.03701
4.30655	-0.02054	-0.03703
4.30988	-0.02048	-0.03704
4.31322	-0.02044	-0.03705
4.31655	-0.02041	-0.03704
4.31988	-0.0204	-0.03705
4.32322	-0.02039	-0.03706
4.32655	-0.02039	-0.03711
4.32988	-0.02039	-0.03717
4.33322	-0.0204	-0.03727
4.33655	-0.02041	-0.0374
4.33988	-0.02042	-0.03755
4.34322	-0.02044	-0.03769
4.34655	-0.02046	-0.03782
4.34988	-0.02049	-0.03793
4.35322	-0.02053	-0.03801
4.35655	-0.02058	-0.03806
4.35988	-0.02065	-0.03811
4.36322	-0.02071	-0.03814
4.36655	-0.02078	-0.03819
4.36988	-0.02084	-0.03828
4.37322	-0.02091	-0.03841
4.37655	-0.02097	-0.0386
4.37988	-0.02104	-0.03884
4.38322	-0.0211	-0.03911
4.38655	-0.02116	-0.0394
4.38988	-0.02122	-0.03967
4.39322	-0.02128	-0.03991
4.39655	-0.02135	-0.0401
4.39988	-0.02141	-0.04023
4.40322	-0.02147	-0.0403
4.40655	-0.02152	-0.04032
4.40988	-0.02156	-0.04027
4.41322	-0.02159	-0.04021
4.41655	-0.02161	-0.04013
4.41988	-0.02163	-0.04009
4.42322	-0.02163	-0.04008
4.42655	-0.02164	-0.04012
4.42988	-0.02165	-0.04021
4.43322	-0.02166	-0.04036
4.43655	-0.02168	-0.04054
4.43988	-0.02171	-0.04074
4.44322	-0.02175	-0.04097
4.44655	-0.02181	-0.04118
4.44988	-0.02187	-0.04137
4.45322	-0.02194	-0.04152
4.45655	-0.02201	-0.04163
4.45988	-0.02207	-0.04169
4.46322	-0.02213	-0.04173
4.46655	-0.02216	-0.04172
4.46988	-0.02217	-0.04168
4.47322	-0.02217	-0.04162
4.47655	-0.02214	-0.04151
4.47988	-0.0221	-0.04138
4.48322	-0.02205	-0.04122
4.48655	-0.02199	-0.04104
4.48988	-0.02194	-0.04084
4.49322	-0.02189	-0.04062
4.49655	-0.02186	-0.0404
4.49988	-0.02183	-0.04019
4.50322	-0.02183	-0.04001
4.50655	-0.02183	-0.03987
4.50988	-0.02185	-0.03979
4.51322	-0.02188	-0.03974
4.51655	-0.02191	-0.03975
4.51988	-0.02195	-0.03979
4.52322	-0.02199	-0.03985
4.52655	-0.02204	-0.03993
4.52988	-0.0221	-0.04001
4.53322	-0.02216	-0.04007
4.53655	-0.02224	-0.04008
4.53988	-0.02232	-0.04004
4.54322	-0.02242	-0.03996
4.54655	-0.02253	-0.03985
4.54988	-0.02265	-0.03969
4.55322	-0.02277	-0.03951
4.55655	-0.02289	-0.03932
4.55988	-0.023	-0.03914
4.56322	-0.02312	-0.03897
4.56655	-0.02322	-0.03884
4.56988	-0.02333	-0.03874
4.57322	-0.02343	-0.03868
4.57655	-0.02353	-0.03865
4.57988	-0.02362	-0.03864
4.58322	-0.02371	-0.03866
4.58655	-0.02379	-0.03869
4.58988	-0.02387	-0.03872
4.59322	-0.02395	-0.03874
4.59655	-0.02402	-0.03875
4.59988	-0.02408	-0.03874
4.60322	-0.02414	-0.0387
4.60655	-0.02419	-0.03864
4.60988	-0.02422	-0.03855
4.61322	-0.02425	-0.0384
4.61655	-0.02426	-0.0382
4.61988	-0.02425	-0.03794
4.62322	-0.02422	-0.03761
4.62655	-0.02417	-0.03722
4.62988	-0.02411	-0.03675
4.63322	-0.02404	-0.03621
4.63655	-0.02397	-0.0356
4.63988	-0.02391	-0.03495
4.64322	-0.02384	-0.03426
4.64655	-0.0238	-0.03354
4.64988	-0.02377	-0.03281
4.65322	-0.02376	-0.03209
4.65655	-0.02377	-0.03137
4.65988	-0.0238	-0.03067
4.66322	-0.02386	-0.02997
4.66655	-0.02392	-0.02928
4.66988	-0.02401	-0.02858
4.67322	-0.0241	-0.02785
4.67655	-0.02419	-0.02709
4.67988	-0.02429	-0.02629
4.68322	-0.02437	-0.02543
4.68655	-0.02444	-0.02451
4.68988	-0.02449	-0.02351
4.69322	-0.02452	-0.02245
4.69655	-0.02452	-0.02133
4.69988	-0.0245	-0.02015
4.70322	-0.02446	-0.0189
4.70655	-0.02441	-0.01758
4.70988	-0.02435	-0.01619
4.71322	-0.02429	-0.01469
4.71655	-0.02424	-0.01308
4.71988	-0.02419	-0.01135
4.72322	-0.02416	-0.00949
4.72655	-0.02414	-0.00749
4.72988	-0.02414	-0.00533
4.73322	-0.02416	-0.00303
4.73655	-0.02419	-0.000586595
4.73988	-0.02424	0.00198
4.74322	-0.0243	0.00466
4.74655	-0.02435	0.00746
4.74988	-0.02441	0.01036
4.75322	-0.02445	0.01338
4.75655	-0.02449	0.01649
4.75988	-0.02452	0.0197
4.76322	-0.02453	0.023
4.76655	-0.02453	0.02641
4.76988	-0.02451	0.02992
4.77322	-0.0245	0.03357
4.77655	-0.02449	0.03735
4.77988	-0.02451	0.04129
4.78322	-0.02453	0.04541
4.78655	-0.02458	0.04972
4.78988	-0.02465	0.05425
4.79322	-0.02474	0.05901
4.79655	-0.02483	0.06401
4.79988	-0.02493	0.06925
4.80322	-0.02502	0.07471
4.80655	-0.02509	0.0804
4.80988	-0.02513	0.08627
4.81322	-0.02515	0.09233
4.81655	-0.02514	0.09856
4.81988	-0.02512	0.10498
4.82322	-0.02509	0.11158
4.82655	-0.02506	0.11837
4.82988	-0.02504	0.12539
4.83322	-0.02504	0.13264
4.83655	-0.02506	0.14015
4.83988	-0.02509	0.14793
4.84322	-0.02513	0.15601
4.84655	-0.02516	0.16438
4.84988	-0.02518	0.17302
4.85322	-0.02518	0.18191
4.85655	-0.02516	0.19103
4.85988	-0.02511	0.20038
4.86322	-0.02504	0.20994
4.86655	-0.02497	0.2197
4.86988	-0.02488	0.22966
4.87322	-0.0248	0.23984
4.87655	-0.02473	0.25023
4.87988	-0.02466	0.26085
4.88322	-0.02461	0.27173
4.88655	-0.02457	0.28286
4.88988	-0.02454	0.29425
4.89322	-0.0245	0.30589
4.89655	-0.02446	0.31779
4.89988	-0.02441	0.32992
4.90322	-0.02434	0.34227
4.90655	-0.02425	0.35485
4.90988	-0.02413	0.3676
4.91322	-0.024	0.38053
4.91655	-0.02384	0.39361
4.91988	-0.02367	0.40683
4.92322	-0.02348	0.42017
4.92655	-0.02329	0.43361
4.92988	-0.02311	0.44714
4.93322	-0.02295	0.46073
4.93655	-0.0228	0.47439
4.93988	-0.02268	0.4881
4.94322	-0.02258	0.50186
4.94655	-0.0225	0.51567
4.94988	-0.02245	0.52951
4.95322	-0.0224	0.5434
4.95655	-0.02237	0.55732
4.95988	-0.02234	0.57129
4.96322	-0.02231	0.58527
4.96655	-0.02228	0.59926
4.96988	-0.02226	0.61324
4.97322	-0.02223	0.62718
4.97655	-0.02222	0.64105
4.97988	-0.02221	0.65481
4.98322	-0.02222	0.66847
4.98655	-0.02223	0.68199
4.98988	-0.02226	0.69536
4.99322	-0.02231	0.70859
4.99655	-0.02237	0.72168
4.99988	-0.02244	0.73461
5.00322	-0.02253	0.74737
5.00655	-0.02264	0.75994
5.00988	-0.02277	0.77233
5.01322	-0.0229	0.7845
5.01655	-0.02304	0.79641
5.01988	-0.02319	0.80805
5.02322	-0.02334	0.81939
5.02655	-0.02348	0.83042
5.02988	-0.02361	0.84113
5.03322	-0.02372	0.85153
5.03655	-0.02381	0.86161
5.03988	-0.02388	0.87138
5.04322	-0.02392	0.88082
5.04655	-0.02395	0.88994
5.04988	-0.02396	0.89876
5.05322	-0.02395	0.90725
5.05655	-0.02394	0.91541
5.05988	-0.02393	0.92324
5.06322	-0.02391	0.93072
5.06655	-0.02389	0.93786
5.06988	-0.02387	0.94466
5.07322	-0.02384	0.95111
5.07655	-0.02381	0.95719
5.07988	-0.02378	0.9629
5.08322	-0.02374	0.96823
5.08655	-0.0237	0.97317
5.08988	-0.02366	0.97771
5.09322	-0.02362	0.98184
5.09655	-0.02359	0.98556
5.09988	-0.02356	0.98885
5.10322	-0.02354	0.99171
5.10655	-0.02353	0.99413
5.10988	-0.02353	0.99611
5.11322	-0.02353	0.99768
5.11655	-0.02354	0.99884
5.11988	-0.02355	0.9996
5.12322	-0.02357	0.99999
5.12655	-0.0236	1
5.12988	-0.02364	0.99967
5.13322	-0.02369	0.99901
5.13655	-0.02375	0.99801
5.13988	-0.02382	0.99668
5.14322	-0.02389	0.99502
5.14655	-0.02396	0.99301
5.14988	-0.02403	0.99067
5.15322	-0.02409	0.98799
5.15655	-0.02414	0.98497
5.15988	-0.02419	0.98163
5.16322	-0.02423	0.97798
5.16655	-0.02427	0.97403
5.16988	-0.02431	0.96979
5.17322	-0.02436	0.96527
5.17655	-0.02441	0.96047
5.17988	-0.02448	0.95541
5.18322	-0.02455	0.9501
5.18655	-0.02463	0.94452
5.18988	-0.02471	0.93869
5.19322	-0.0248	0.93261
5.19655	-0.02487	0.92631
5.19988	-0.02494	0.91978
5.20322	-0.025	0.91305
5.20655	-0.02504	0.90613
5.20988	-0.02507	0.89903
5.21322	-0.02508	0.89176
5.21655	-0.02507	0.88433
5.21988	-0.02506	0.87676
5.22322	-0.02503	0.86904
5.22655	-0.02499	0.86119
5.22988	-0.02495	0.8532
5.23322	-0.0249	0.84505
5.23655	-0.02486	0.83675
5.23988	-0.02482	0.82829
5.24322	-0.02479	0.81966
5.24655	-0.02478	0.81089
5.24988	-0.02479	0.80198
5.25322	-0.02481	0.79294
5.25655	-0.02485	0.78379
5.25988	-0.0249	0.77456
5.26322	-0.02495	0.76526
5.26655	-0.02501	0.75593
5.26988	-0.02507	0.74658
5.27322	-0.0251	0.7372
5.27655	-0.02513	0.7278
5.27988	-0.02515	0.71837
5.28322	-0.02516	0.7089
5.28655	-0.02516	0.6994
5.28988	-0.02517	0.68986
5.29322	-0.02519	0.68029
5.29655	-0.02522	0.67069
5.29988	-0.02526	0.66107
5.30322	-0.0253	0.65144
5.30655	-0.02534	0.64182
5.30988	-0.02538	0.63223
5.31322	-0.02541	0.62269
5.31655	-0.02544	0.61321
5.31988	-0.02545	0.60379
5.32322	-0.02546	0.59446
5.32655	-0.02547	0.58521
5.32988	-0.02549	0.57607
5.33322	-0.02551	0.56702
5.33655	-0.02555	0.55808
5.33988	-0.0256	0.54925
5.34322	-0.02566	0.54051
5.34655	-0.02572	0.53185
5.34988	-0.02579	0.52327
5.35322	-0.02586	0.51476
5.35655	-0.02592	0.5063
5.35988	-0.02597	0.49787
5.36322	-0.02601	0.48949
5.36655	-0.02604	0.48114
5.36988	-0.02606	0.47283
5.37322	-0.02607	0.46459
5.37655	-0.02608	0.45643
5.37988	-0.02609	0.44838
5.38322	-0.0261	0.44046
5.38655	-0.02612	0.43269
5.38988	-0.02614	0.42508
5.39322	-0.02618	0.41762
5.39655	-0.02623	0.41032
5.39988	-0.0263	0.40316
5.40322	-0.02638	0.39613
5.40655	-0.02647	0.3892
5.40988	-0.02656	0.38236
5.41322	-0.02666	0.37557
5.41655	-0.02676	0.36885
5.41988	-0.02684	0.36218
5.42322	-0.02692	0.35559
5.42655	-0.02699	0.34907
5.42988	-0.02704	0.34264
5.43322	-0.02709	0.33629
5.43655	-0.02712	0.33004
5.43988	-0.02715	0.32388
5.44322	-0.02717	0.31782
5.44655	-0.02719	0.31184
5.44988	-0.02721	0.30593
5.45322	-0.02722	0.30008
5.45655	-0.02722	0.29428
5.45988	-0.02722	0.28853
5.46322	-0.0272	0.28285
5.46655	-0.02718	0.27724
5.46988	-0.02716	0.27172
5.47322	-0.02712	0.26631
5.47655	-0.02708	0.26103
5.47988	-0.02703	0.25589
5.48322	-0.027	0.2509
5.48655	-0.02696	0.24607
5.48988	-0.02694	0.24141
5.49322	-0.02694	0.23688
5.49655	-0.02694	0.23249
5.49988	-0.02695	0.22821
5.50322	-0.02699	0.22403
5.50655	-0.02704	0.21994
5.50988	-0.0271	0.21591
5.51322	-0.02718	0.21195
5.51655	-0.02725	0.20803
5.51988	-0.02733	0.20415
5.52322	-0.02739	0.2003
5.52655	-0.02745	0.19646
5.52988	-0.02749	0.19263
5.53322	-0.02752	0.1888
5.53655	-0.02753	0.18498
5.53988	-0.02752	0.18117
5.54322	-0.02751	0.17738
5.54655	-0.02748	0.17362
5.54988	-0.02746	0.16992
5.55322	-0.02744	0.16629
5.55655	-0.02741	0.16273
5.55988	-0.02739	0.15928
5.56322	-0.02735	0.15592
5.56655	-0.02731	0.15267
5.56988	-0.02727	0.1495
5.57322	-0.02721	0.14642
5.57655	-0.02715	0.1434
5.57988	-0.02709	0.14046
5.58322	-0.02703	0.13756
5.58655	-0.02698	0.13471
5.58988	-0.02695	0.13191
5.59322	-0.02693	0.12914
5.59655	-0.02692	0.12641
5.59988	-0.02693	0.12371
5.60322	-0.02695	0.12104
5.60655	-0.02698	0.11839
5.60988	-0.02701	0.11578
5.61322	-0.02703	0.11319
5.61655	-0.02706	0.11065
5.61988	-0.02708	0.10816
5.62322	-0.02709	0.10572
5.62655	-0.02711	0.10334
5.62988	-0.02712	0.10103
5.63322	-0.02712	0.09879
5.63655	-0.02712	0.09662
5.63988	-0.0271	0.09452
5.64322	-0.02708	0.09246
5.64655	-0.02705	0.09046
5.64988	-0.02702	0.08848
5.65322	-0.02698	0.08653
5.65655	-0.02694	0.0846
5.65988	-0.0269	0.08267
5.66322	-0.02686	0.08075
5.66655	-0.02683	0.07886
5.66988	-0.02682	0.07697
5.67322	-0.02682	0.07512
5.67655	-0.02683	0.07331
5.67988	-0.02685	0.07154
5.68322	-0.02687	0.06983
5.68655	-0.0269	0.06819
5.68988	-0.02691	0.06661
5.69322	-0.02691	0.0651
5.69655	-0.0269	0.06364
5.69988	-0.02685	0.06224
5.70322	-0.02679	0.06087
5.70655	-0.0267	0.05953
5.70988	-0.0266	0.0582
5.71322	-0.02649	0.05689
5.71655	-0.02638	0.05558
5.71988	-0.02628	0.05428
5.72322	-0.02618	0.05297
5.72655	-0.02611	0.05166
5.72988	-0.02605	0.05035
5.73322	-0.02601	0.04903
5.73655	-0.02599	0.04772
5.73988	-0.02598	0.04642
5.74322	-0.02598	0.04515
5.74655	-0.02599	0.04389
5.74988	-0.02601	0.04268
5.75322	-0.02603	0.04152
5.75655	-0.02605	0.04041
5.75988	-0.02606	0.03935
5.76322	-0.02607	0.03836
5.76655	-0.02607	0.03742
5.76988	-0.02607	0.03651
5.77322	-0.02606	0.03564
5.77655	-0.02605	0.03475
5.77988	-0.02605	0.03387
5.78322	-0.02607	0.03296
5.78655	-0.02609	0.03201
5.78988	-0.02614	0.03102
5.79322	-0.0262	0.02999
5.79655	-0.02627	0.02892
5.79988	-0.02635	0.02782
5.80322	-0.02643	0.02672
5.80655	-0.02651	0.02562
5.80988	-0.02658	0.02454
5.81322	-0.02664	0.02348
5.81655	-0.02669	0.02247
5.81988	-0.02674	0.02152
5.82322	-0.02679	0.02063
5.82655	-0.02684	0.01981
5.82988	-0.02688	0.01905
5.83322	-0.02692	0.01834
5.83655	-0.02695	0.01768
5.83988	-0.02697	0.01705
5.84322	-0.02698	0.01646
5.84655	-0.02697	0.01587
5.84988	-0.02695	0.01527
5.85322	-0.02692	0.01464
5.85655	-0.02687	0.01398
5.85988	-0.02681	0.01329
5.86322	-0.02676	0.01258
5.86655	-0.02669	0.01185
5.86988	-0.02663	0.01112
5.87322	-0.02657	0.01042
5.87655	-0.02651	0.00975
5.87988	-0.02645	0.00914
5.88322	-0.02639	0.00858
5.88655	-0.02633	0.00807
5.88988	-0.02629	0.00761
5.89322	-0.02624	0.00716
5.89655	-0.0262	0.00669
5.89988	-0.02617	0.00618
5.90322	-0.02615	0.00561
5.90655	-0.02613	0.00497
5.90988	-0.02612	0.00426
5.91322	-0.0261	0.00349
5.91655	-0.02608	0.00267
5.91988	-0.02604	0.00183
5.92322	-0.026	0.000999384
5.92655	-0.02595	0.000202774
5.92988	-0.02588	-0.00052866
5.93322	-0.02581	-0.00118
5.93655	-0.02573	-0.00175
5.93988	-0.02563	-0.00222
5.94322	-0.02552	-0.0026
5.94655	-0.02542	-0.00291
5.94988	-0.0253	-0.00317
5.95322	-0.02518	-0.0034
5.95655	-0.02505	-0.00361
5.95988	-0.02492	-0.00382
5.96322	-0.02478	-0.00406
5.96655	-0.02464	-0.00433
5.96988	-0.02449	-0.00464
5.97322	-0.02433	-0.00501
5.97655	-0.02414	-0.00543
5.97988	-0.02393	-0.00589
5.98322	-0.02369	-0.00641
5.98655	-0.02343	-0.00695
5.98988	-0.02314	-0.00753
5.99322	-0.02284	-0.00814
5.99655	-0.02251	-0.00876
5.99988	-0.02219	-0.00939
6.00322	-0.02187	-0.01001
6.00655	-0.02157	-0.0106
6.00988	-0.02129	-0.01118
6.01322	-0.02104	-0.01173
6.01655	-0.02083	-0.01227
6.01988	-0.02067	-0.01279
6.02322	-0.02054	-0.0133
6.02655	-0.02047	-0.0138
6.02988	-0.02044	-0.0143
6.03322	-0.02045	-0.01481
6.03655	-0.0205	-0.01531
6.03988	-0.02059	-0.01582
6.04322	-0.0207	-0.01634
6.04655	-0.02083	-0.01684
6.04988	-0.02097	-0.01733
6.05322	-0.02113	-0.0178
6.05655	-0.0213	-0.01825
6.05988	-0.02146	-0.01868
6.06322	-0.02163	-0.01908
6.06655	-0.0218	-0.01947
6.06988	-0.02197	-0.01984
6.07322	-0.02215	-0.02018
6.07655	-0.02232	-0.0205
6.07988	-0.02249	-0.02081
6.08322	-0.02265	-0.02111
6.08655	-0.02281	-0.02141
6.08988	-0.02295	-0.02172
6.09322	-0.02309	-0.02204
6.09655	-0.02321	-0.0224
6.09988	-0.02333	-0.02278
6.10322	-0.02344	-0.02318
6.10655	-0.02354	-0.02362
6.10988	-0.02364	-0.02406
6.11322	-0.02375	-0.02451
6.11655	-0.02385	-0.02496
6.11988	-0.02395	-0.02538
6.12322	-0.02405	-0.02575
6.12655	-0.02414	-0.02608
6.12988	-0.02421	-0.02635
6.13322	-0.02427	-0.02658
6.13655	-0.02432	-0.02675
6.13988	-0.02434	-0.02688
6.14322	-0.02434	-0.02697
6.14655	-0.02433	-0.02701
6.14988	-0.0243	-0.02703
6.15322	-0.02426	-0.02703
6.15655	-0.02422	-0.02706
6.15988	-0.02418	-0.02709
6.16322	-0.02413	-0.02717
6.16655	-0.02409	-0.0273
6.16988	-0.02406	-0.0275
6.17322	-0.02403	-0.02777
6.17655	-0.024	-0.02811
6.17988	-0.02396	-0.02848
6.18322	-0.02392	-0.02887
6.18655	-0.02388	-0.02926
6.18988	-0.02383	-0.02962
6.19322	-0.02377	-0.02992
6.19655	-0.0237	-0.03018
6.19988	-0.02363	-0.03037
6.20322	-0.02356	-0.03051
6.20655	-0.02348	-0.03062
6.20988	-0.02341	-0.03072
6.21322	-0.02334	-0.03083
6.21655	-0.02329	-0.03097
6.21988	-0.02324	-0.03115
6.22322	-0.02319	-0.03137
6.22655	-0.02315	-0.03164
6.22988	-0.02312	-0.03194
6.23322	-0.02309	-0.03229
6.23655	-0.02307	-0.03266
6.23988	-0.02306	-0.03304
6.24322	-0.02307	-0.03344
6.24655	-0.02309	-0.03381
6.24988	-0.02312	-0.03417
6.25322	-0.02317	-0.03451
6.25655	-0.02322	-0.03483
6.25988	-0.02327	-0.03512
6.26322	-0.02332	-0.03538
6.26655	-0.02336	-0.03564
6.26988	-0.02338	-0.03589
6.27322	-0.02338	-0.03614
6.27655	-0.02337	-0.03641
6.27988	-0.02333	-0.03669
6.28322	-0.02328	-0.03701
6.28655	-0.02323	-0.03732
6.28988	-0.02316	-0.03764
6.29322	-0.02309	-0.03794
6.29655	-0.02301	-0.03822
6.29988	-0.02292	-0.03846
6.30322	-0.0228	-0.03866
6.30655	-0.02265	-0.03883
6.30988	-0.02244	-0.03894
6.31322	-0.02217	-0.039
6.31655	-0.02181	-0.03904
6.31988	-0.02135	-0.03905
6.32322	-0.02076	-0.03904
6.32655	-0.02001	-0.03902
6.32988	-0.01908	-0.039
6.33322	-0.01793	-0.03898
6.33655	-0.01653	-0.03898
6.33988	-0.01483	-0.03898
6.34322	-0.0128	-0.03901
6.34655	-0.0104	-0.03906
6.34988	-0.0076	-0.0391
6.35322	-0.00437	-0.03915
6.35655	-0.000710992	-0.03919
6.35988	0.0034	-0.03921
6.36322	0.00794	-0.03921
6.36655	0.0129	-0.03917
6.36988	0.01825	-0.03909
6.37322	0.02396	-0.03897
6.37655	0.02998	-0.03881
6.37988	0.03626	-0.03862
6.38322	0.04273	-0.03843
6.38655	0.04933	-0.03822
6.38988	0.05597	-0.03804
6.39322	0.06258	-0.03788
6.39655	0.06905	-0.03777
6.39988	0.07531	-0.03769
6.40322	0.08125	-0.03767
6.40655	0.0868	-0.03767
6.40988	0.09189	-0.03769
6.41322	0.09643	-0.03771
6.41655	0.10039	-0.03773
6.41988	0.10374	-0.03773
6.42322	0.10646	-0.03772
6.42655	0.10855	-0.03771
6.42988	0.11001	-0.03769
6.43322	0.11087	-0.03769
6.43655	0.11117	-0.03772
6.43988	0.11094	-0.03779
6.44322	0.11022	-0.03789
6.44655	0.10907	-0.03804
6.44988	0.10753	-0.03824
6.45322	0.10564	-0.03847
6.45655	0.10347	-0.03874
6.45988	0.10104	-0.03906
6.46322	0.0984	-0.03942
6.46655	0.09558	-0.03982
6.46988	0.09263	-0.04027
6.47322	0.08959	-0.04074
6.47655	0.08648	-0.04124
6.47988	0.08333	-0.04172
6.48322	0.08017	-0.04218
6.48655	0.07703	-0.04258
6.48988	0.07393	-0.04292
6.49322	0.07088	-0.04318
6.49655	0.06791	-0.04336
6.49988	0.06502	-0.04346
6.50322	0.06221	-0.04349
6.50655	0.05949	-0.04347
6.50988	0.05686	-0.04343
6.51322	0.05432	-0.04338
6.51655	0.05187	-0.04333
6.51988	0.04951	-0.04328
6.52322	0.04725	-0.04324
6.52655	0.04509	-0.04321
6.52988	0.04305	-0.04321
6.53322	0.04112	-0.04321
6.53655	0.03931	-0.04325
6.53988	0.03763	-0.04331
6.54322	0.03607	-0.04342
6.54655	0.03464	-0.04357
6.54988	0.03333	-0.04378
6.55322	0.03213	-0.04402
6.55655	0.03104	-0.04428
6.55988	0.03005	-0.04454
6.56322	0.02916	-0.0448
6.56655	0.02838	-0.04504
6.56988	0.02769	-0.04527
6.57322	0.02711	-0.04547
6.57655	0.02663	-0.04565
6.57988	0.02627	-0.04583
6.58322	0.02601	-0.04602
6.58655	0.02585	-0.04624
6.58988	0.02579	-0.04649
6.59322	0.02582	-0.04676
6.59655	0.02592	-0.04706
6.59988	0.02607	-0.04735
6.60322	0.02626	-0.04765
6.60655	0.02646	-0.04793
6.60988	0.02665	-0.04819
6.61322	0.02682	-0.0484
6.61655	0.02696	-0.04858
6.61988	0.02706	-0.04871
6.62322	0.0271	-0.04881
6.62655	0.02707	-0.0489
6.62988	0.02696	-0.04897
6.63322	0.02677	-0.04905
6.63655	0.02649	-0.04914
6.63988	0.02612	-0.04922
6.64322	0.02565	-0.04933
6.64655	0.02508	-0.04946
6.64988	0.0244	-0.04961
6.65322	0.02362	-0.04977
6.65655	0.02275	-0.04991
6.65988	0.0218	-0.05005
6.66322	0.02077	-0.05016
6.66655	0.01968	-0.05026
6.66988	0.01855	-0.05035
6.67322	0.01738	-0.05043
6.67655	0.01618	-0.05051
6.67988	0.01497	-0.05058
6.68322	0.01375	-0.05067
6.68655	0.01252	-0.05078
6.68988	0.01129	-0.05093
6.69322	0.01005	-0.05113
6.69655	0.0088	-0.05137
6.69988	0.00755	-0.05163
6.70322	0.00631	-0.05192
6.70655	0.00506	-0.05224
6.70988	0.00384	-0.05256
6.71322	0.00264	-0.0529
6.71655	0.00148	-0.05326
6.71988	0.000352843	-0.05361
6.72322	-0.000721604	-0.05395
6.72655	-0.00174	-0.05427
6.72988	-0.00269	-0.05458
6.73322	-0.00359	-0.05486
6.73655	-0.00442	-0.05515
6.73988	-0.0052	-0.05541
6.74322	-0.00592	-0.05565
6.74655	-0.00658	-0.05589
6.74988	-0.00719	-0.05609
6.75322	-0.00775	-0.05627
6.75655	-0.00828	-0.05642
6.75988	-0.00876	-0.05654
6.76322	-0.00922	-0.0566
6.76655	-0.00965	-0.05662
6.76988	-0.01007	-0.05656
6.77322	-0.01047	-0.05645
6.77655	-0.01087	-0.05629
6.77988	-0.01127	-0.0561
6.78322	-0.01167	-0.05591
6.78655	-0.01205	-0.05573
6.78988	-0.01243	-0.05559
6.79322	-0.0128	-0.05551
6.79655	-0.01315	-0.05549
6.79988	-0.01348	-0.05555
6.80322	-0.0138	-0.05567
6.80655	-0.01409	-0.05586
6.80988	-0.01437	-0.05607
6.81322	-0.01463	-0.05631
6.81655	-0.01488	-0.05654
6.81988	-0.01511	-0.05673
6.82322	-0.01534	-0.05689
6.82655	-0.01556	-0.05701
6.82988	-0.01576	-0.05708
6.83322	-0.01596	-0.05712
6.83655	-0.01614	-0.05713
6.83988	-0.01631	-0.05714
6.84322	-0.01648	-0.05714
6.84655	-0.01663	-0.05715
6.84988	-0.01678	-0.05718
6.85322	-0.01692	-0.05722
6.85655	-0.01707	-0.05726
6.85988	-0.01721	-0.05731
6.86322	-0.01737	-0.05737
6.86655	-0.01752	-0.05742
6.86988	-0.01768	-0.05747
6.87322	-0.01783	-0.05752
6.87655	-0.01795	-0.05756
6.87988	-0.01805	-0.05759
6.88322	-0.0181	-0.05759
6.88655	-0.01811	-0.05757
6.88988	-0.01806	-0.05751
6.89322	-0.01795	-0.05739
6.89655	-0.01777	-0.05723
6.89988	-0.01753	-0.05702
6.90322	-0.01722	-0.05679
6.90655	-0.01685	-0.05656
6.90988	-0.01642	-0.05634
6.91322	-0.01594	-0.05618
6.91655	-0.0154	-0.05607
6.91988	-0.01481	-0.05602
6.92322	-0.01417	-0.05605
6.92655	-0.01349	-0.05615
6.92988	-0.01277	-0.05629
6.93322	-0.01204	-0.05646
6.93655	-0.01128	-0.05661
6.93988	-0.01052	-0.05673
6.94322	-0.00975	-0.05681
6.94655	-0.00899	-0.05683
6.94988	-0.00824	-0.0568
6.95322	-0.0075	-0.05673
6.95655	-0.00678	-0.05662
6.95988	-0.00606	-0.05651
6.96322	-0.00534	-0.05641
6.96655	-0.00462	-0.05633
6.96988	-0.00388	-0.0563
6.97322	-0.00309	-0.05631
6.97655	-0.00221	-0.05637
6.97988	-0.00119	-0.05647
6.98322	3.71414e-05	-0.0566
6.98655	0.00157	-0.05673
6.98988	0.00354	-0.05688
6.99322	0.00609	-0.057
6.99655	0.00942	-0.0571
6.99988	0.01373	-0.05718
7.00322	0.01929	-0.05723
7.00655	0.02636	-0.05725
7.00988	0.03525	-0.05724
7.01322	0.04627	-0.0572
7.01655	0.05973	-0.05713
7.01988	0.07594	-0.05703
7.02322	0.09517	-0.05689
7.02655	0.11767	-0.0567
7.02988	0.14362	-0.05644
7.03322	0.17314	-0.05612
7.03655	0.20626	-0.0557
7.03988	0.24292	-0.05519
7.04322	0.28297	-0.05457
7.04655	0.32613	-0.05384
7.04988	0.37202	-0.05299
7.05322	0.42019	-0.05204
7.05655	0.47006	-0.051
7.05988	0.521	-0.04987
7.06322	0.57232	-0.04867
7.06655	0.6233	-0.0474
7.06988	0.6732	-0.0461
7.07322	0.72131	-0.04479
7.07655	0.76695	-0.04349
7.07988	0.80953	-0.04221
7.08322	0.84851	-0.04097
7.08655	0.88346	-0.0398
7.08988	0.91403	-0.0387
7.09322	0.94001	-0.0377
7.09655	0.96128	-0.03682
7.09988	0.97781	-0.03606
7.10322	0.98967	-0.03542
7.10655	0.997	-0.03491
7.10988	1	-0.03454
7.11322	0.99894	-0.0343
7.11655	0.99412	-0.03418
7.11988	0.98587	-0.03418
7.12322	0.97456	-0.03428
7.12655	0.96053	-0.03446
7.12988	0.94415	-0.03471
7.13322	0.92578	-0.03502
7.13655	0.90576	-0.03539
7.13988	0.88442	-0.0358
7.14322	0.86206	-0.03626
7.14655	0.83895	-0.03677
7.14988	0.81535	-0.03733
7.15322	0.79149	-0.03795
7.15655	0.76756	-0.03864
7.15988	0.74375	-0.03937
7.16322	0.7202	-0.04016
7.16655	0.69705	-0.04097
7.16988	0.67441	-0.04181
7.17322	0.65238	-0.04263
7.17655	0.63101	-0.04341
7.17988	0.61038	-0.04413
7.18322	0.59052	-0.0448
7.18655	0.57146	-0.04539
7.18988	0.55321	-0.04591
7.19322	0.53577	-0.04638
7.19655	0.51914	-0.04679
7.19988	0.50332	-0.04716
7.20322	0.4883	-0.04749
7.20655	0.47405	-0.0478
7.20988	0.46056	-0.04808
7.21322	0.44781	-0.04835
7.21655	0.43579	-0.04859
7.21988	0.42447	-0.04883
7.22322	0.41384	-0.04906
7.22655	0.40388	-0.04927
7.22988	0.39457	-0.04948
7.23322	0.38588	-0.04969
7.23655	0.37779	-0.0499
7.23988	0.3703	-0.05009
7.24322	0.36338	-0.05028
7.24655	0.35702	-0.05045
7.24988	0.3512	-0.05061
7.25322	0.3459	-0.05075
7.25655	0.34111	-0.05089
7.25988	0.3368	-0.05102
7.26322	0.33293	-0.05116
7.26655	0.32948	-0.05132
7.26988	0.32639	-0.05148
7.27322	0.32361	-0.05165
7.27655	0.32107	-0.05184
7.27988	0.31872	-0.05202
7.28322	0.31647	-0.0522
7.28655	0.31426	-0.05237
7.28988	0.31202	-0.0525
7.29322	0.30967	-0.05261
7.29655	0.30716	-0.05268
7.29988	0.30443	-0.05275
7.30322	0.30145	-0.05279
7.30655	0.29817	-0.05282
7.30988	0.29457	-0.05283
7.31322	0.29062	-0.05284
7.31655	0.28632	-0.05284
7.31988	0.28167	-0.05284
7.32322	0.27667	-0.05284
7.32655	0.27133	-0.05284
7.32988	0.26567	-0.05284
7.33322	0.25971	-0.05285
7.33655	0.25349	-0.05289
7.33988	0.24704	-0.05299
7.34322	0.24039	-0.05313
7.34655	0.23361	-0.05331
7.34988	0.22672	-0.05355
7.35322	0.21977	-0.05383
7.35655	0.21281	-0.05415
7.35988	0.20586	-0.0545
7.36322	0.19897	-0.05486
7.36655	0.19216	-0.05523
7.36988	0.18545	-0.0556
7.37322	0.17885	-0.05595
7.37655	0.17239	-0.0563
7.37988	0.16606	-0.05664
7.38322	0.15988	-0.05696
7.38655	0.15386	-0.05728
7.38988	0.148	-0.05758
7.39322	0.1423	-0.05786
7.39655	0.13677	-0.05812
7.39988	0.13141	-0.05836
7.40322	0.12623	-0.05857
7.40655	0.12121	-0.05877
7.40988	0.11637	-0.05896
7.41322	0.11168	-0.05913
7.41655	0.10716	-0.0593
7.41988	0.10279	-0.05946
7.42322	0.09858	-0.05962
7.42655	0.09451	-0.05976
7.42988	0.0906	-0.0599
7.43322	0.08683	-0.06002
7.43655	0.0832	-0.06014
7.43988	0.07972	-0.06024
7.44322	0.07638	-0.06033
7.44655	0.07319	-0.0604
7.44988	0.07014	-0.06049
7.45322	0.06721	-0.0606
7.45655	0.06442	-0.06074
7.45988	0.06173	-0.0609
7.46322	0.05916	-0.06109
7.46655	0.05668	-0.06129
7.46988	0.05428	-0.06148
7.47322	0.05196	-0.06167
7.47655	0.04972	-0.06185
7.47988	0.04755	-0.06201
7.48322	0.04545	-0.06214
7.48655	0.04343	-0.06225
7.48988	0.04149	-0.06235
7.49322	0.03963	-0.06243
7.49655	0.03784	-0.06252
7.49988	0.03614	-0.06262
7.50322	0.03451	-0.06274
7.50655	0.03295	-0.06285
7.50988	0.03146	-0.06298
7.51322	0.03003	-0.06311
7.51655	0.02867	-0.06324
7.51988	0.02736	-0.06338
7.52322	0.02611	-0.06352
7.52655	0.02491	-0.06366
7.52988	0.02375	-0.06381
7.53322	0.02265	-0.06395
7.53655	0.02158	-0.06409
7.53988	0.02054	-0.06422
7.54322	0.01954	-0.06433
7.54655	0.01855	-0.06441
7.54988	0.0176	-0.06445
7.55322	0.01668	-0.06445
7.55655	0.01578	-0.06442
7.55988	0.01491	-0.06437
7.56322	0.01406	-0.06432
7.56655	0.01324	-0.06426
7.56988	0.01245	-0.06422
7.57322	0.01166	-0.06421
7.57655	0.01089	-0.06423
7.57988	0.01012	-0.06429
7.58322	0.00935	-0.06437
7.58655	0.00858	-0.06447
7.58988	0.00782	-0.06459
7.59322	0.00705	-0.06472
7.59655	0.00629	-0.06486
7.59988	0.00554	-0.065
7.60322	0.00481	-0.06513
7.60655	0.00409	-0.06528
7.60988	0.00338	-0.06542
7.61322	0.0027	-0.06555
7.61655	0.00203	-0.06568
7.61988	0.00137	-0.06579
7.62322	0.000734869	-0.06589
7.62655	0.000111424	-0.06594
7.62988	-0.000488144	-0.06598
7.63322	-0.00107	-0.06598
7.63655	-0.00162	-0.06595
7.63988	-0.00215	-0.06589
7.64322	-0.00265	-0.06582
7.64655	-0.00313	-0.06573
7.64988	-0.00359	-0.06564
7.65322	-0.00404	-0.06554
7.65655	-0.00448	-0.06545
7.65988	-0.00491	-0.06537
7.66322	-0.00534	-0.06531
7.66655	-0.00576	-0.06528
7.66988	-0.00619	-0.06529
7.67322	-0.00661	-0.06532
7.67655	-0.00703	-0.06539
7.67988	-0.00744	-0.06549
7.68322	-0.00784	-0.06559
7.68655	-0.00823	-0.06568
7.68988	-0.00862	-0.06576
7.69322	-0.00899	-0.06579
7.69655	-0.00935	-0.06576
7.69988	-0.0097	-0.06567
7.70322	-0.01003	-0.06552
7.70655	-0.01035	-0.06532
7.70988	-0.01066	-0.0651
7.71322	-0.01096	-0.06487
7.71655	-0.01124	-0.06465
7.71988	-0.01151	-0.06447
7.72322	-0.01178	-0.06433
7.72655	-0.01204	-0.06424
7.72988	-0.01231	-0.06419
7.73322	-0.01257	-0.06416
7.73655	-0.01284	-0.06415
7.73988	-0.01311	-0.06413
7.74322	-0.01338	-0.06409
7.74655	-0.01365	-0.064
7.74988	-0.01394	-0.06388
7.75322	-0.01424	-0.06372
7.75655	-0.01454	-0.06354
7.75988	-0.01485	-0.06335
7.76322	-0.01517	-0.06318
7.76655	-0.01549	-0.06303
7.76988	-0.01581	-0.06291
7.77322	-0.01613	-0.06283
7.77655	-0.01645	-0.06279
7.77988	-0.01676	-0.06277
7.78322	-0.01706	-0.06277
7.78655	-0.01735	-0.06279
7.78988	-0.01762	-0.0628
7.79322	-0.01788	-0.06281
7.79655	-0.01812	-0.0628
7.79988	-0.01835	-0.06279
7.80322	-0.01856	-0.06278
7.80655	-0.01875	-0.06277
7.80988	-0.01892	-0.06278
7.81322	-0.01907	-0.0628
7.81655	-0.01922	-0.06285
7.81988	-0.01934	-0.06291
7.82322	-0.01946	-0.06301
7.82655	-0.01958	-0.06314
7.82988	-0.01968	-0.06328
7.83322	-0.0198	-0.06345
7.83655	-0.01991	-0.06361
7.83988	-0.02004	-0.06375
7.84322	-0.02017	-0.06387
7.84655	-0.02031	-0.06398
7.84988	-0.02047	-0.06406
7.85322	-0.02063	-0.06411
7.85655	-0.0208	-0.06413
7.85988	-0.02096	-0.06413
7.86322	-0.02113	-0.06411
7.86655	-0.02129	-0.06409
7.86988	-0.02144	-0.06408
7.87322	-0.02157	-0.06405
7.87655	-0.02167	-0.06405
7.87988	-0.02177	-0.06404
7.88322	-0.02184	-0.06405
7.88655	-0.0219	-0.06408
7.88988	-0.02195	-0.06413
7.89322	-0.02199	-0.06421
7.89655	-0.02204	-0.06434
7.89988	-0.02209	-0.06448
7.90322	-0.02216	-0.06466
7.90655	-0.02225	-0.06484
7.90988	-0.02236	-0.06504
7.91322	-0.02248	-0.06523
7.91655	-0.02261	-0.06539
7.91988	-0.02275	-0.0655
7.92322	-0.02288	-0.06554
7.92655	-0.02301	-0.06552
7.92988	-0.02313	-0.06544
7.93322	-0.02324	-0.0653
7.93655	-0.02334	-0.06511
7.93988	-0.02341	-0.0649
7.94322	-0.02349	-0.06469
7.94655	-0.02355	-0.0645
7.94988	-0.02362	-0.06435
7.95322	-0.02368	-0.06424
7.95655	-0.02374	-0.06417
7.95988	-0.02381	-0.06414
7.96322	-0.02388	-0.06416
7.96655	-0.02396	-0.06419
7.96988	-0.02404	-0.06424
7.97322	-0.02412	-0.06429
7.97655	-0.02419	-0.06433
7.97988	-0.02426	-0.06437
7.98322	-0.02433	-0.06442
7.98655	-0.02439	-0.06447
7.98988	-0.02444	-0.06453
7.99322	-0.02449	-0.06459
7.99655	-0.02453	-0.06466
7.99988	-0.02457	-0.06473
8.00322	-0.02461	-0.06479
8.00655	-0.02464	-0.06487
8.00988	-0.02467	-0.06494
8.01322	-0.0247	-0.06501
8.01655	-0.02473	-0.06508
8.01988	-0.02477	-0.06516
8.02322	-0.0248	-0.06524
8.02655	-0.02484	-0.06532
8.02988	-0.02488	-0.06539
8.03322	-0.02495	-0.06545
8.03655	-0.02502	-0.06548
8.03988	-0.0251	-0.06547
8.04322	-0.0252	-0.06543
8.04655	-0.0253	-0.06534
8.04988	-0.02541	-0.06524
8.05322	-0.02552	-0.06511
8.05655	-0.02562	-0.065
8.05988	-0.02572	-0.06491
8.06322	-0.02581	-0.06486
8.06655	-0.0259	-0.06484
8.06988	-0.02598	-0.06486
8.07322	-0.02607	-0.06489
8.07655	-0.02616	-0.06493
8.07988	-0.02625	-0.06496
8.08322	-0.02635	-0.06497
8.08655	-0.02645	-0.06495
8.08988	-0.02655	-0.06491
8.09322	-0.02665	-0.06487
8.09655	-0.02673	-0.06484
8.09988	-0.02681	-0.06485
8.10322	-0.02688	-0.06492
8.10655	-0.02695	-0.06505
8.10988	-0.027	-0.06523
8.11322	-0.02706	-0.06544
8.11655	-0.02713	-0.06566
8.11988	-0.0272	-0.06587
8.12322	-0.02728	-0.06603
8.12655	-0.02737	-0.06616
8.12988	-0.02747	-0.06623
8.13322	-0.02757	-0.06625
8.13655	-0.02768	-0.06624
8.13988	-0.02778	-0.06621
8.14322	-0.02787	-0.06619
8.14655	-0.02796	-0.06618
8.14988	-0.02803	-0.06621
8.15322	-0.02807	-0.06625
8.15655	-0.0281	-0.06632
8.15988	-0.02811	-0.06642
8.16322	-0.0281	-0.06654
8.16655	-0.02809	-0.06667
8.16988	-0.02807	-0.06678
8.17322	-0.02805	-0.0669
8.17655	-0.02805	-0.067
8.17988	-0.02806	-0.06708
8.18322	-0.02809	-0.06714
8.18655	-0.02815	-0.06715
8.18988	-0.02822	-0.06713
8.19322	-0.02832	-0.06708
8.19655	-0.02842	-0.067
8.19988	-0.02854	-0.06691
8.20322	-0.02864	-0.06681
8.20655	-0.02874	-0.0667
8.20988	-0.02882	-0.06659
8.21322	-0.02888	-0.06648
8.21655	-0.02892	-0.06639
8.21988	-0.02893	-0.06632
8.22322	-0.02892	-0.06628
8.22655	-0.02889	-0.06625
8.22988	-0.02885	-0.06624
8.23322	-0.02878	-0.06625
8.23655	-0.0287	-0.06627
8.23988	-0.02861	-0.06631
8.24322	-0.02851	-0.06634
8.24655	-0.02841	-0.06639
8.24988	-0.02832	-0.06642
8.25322	-0.02823	-0.06644
8.25655	-0.02817	-0.06644
8.25988	-0.02813	-0.06644
8.26322	-0.02813	-0.06644
8.26655	-0.02816	-0.06642
8.26988	-0.02822	-0.0664
8.27322	-0.0283	-0.06638
8.27655	-0.02839	-0.06636
8.27988	-0.02849	-0.06634
8.28322	-0.02859	-0.0663
8.28655	-0.02868	-0.06626
8.28988	-0.02876	-0.0662
8.29322	-0.02882	-0.06613
8.29655	-0.02888	-0.06603
8.29988	-0.02892	-0.06593
8.30322	-0.02895	-0.06581
8.30655	-0.02896	-0.06566
8.30988	-0.02896	-0.0655
8.31322	-0.02895	-0.06531
8.31655	-0.02892	-0.06513
8.31988	-0.02889	-0.06495
8.32322	-0.02884	-0.06479
8.32655	-0.02878	-0.06464
8.32988	-0.02873	-0.06453
8.33322	-0.02867	-0.06446
8.33655	-0.02863	-0.06445
8.33988	-0.02859	-0.0645
8.34322	-0.02856	-0.06459
8.34655	-0.02854	-0.06472
8.34988	-0.02853	-0.06486
8.35322	-0.02854	-0.065
8.35655	-0.02855	-0.06512
8.35988	-0.02857	-0.06521
8.36322	-0.02859	-0.06529
8.36655	-0.0286	-0.06534
8.36988	-0.02861	-0.06534
8.37322	-0.02862	-0.06533
8.37655	-0.02862	-0.06529
8.37988	-0.02862	-0.06524
8.38322	-0.0286	-0.06518
8.38655	-0.02858	-0.06512
8.38988	-0.02854	-0.06507
8.39322	-0.02848	-0.06503
8.39655	-0.02842	-0.06499
8.39988	-0.02834	-0.06497
8.40322	-0.02825	-0.06497
8.40655	-0.02816	-0.06499
8.40988	-0.02806	-0.06503
8.41322	-0.02797	-0.06508
8.41655	-0.02789	-0.06513
8.41988	-0.02782	-0.06517
8.42322	-0.02778	-0.06521
8.42655	-0.02776	-0.06524
8.42988	-0.02776	-0.06525
8.43322	-0.02778	-0.06525
8.43655	-0.02782	-0.06526
8.43988	-0.02789	-0.06526
8.44322	-0.02797	-0.06527
8.44655	-0.02806	-0.06529
8.44988	-0.02817	-0.06532
8.45322	-0.02828	-0.06536
8.45655	-0.02839	-0.06539
8.45988	-0.02849	-0.06542
8.46322	-0.02857	-0.06544
8.46655	-0.02864	-0.06543
8.46988	-0.02869	-0.06539
8.47322	-0.02872	-0.06533
8.47655	-0.02873	-0.06524
8.47988	-0.02871	-0.06514
8.48322	-0.02868	-0.06503
8.48655	-0.02864	-0.06492
8.48988	-0.0286	-0.06484
8.49322	-0.02855	-0.06478
8.49655	-0.02851	-0.06476
8.49988	-0.02847	-0.06479
8.50322	-0.02844	-0.06484
8.50655	-0.02842	-0.06491
8.50988	-0.02841	-0.06499
8.51322	-0.02842	-0.06505
8.51655	-0.02844	-0.06509
8.51988	-0.02848	-0.06509
8.52322	-0.02854	-0.06505
8.52655	-0.02861	-0.06497
8.52988	-0.02869	-0.06487
8.53322	-0.02879	-0.06475
8.53655	-0.02888	-0.06465
8.53988	-0.02897	-0.06455
8.54322	-0.02905	-0.06447
8.54655	-0.0291	-0.06441
8.54988	-0.02913	-0.06437
8.55322	-0.02914	-0.06434
8.55655	-0.02912	-0.06433
8.55988	-0.02907	-0.06432
8.56322	-0.029	-0.06432
8.56655	-0.02891	-0.06431
8.56988	-0.02881	-0.06431
8.57322	-0.0287	-0.06431
8.57655	-0.0286	-0.06432
8.57988	-0.02851	-0.06434
8.58322	-0.02844	-0.06437
8.58655	-0.0284	-0.0644
8.58988	-0.02839	-0.06442
8.59322	-0.02841	-0.06444
8.59655	-0.02846	-0.06446
8.59988	-0.02853	-0.06448
8.60322	-0.02861	-0.06451
8.60655	-0.02869	-0.06453
8.60988	-0.02876	-0.06455
8.61322	-0.02879	-0.06456
8.61655	-0.0288	-0.06455
8.61988	-0.02876	-0.06454
8.62322	-0.0287	-0.06452
8.62655	-0.02862	-0.06448
8.62988	-0.02854	-0.06446
8.63322	-0.02845	-0.06444
8.63655	-0.02838	-0.06445
8.63988	-0.02833	-0.06448
8.64322	-0.0283	-0.06455
8.64655	-0.0283	-0.06466
8.64988	-0.02831	-0.06481
8.65322	-0.02834	-0.06497
8.65655	-0.02837	-0.06513
8.65988	-0.0284	-0.06528
8.66322	-0.02843	-0.06539
8.66655	-0.02845	-0.06546
8.66988	-0.02846	-0.06548
8.67322	-0.02845	-0.06547
8.67655	-0.02843	-0.06543
8.67988	-0.0284	-0.06539
8.68322	-0.02837	-0.06537
8.68655	-0.02833	-0.06537
8.68988	-0.0283	-0.06539
8.69322	-0.02829	-0.06545
8.69655	-0.0283	-0.06554
8.69988	-0.02834	-0.06563
8.70322	-0.0284	-0.06571
8.70655	-0.02849	-0.06577
8.70988	-0.0286	-0.06578
8.71322	-0.02871	-0.06575
8.71655	-0.02882	-0.06568
8.71988	-0.02891	-0.06558
8.72322	-0.02898	-0.06546
8.72655	-0.02902	-0.06533
8.72988	-0.02903	-0.06521
8.73322	-0.02901	-0.0651
8.73655	-0.02896	-0.06503
8.73988	-0.02891	-0.06498
8.74322	-0.02886	-0.06497
8.74655	-0.02883	-0.06497
8.74988	-0.0288	-0.065
8.75322	-0.0288	-0.06505
8.75655	-0.02881	-0.0651
8.75988	-0.02883	-0.06514
8.76322	-0.02886	-0.06517
8.76655	-0.02888	-0.06518
8.76988	-0.02889	-0.06515
8.77322	-0.0289	-0.06508
8.77655	-0.0289	-0.06498
8.77988	-0.02889	-0.06486
8.78322	-0.02888	-0.06471
8.78655	-0.02888	-0.06456
8.78988	-0.02888	-0.06441
8.79322	-0.0289	-0.06426
8.79655	-0.02891	-0.06415
8.79988	-0.02893	-0.06405
8.80322	-0.02896	-0.06398
8.80655	-0.02898	-0.06395
8.80988	-0.029	-0.06392
8.81322	-0.02902	-0.06394
8.81655	-0.02904	-0.06398
8.81988	-0.02908	-0.06407
8.82322	-0.02913	-0.06421
8.82655	-0.02921	-0.06438
8.82988	-0.02931	-0.06458
8.83322	-0.02942	-0.06481
8.83655	-0.02954	-0.06502
8.83988	-0.02966	-0.06521
8.84322	-0.02976	-0.06535
8.84655	-0.02984	-0.06543
8.84988	-0.02989	-0.06542
8.85322	-0.0299	-0.06533
8.85655	-0.0299	-0.06514
8.85988	-0.02987	-0.06489
8.86322	-0.02983	-0.06458
8.86655	-0.02979	-0.06426
8.86988	-0.02976	-0.06395
8.87322	-0.02975	-0.06367
8.87655	-0.02975	-0.06345
8.87988	-0.02977	-0.06329
8.88322	-0.02979	-0.06321
8.88655	-0.02982	-0.06321
8.88988	-0.02984	-0.06329
8.89322	-0.02985	-0.0634
8.89655	-0.02985	-0.06354
8.89988	-0.02984	-0.06368
8.90322	-0.02981	-0.06381
8.90655	-0.02977	-0.06392
8.90988	-0.02973	-0.06398
8.91322	-0.02967	-0.06402
8.91655	-0.02962	-0.06401
8.91988	-0.02957	-0.06399
8.92322	-0.02952	-0.06396
8.92655	-0.02948	-0.06392
8.92988	-0.02945	-0.06387
8.93322	-0.02943	-0.06382
8.93655	-0.02943	-0.06375
8.93988	-0.02946	-0.06368
8.94322	-0.0295	-0.06361
8.94655	-0.02956	-0.06353
8.94988	-0.02964	-0.06346
8.95322	-0.02973	-0.06337
8.95655	-0.02983	-0.06328
8.95988	-0.02993	-0.06319
8.96322	-0.03002	-0.06311
8.96655	-0.0301	-0.06303
8.96988	-0.03017	-0.06295
8.97322	-0.03023	-0.06286
8.97655	-0.03028	-0.06277
8.97988	-0.03032	-0.06266
8.98322	-0.03035	-0.06256
8.98655	-0.03038	-0.06247
8.98988	-0.0304	-0.06238
8.99322	-0.03041	-0.06229
8.99655	-0.03043	-0.06223
8.99988	-0.03045	-0.06218
9.00322	-0.03047	-0.06215
9.00655	-0.03049	-0.06215
9.00988	-0.03051	-0.06219
9.01322	-0.03053	-0.06224
9.01655	-0.03056	-0.06232
9.01988	-0.03058	-0.0624
9.02322	-0.03061	-0.06248
9.02655	-0.03062	-0.06254
9.02988	-0.03061	-0.06258
9.03322	-0.03059	-0.06261
9.03655	-0.03055	-0.0626
9.03988	-0.0305	-0.06257
9.04322	-0.03044	-0.06252
9.04655	-0.03038	-0.06245
9.04988	-0.03032	-0.06237
9.05322	-0.03027	-0.06228
9.05655	-0.03023	-0.06219
9.05988	-0.03021	-0.06208
9.06322	-0.0302	-0.06198
9.06655	-0.0302	-0.06187
9.06988	-0.03021	-0.0618
9.07322	-0.03021	-0.06174
9.07655	-0.0302	-0.06174
9.07988	-0.03019	-0.0618
9.08322	-0.03017	-0.0619
9.08655	-0.03014	-0.06206
9.08988	-0.03012	-0.06224
9.09322	-0.03009	-0.06244
9.09655	-0.03007	-0.06262
9.09988	-0.03006	-0.06277
9.10322	-0.03007	-0.06287
9.10655	-0.03009	-0.06293
9.10988	-0.03013	-0.06291
9.11322	-0.03017	-0.06284
9.11655	-0.03022	-0.06272
9.11988	-0.03026	-0.06258
9.12322	-0.0303	-0.06241
9.12655	-0.03032	-0.06224
9.12988	-0.03034	-0.06208
9.13322	-0.03034	-0.06191
9.13655	-0.03034	-0.06176
9.13988	-0.03033	-0.06162
9.14322	-0.03031	-0.06151
9.14655	-0.0303	-0.0614
9.14988	-0.03029	-0.06132
9.15322	-0.03027	-0.06124
9.15655	-0.03026	-0.06118
9.15988	-0.03024	-0.06112
9.16322	-0.03023	-0.06106
9.16655	-0.03023	-0.06098
9.16988	-0.03023	-0.0609
9.17322	-0.03024	-0.06082
9.17655	-0.03026	-0.06074
9.17988	-0.03028	-0.06065
9.18322	-0.0303	-0.06056
9.18655	-0.03033	-0.06047
9.18988	-0.03035	-0.06036
9.19322	-0.03036	-0.06024
9.19655	-0.03036	-0.06009
9.19988	-0.03034	-0.05992
9.20322	-0.03031	-0.05972
9.20655	-0.03027	-0.05949
9.20988	-0.03023	-0.05925
9.21322	-0.03019	-0.05902
9.21655	-0.03016	-0.05883
9.21988	-0.03015	-0.05869
9.22322	-0.03014	-0.05862
9.22655	-0.03014	-0.05864
9.22988	-0.03016	-0.05874
9.23322	-0.03018	-0.05891
9.23655	-0.03021	-0.05915
9.23988	-0.03023	-0.05945
9.24322	-0.03025	-0.05978
9.24655	-0.03027	-0.06012
9.24988	-0.03029	-0.06046
9.25322	-0.03031	-0.06077
9.25655	-0.03033	-0.06105
9.25988	-0.03036	-0.06129
9.26322	-0.03039	-0.06148
9.26655	-0.03044	-0.06162
9.26988	-0.0305	-0.06171
9.27322	-0.03058	-0.06175
9.27655	-0.03066	-0.06176
9.27988	-0.03076	-0.06174
9.28322	-0.03085	-0.06172
9.28655	-0.03095	-0.06169
9.28988	-0.03104	-0.06167
9.29322	-0.03113	-0.06167
9.29655	-0.03121	-0.06169
9.29988	-0.03129	-0.06174
9.30322	-0.03137	-0.06182
9.30655	-0.03144	-0.06192
9.30988	-0.03151	-0.06203
9.31322	-0.03156	-0.06214
9.31655	-0.03159	-0.06225
9.31988	-0.0316	-0.06234
9.32322	-0.03159	-0.0624
9.32655	-0.03154	-0.06244
9.32988	-0.03146	-0.06245
9.33322	-0.03136	-0.06243
9.33655	-0.03125	-0.06237
9.33988	-0.03115	-0.06228
9.34322	-0.03106	-0.06218
9.34655	-0.03101	-0.06207
9.34988	-0.03097	-0.06197
9.35322	-0.03097	-0.06189
9.35655	-0.031	-0.06185
9.35988	-0.03104	-0.06184
9.36322	-0.03108	-0.06188
9.36655	-0.03113	-0.06197
9.36988	-0.03116	-0.0621
9.37322	-0.03118	-0.06226
9.37655	-0.03118	-0.06243
9.37988	-0.03116	-0.06261
9.38322	-0.03112	-0.06278
9.38655	-0.03107	-0.06291
9.38988	-0.03102	-0.063
9.39322	-0.03097	-0.06304
9.39655	-0.03092	-0.06303
9.39988	-0.03088	-0.06298
9.40322	-0.03084	-0.0629
9.40655	-0.03081	-0.06279
9.40988	-0.03078	-0.06267
9.41322	-0.03076	-0.06255
9.41655	-0.03074	-0.06244
9.41988	-0.03071	-0.06237
9.42322	-0.03067	-0.06233
9.42655	-0.03062	-0.06233
9.42988	-0.03056	-0.06237
9.43322	-0.0305	-0.06243
9.43655	-0.03043	-0.0625
9.43988	-0.03037	-0.06259
9.44322	-0.03032	-0.06267
9.44655	-0.03028	-0.06272
9.44988	-0.03027	-0.06274
9.45322	-0.03028	-0.06271
9.45655	-0.0303	-0.06267
9.45988	-0.03034	-0.06263
9.46322	-0.03038	-0.06258
9.46655	-0.03042	-0.06256
9.46988	-0.03045	-0.06257
9.47322	-0.03047	-0.06261
9.47655	-0.03048	-0.06267
9.47988	-0.03048	-0.06276
9.48322	-0.03047	-0.06285
9.48655	-0.03047	-0.06294
9.48988	-0.03047	-0.063
9.49322	-0.03048	-0.06303
9.49655	-0.03049	-0.06303
9.49988	-0.03052	-0.063
9.50322	-0.03054	-0.06295
9.50655	-0.03057	-0.06289
9.50988	-0.03059	-0.06284
9.51322	-0.03062	-0.06282
9.51655	-0.03064	-0.06282
9.51988	-0.03067	-0.06287
9.52322	-0.03071	-0.06296
9.52655	-0.03075	-0.06308
9.52988	-0.03078	-0.06321
9.53322	-0.03083	-0.06336
9.53655	-0.03086	-0.0635
9.53988	-0.0309	-0.06362
9.54322	-0.03092	-0.06373
9.54655	-0.03093	-0.06382
9.54988	-0.03094	-0.0639
9.55322	-0.03094	-0.06395
9.55655	-0.03093	-0.06401
9.55988	-0.03093	-0.06407
9.56322	-0.03093	-0.06413
9.56655	-0.03093	-0.06421
9.56988	-0.03092	-0.06429
9.57322	-0.03091	-0.06437
9.57655	-0.0309	-0.06445
9.57988	-0.03088	-0.06453
9.58322	-0.03086	-0.06458
9.58655	-0.03085	-0.06463
9.58988	-0.03084	-0.06466
9.59322	-0.03083	-0.06466
9.59655	-0.03084	-0.06466
9.59988	-0.03086	-0.06463
9.60322	-0.03088	-0.06461
9.60655	-0.03092	-0.06458
9.60988	-0.03095	-0.06458
9.61322	-0.03098	-0.06462
9.61655	-0.031	-0.06468
9.61988	-0.03101	-0.0648
9.62322	-0.03102	-0.06496
9.62655	-0.03103	-0.06516
9.62988	-0.03104	-0.06538
9.63322	-0.03106	-0.06561
9.63655	-0.03109	-0.06584
9.63988	-0.03113	-0.06602
9.64322	-0.03119	-0.06615
9.64655	-0.03125	-0.06621
9.64988	-0.03132	-0.06621
9.65322	-0.03139	-0.06615
9.65655	-0.03145	-0.06605
9.65988	-0.0315	-0.06592
9.66322	-0.03154	-0.06576
9.66655	-0.03155	-0.06561
9.66988	-0.03154	-0.06547
9.67322	-0.03151	-0.06537
9.67655	-0.03146	-0.06529
9.67988	-0.0314	-0.06527
9.68322	-0.03133	-0.06529
9.68655	-0.03125	-0.06536
9.68988	-0.03118	-0.06545
9.69322	-0.03112	-0.06558
9.69655	-0.03108	-0.06573
9.69988	-0.03106	-0.06588
9.70322	-0.03106	-0.06602
9.70655	-0.03109	-0.06613
9.70988	-0.03115	-0.06621
9.71322	-0.03123	-0.06628
9.71655	-0.03134	-0.06633
9.71988	-0.03146	-0.06637
9.72322	-0.0316	-0.06642
9.72655	-0.03173	-0.06649
9.72988	-0.03186	-0.06658
9.73322	-0.03196	-0.0667
9.73655	-0.03204	-0.06684
9.73988	-0.03209	-0.06698
9.74322	-0.0321	-0.0671
9.74655	-0.03207	-0.06718
9.74988	-0.032	-0.06721
9.75322	-0.03191	-0.06718
9.75655	-0.03181	-0.06707
9.75988	-0.0317	-0.06691
9.76322	-0.0316	-0.06669
9.76655	-0.03152	-0.06643
9.76988	-0.03146	-0.06615
9.77322	-0.03143	-0.06589
9.77655	-0.03142	-0.06565
9.77988	-0.03145	-0.06546
9.78322	-0.03149	-0.06534
9.78655	-0.03154	-0.06527
9.78988	-0.0316	-0.06527
9.79322	-0.03167	-0.06534
9.79655	-0.03173	-0.06548
9.79988	-0.03179	-0.06567
9.80322	-0.03184	-0.0659
9.80655	-0.03189	-0.06617
9.80988	-0.03192	-0.06645
9.81322	-0.03195	-0.06674
9.81655	-0.03197	-0.06703
9.81988	-0.03198	-0.06731
9.82322	-0.03199	-0.06756
9.82655	-0.032	-0.06779
9.82988	-0.03201	-0.06799
9.83322	-0.03201	-0.06815
9.83655	-0.032	-0.06827
9.83988	-0.03199	-0.06835
9.84322	-0.03197	-0.06837
9.84655	-0.03193	-0.06833
9.84988	-0.03188	-0.06825
9.85322	-0.03182	-0.06812
9.85655	-0.03175	-0.06797
9.85988	-0.03168	-0.06778
9.86322	-0.03161	-0.06759
9.86655	-0.03154	-0.0674
9.86988	-0.03149	-0.06723
9.87322	-0.03145	-0.0671
9.87655	-0.03142	-0.067
9.87988	-0.03142	-0.06692
9.88322	-0.03142	-0.06686
9.88655	-0.03144	-0.06682
9.88988	-0.03147	-0.06677
9.89322	-0.03151	-0.06672
9.89655	-0.03155	-0.06666
9.89988	-0.03159	-0.0666
9.90322	-0.03163	-0.06652
9.90655	-0.03167	-0.06643
9.90988	-0.03171	-0.06634
9.91322	-0.03175	-0.06626
9.91655	-0.03179	-0.06618
9.91988	-0.03184	-0.06609
9.92322	-0.03188	-0.06601
9.92655	-0.03192	-0.06593
9.92988	-0.03196	-0.06585
9.93322	-0.032	-0.06577
9.93655	-0.03203	-0.06568
9.93988	-0.03207	-0.06558
9.94322	-0.03209	-0.06548
9.94655	-0.03212	-0.06539
9.94988	-0.03214	-0.0653
9.95322	-0.03215	-0.06524
9.95655	-0.03217	-0.06518
9.95988	-0.03218	-0.06517
9.96322	-0.03218	-0.0652
9.96655	-0.03217	-0.06527
9.96988	-0.03216	-0.06538
9.97322	-0.03213	-0.06552
9.97655	-0.03209	-0.06569
9.97988	-0.03204	-0.06587
9.98322	-0.03198	-0.06605
9.98655	-0.03192	-0.06621
9.98988	-0.03186	-0.06635
9.99322	-0.0318	-0.06645
9.99655	-0.03174	-0.06652
9.99988	-0.0317	-0.06655
10.0032	-0.03166	-0.06655

## Sheet: Supplementary Fig. 5b
Distance (μm)	Fluorescence intensity (a.u.)
0	41
0.139	42.264
0.278	36.563
0.417	54.466
0.556	64.61
0.694	63.993
0.833	65.573
0.972	78.409
1.111	88.799
1.25	93.002
1.389	110.885
1.528	112.282
1.667	115.255
1.806	124.172
1.944	118.178
2.083	121.872
2.222	133.602
2.361	151.934
2.5	142.4
2.639	128.9
2.778	122.463
2.917	135.784
3.056	146.909
3.194	141.948
3.333	148.258
3.472	145.567
3.611	141.952
3.75	137.476
3.889	142.726
4.028	151.79
4.167	139.833
4.306	146.855
4.444	149.701
4.583	164.852
4.722	154.908
4.861	169.204
5	191.48
5.139	201.592
5.278	200.954
5.417	223.91
5.556	232.545
5.694	235.922
5.833	240.845
5.972	243.908
6.111	251.24
6.25	250.395
6.389	247.816
6.528	244.809
6.667	246.411
6.806	247
6.944	252.346
7.083	255
7.222	251.701
7.361	253.082
7.5	253.952
7.639	253.199
7.778	252.621
7.917	253.882
8.056	255
8.194	255
8.333	253.306
8.472	253.851
8.611	254.401
8.75	254.284
8.889	253.847
9.028	251.242
9.167	248.69
9.306	249.034
9.444	250.783
9.583	252.585
9.722	251.644
9.861	251.852
10	252.944
10.139	252.985
10.278	253.479
10.417	252.971
10.556	252.614
10.694	255
10.833	255
10.972	255
11.111	255
11.25	255
11.389	255
11.528	255
11.667	255
11.806	255
11.944	255
12.083	255
12.222	255
12.361	255
12.5	255
12.639	255
12.778	255
12.917	253.555
13.056	252.286
13.194	253.521
13.333	250.881
13.472	249.404
13.611	244.986
13.75	242.005
13.889	245.01
14.028	249.115
14.167	249.751
14.306	247.358
14.444	242.3
14.583	233.313
14.722	235.257
14.861	227.588
15	209.979
15.139	200.228
15.278	179.081
15.417	150.57
15.556	130.849
15.694	109.225
15.833	103.459
15.972	96.355
16.111	100.602
16.25	95.569
16.389	96.382
16.528	97.914
16.667	92.709
16.806	90.88
16.944	91.834
17.083	96.735
17.222	78.989
17.361	69.077
17.5	65.342
17.639	58.834
17.778	50.227
17.917	47.041
18.056	50.462
18.194	46.232
18.333	45.118
18.472	40.676
18.611	41.63
18.75	47.998
18.889	49.025
19.028	48.283
19.167	58.092
19.306	78.159
19.444	77.719
19.583	73.6
19.722	93.088
19.861	90.863
20	82.472
20.139	73.6
20.278	74.827
20.417	67.081
20.556	71.212
20.694	77.875
20.833	65.935
20.972	52.871
21.111	52.471
21.25	38.765
21.389	35.972
21.528	35.826
21.667	25.565
21.806	29.519
21.944	22.876
22.083	15.365
22.222	14.089
22.361	16.591
22.5	20.413
22.639	14.988
22.778	18.443
22.917	12.23
23.056	10.297
23.194	12.15
23.333	9.328
23.472	8.599
23.611	8.084
23.75	6.686
23.889	5.03
24.028	4.156
24.167	1.585
24.306	2.915
24.444	3.598
24.583	3.04
24.722	6.988
24.861	4.596
25	0.84
25.139	4.698
25.278	5.18
25.417	4.965
25.556	5.216
25.694	4.925
25.833	7.719
25.972	7.892
26.111	2.719
26.25	2.421
26.389	2.282
26.528	3.704
26.667	4.167
26.806	4.949
26.944	4.412
27.083	2.906
27.222	2.8
27.361	4.386
27.5	3.698
27.639	2.329
27.778	1.713
27.917	3
28.056	1.962
28.194	0.364
28.333	0.794
28.472	0.769
28.611	0.527
28.75	3.062
28.889	4.426
29.028	4.537
29.167	4.693
29.306	3.92
29.444	1.704
29.583	1.018
29.722	1.446
29.861	1.412
30	0.499
30.139	2.113
30.278	2.197
30.417	2.58
30.556	2.276
30.694	1.741
30.833	2.173
30.972	2.102
31.111	1.635
31.25	2.521
31.389	2.633
31.528	2.614
31.667	3.09
31.806	1.826
31.944	0.424
32.083	1.665
32.222	2.774
32.361	2.393
32.5	3.6
32.639	2.776
32.778	1.401
32.917	1.08
33.056	1.816
33.194	3.564
33.333	2.717
33.472	1.708
33.611	3.208
33.75	1.606
33.889	2.163
34.028	2.752
34.167	1.902
34.306	2.068
34.444	3.214
34.583	3.029
34.722	0.329
34.861	0.051
35	0.093
35.139	0.349
35.278	0.432
35.417	1.18
35.556	1.263
35.694	2.349
35.833	1.207
35.972	1.177
36.111	3.629
36.25	3.073
36.389	2.336
36.528	1
36.667	1.234
36.806	1.851
36.944	2.511
37.083	2.192
37.222	2.876
37.361	5.571
37.5	4.022
37.639	2.131
37.778	2.361
37.917	2.913
38.056	3.428
38.194	3.695
38.333	2.121
38.472	0.005
38.611	0.148
38.75	0.859
38.889	4.271
39.028	3.435
39.167	3.278
39.306	3.979
39.444	1.292
39.583	2.176
39.722	2.963
39.861	1.827
40	0.49
40.139	2.086
40.278	1.566
40.417	1.399
40.556	2.725
40.694	7.084
40.833	3.943
40.972	2.555
41.111	0.451
41.25	0.393
41.389	1.613
41.528	1.747
41.667	2.607
41.806	1.383
41.944	0.234
42.083	3.959
42.222	3.696
42.361	3.275
42.5	5.478
42.639	5.043
42.778	3.698
42.917	1.579
43.056	0.669
43.194	2.819
43.333	1.288
43.472	3.057
43.611	2.048
43.75	1.758
43.889	1.189
44.028	2.519
44.167	3.462
44.306	1.52
44.444	1.878
44.583	2.661
44.722	2.324
44.861	2.246
45	2.86
45.139	3.492
45.278	6.462
45.417	4.663
45.556	3.897
45.694	2.729
45.833	4.188
45.972	3.664
46.111	0.652
46.25	0.389
46.389	0.376
46.528	0.868
46.667	3.427
46.806	4.156
46.944	3.243
47.083	0.899
47.222	0.589
47.361	1.403
47.5	1.897
47.639	2.091
47.778	2.158
47.917	2.104
48.056	1.304
48.194	1.038
48.333	2.382
48.472	0.947
48.611	0.321
48.75	0.985
48.889	2.662
49.028	3.837
49.167	4.632
49.306	4.978
49.444	3.04
49.583	2.895
49.722	2.503
49.861	2.925
50	3.178
50.139	3.401
50.278	4.225
50.417	2.652
50.556	2.847
50.694	5.34
50.833	5.487
50.972	5.011
51.111	3.962
51.25	2.988
51.389	3.232
51.528	2.604
51.667	3.611
51.806	5.007
51.944	4.991
52.083	4.448
52.222	3.252
52.361	2.606
52.5	3.412
52.639	3.941
52.778	3.876
52.917	5.892
53.056	6.174
53.194	4.467
53.333	3.537
53.472	3.957
53.611	4.444
53.75	5.136
53.889	4.84
54.028	6.255
54.167	9.733
54.306	9.543
54.444	6.337
54.583	5.282
54.722	6.522
54.861	10.581
55	13.619
55.139	14.379
55.278	14.4
55.417	13.025
55.556	10.133
55.694	13.076
55.833	13.991
55.972	15.112
56.111	16.867
56.25	15.464
56.389	13.148
56.528	17.818
56.667	14.332
56.806	13.495
56.944	9.501
57.083	10.544
57.222	12.189
57.361	11.526
57.5	11.938
57.639	11.521
57.778	11.556
57.917	13.67
58.056	11.237
58.194	15.409
58.333	9.881
58.472	10.105
58.611	10.6
58.75	10.399
58.889	12.088
59.028	9.223
59.167	10.674
59.306	13.33
59.444	9.042
59.583	6.735
59.722	6.854
59.861	9.386
60	16.416
60.139	13.093
60.278	6.75
60.417	5.665
60.556	7.565
60.694	13.216
60.833	14.209
60.972	9.923
61.111	6.341
61.25	10.004
61.389	10.638
61.528	13.176
61.667	9.84
61.806	11.74
61.944	10.177
62.083	3.386
62.222	7.381
62.361	6.453
62.5	6.172
62.639	12.197
62.778	7.189
62.917	4.17
63.056	5.488
63.194	4.556
63.333	2.195
63.472	1.302
63.611	4.705
63.75	2.998
63.889	1.463
64.028	2.919
64.167	2.741
64.306	2.802
64.444	3.267
64.583	3.726
64.722	3.082
64.861	2.103
65	3.802
65.139	4.156
65.278	5.589
65.417	2.782
65.556	2.262
65.694	2.916
65.833	4.71
65.972	4.819
66.111	4.198
66.25	7.093
66.389	8.503
66.528	5.693
66.667	6.732
66.806	7.823
66.944	4.65
67.083	3.683
67.222	4.943
67.361	5.019
67.5	6.862
67.639	7.672
67.778	8
67.917	6.124
68.056	5.426
68.194	4.392
68.333	3.447
68.472	6.632
68.611	4.683
68.75	4.164
68.889	4.155
69.028	7.456
69.167	6.967
69.306	5.824
69.444	4.689
69.583	4.171
69.722	4.137
69.861	4.611
70	9.065
70.139	9.783
70.278	7.504
70.417	9.428
70.556	8.769
70.694	7.92
70.833	8.786
70.972	6.791
71.111	9.408
71.25	12.74
71.389	13.87
71.528	11.854
71.667	13.832
71.806	12.857
71.944	9.864
72.083	16.063
72.222	18.482
72.361	16.254
72.5	16.607
72.639	18.896
72.778	19.152
72.917	13.258
73.056	11.496
73.194	9.595
73.333	9.034
73.472	10.169
73.611	8.123
73.75	11.774
73.889	12.047
74.028	8.82
74.167	8.352
74.306	8.59
74.444	10.423
74.583	10.532
74.722	9.326
74.861	10.559
75	13.238
75.139	16.369
75.278	16.641
75.417	14.036
75.556	16.326
75.694	11.475
75.833	11.418
75.972	12.809
76.111	11.537
76.25	14.505
76.389	14.039
76.528	18.079
76.667	15.747
76.806	10.519
76.944	9.662
77.083	9.586
77.222	15.374
77.361	14.924
77.5	14.167
77.639	11.452
77.778	13.168
77.917	17.531
78.056	11.909
78.194	10.287
78.333	11.334
78.472	7.99
78.611	6.514
78.75	7.99
78.889	10.837
79.028	10.902
79.167	9.391
79.306	14.322
79.444	5.959
79.583	7.85
79.722	10.841
79.861	9.023
80	6.395
80.139	4.428
80.278	3.139
80.417	4.107
80.556	4.596
80.694	3.786
80.833	3.714
80.972	5.297
81.111	3.525
81.25	3.812
81.389	7.482
81.528	4.695
81.667	2.906
81.806	2.122
81.944	2.521
82.083	3.5
82.222	5.558
82.361	7.11
82.5	4.436
82.639	6.944
82.778	5.977
82.917	10.517
83.056	4.922
83.194	7.231
83.333	6.095
83.472	3.505
83.611	3.778
83.75	4.806
83.889	8.356
84.028	6.04
84.167	8.271
84.306	6.828
84.444	5.673
84.583	6.69
84.722	8.077
84.861	5.847
85	7.202
85.139	7.872
85.278	11.685
85.417	7.929
85.556	5.899
85.694	7.824
85.833	7.14
85.972	6.481
86.111	11.083
86.25	12.032
86.389	16.69
86.528	16.683
86.667	12.045
86.806	9.17
86.944	8.325
87.083	8.477
87.222	7.149
87.361	6.432
87.5	7.231
87.639	7.118
87.778	5.594
87.917	7.56
88.056	8.585
88.194	5.821
88.333	4.601
88.472	5.758
88.611	9.148
88.75	10.526
88.889	9.45
89.028	13.042
89.167	8.595
89.306	6.021
89.444	6.42
89.583	6.305
89.722	12.134
89.861	10.426
90	7.162
90.139	7.493
90.278	6.304
90.417	5.718
90.556	7.347
90.694	5.493
90.833	7.35
90.972	7.552
91.111	7.592
91.25	6.734
91.389	6.373
91.528	7.356
91.667	6.015
91.806	5.767
91.944	5.439
92.083	7.082
92.222	10.492
92.361	9.111
92.5	5.847
92.639	3.756
92.778	5.479
92.917	6.406
93.056	5.749
93.194	6.429
93.333	7.233
93.472	7.974
93.611	10.236
93.75	8.774
93.889	6.673
94.028	5.56
94.167	5.916
94.306	7.495
94.444	6.667
94.583	4.537
94.722	3.394
94.861	5.789
95	7.281
95.139	7.255
95.278	6.698
95.417	5.331
95.556	6.416
95.694	7.367
95.833	8.041
95.972	7.965
96.111	8.712
96.25	6.663
96.389	3.562
96.528	5.549
96.667	7.728
96.806	7.722
96.944	6.4
97.083	7.796
97.222	5.292
97.361	6.496
97.5	8.48
97.639	7.779
97.778	9.812
97.917	6.985
98.056	8.848
98.194	10.518
98.333	11.672
98.472	10.973
98.611	11.157
98.75	11.276
98.889	9.238
99.028	11.487
99.167	10.547
99.306	13.587
99.444	14.29
99.583	12.353
99.722	9.029
99.861	8.361
100	7.582
100.139	13.019
100.278	14.515
100.417	12.131
100.556	14.07
100.694	11.3
100.833	11.803
100.972	14.355
101.111	8.464
101.25	15.542
101.389	15.233
101.528	13.152
101.667	11.09
101.806	13.168
101.944	14.489
102.083	8.902
102.222	13.761
102.361	11.962
102.5	14.341
102.639	10.576
102.778	15.087
102.917	13
103.056	13.095
103.194	15.37
103.333	16.554
103.472	12.508
103.611	13.179
103.75	16.892
103.889	16.603
104.028	20.579
104.167	15.875
104.306	16.778
104.444	16.272
104.583	15.51
104.722	26.465
104.861	13.419
105	13.991
105.139	15.197
105.278	20.807
105.417	14.173
105.556	15.152
105.694	14.996
105.833	20.651
105.972	15.876
106.111	14.739
106.25	13.808
106.389	18.641
106.528	18.643
106.667	20.067
106.806	15.735
106.944	19.27
107.083	20.199
107.222	17.753
107.361	17.39
107.5	18.343
107.639	20.38
107.778	22.902
107.917	26.392
108.056	17.787
108.194	24.274
108.333	25.067
108.472	28.771
108.611	31.218
108.75	23.358
108.889	22.021
109.028	24.499
109.167	27.22
109.306	23.909
109.444	29.201
109.583	26.867
109.722	31.899
109.861	28.694
110	26.444
110.139	31.33
110.278	37.606
110.417	34.107
110.556	36.345
110.694	39.626
110.833	36.693
110.972	31.865
111.111	35.098
111.25	33.8
111.389	32.87
111.528	32.945
111.667	35.191
111.806	41.888
111.944	39.8
112.083	38.871
112.222	37.848
112.361	38.595
112.5	38.26
112.639	40.343
112.778	35.928
112.917	37
113.056	43.338
113.194	41.323
113.333	39.52
113.472	38.019
113.611	37.066
113.75	44.704
113.889	52.451
114.028	47.625
114.167	47.05
114.306	50.539
114.444	52.139
114.583	51.119
114.722	46.996
114.861	54.791
115	64.078
115.139	54.892
115.278	47.477
115.417	50.553
115.556	57.663
115.694	58.06
115.833	50.582
115.972	54.485
116.111	59.162
116.25	53.359
116.389	50.964
116.528	51.212
116.667	54.084
116.806	61.927
116.944	60.713
117.083	62.714
117.222	68.6
117.361	67.96
117.5	69.413
117.639	66.851
117.778	59.162
117.917	63.021
118.056	70.754
118.194	67.34
118.333	64.35
118.472	60.031
118.611	62.468
118.75	76.326
118.889	80.82
119.028	83.952
119.167	80.314
119.306	75.409
119.444	69.2
119.583	70.937
119.722	76.013
119.861	72.135
120	68.59
120.139	64.865
120.278	69.242
120.417	54.115
120.556	49.015
120.694	52.986
120.833	59.658
120.972	55.271
121.111	48.1
121.25	54.058
121.389	55.413
121.528	71.022
121.667	73.709
121.806	70.305
121.944	67.285
122.083	68.502
122.222	80.169
122.361	74.167
122.5	79.055
122.639	78.813
122.778	77.091
122.917	69.97
123.056	79.042
123.194	92.17
123.333	86.687
123.472	80.981
123.611	72.18
123.75	79.193
123.889	81.736
124.028	85.395
124.167	79.226
124.306	73.929
124.444	73.352
124.583	66.621
124.722	70.995
124.861	72.862
125	61.201
125.139	63.614
125.278	48.598
125.417	65.387
125.556	65.768
125.694	65.045
125.833	61.042
125.972	62.563
126.111	62.073
126.25	34.807
126.389	50.233
126.528	47.893
126.667	52.687
126.806	48.457
126.944	45.887
127.083	50.649
127.222	41.089
127.361	53.94
127.5	68.421
127.639	60.187
127.778	48.762
127.917	51.264
128.056	58.086
128.194	61.198
128.333	59.423
128.472	62.327
128.611	62.202
128.75	55.754
128.889	53.518
129.028	63.164
129.167	52.04
129.306	70.346
129.444	70.636
129.583	71.948
129.722	72.438
129.861	55.049
130	53.561
130.139	52.517
130.278	55.435
130.417	65.195
130.556	75.007
130.694	65.929
130.833	63.458
130.972	71.545
131.111	74.808
131.25	67.858
131.389	64.729
131.528	72.086
131.667	75.117
131.806	73.104
131.944	78.474
132.083	83.062
132.222	77.093
132.361	80.97
132.5	81.814
132.639	76.564
132.778	81.367
132.917	78.361
133.056	78.201
133.194	88.214
133.333	90.085
133.472	96.705
133.611	89.788
133.75	84.355
133.889	92.793
134.028	84.3
134.167	84.026
134.306	85.145
134.444	92.078
134.583	98.052
134.722	84.894
134.861	78.421
135	76.459
135.139	76.775
135.278	76.184
135.417	74.823
135.556	69.033
135.694	65.556
135.833	74.404
135.972	74.749
136.111	74.772
136.25	69.216
136.389	64.776
136.528	70.657
136.667	68.317
136.806	63
136.944	64.751
137.083	69.505
137.222	74.113
137.361	79.421
137.5	78.947
137.639	77.993
137.778	69.599
137.917	68.813
138.056	67.713
138.194	61.012
138.333	66.212
138.472	68.459
138.611	74.716
138.75	74.003
138.889	72.17
139.028	78.85
139.167	80.863
139.306	67.823
139.444	57.203
139.583	58.956
139.722	67.178
139.861	69.143
140	74.487
140.139	62.295
140.278	60.395
140.417	68.924
140.556	78.9
140.694	68.046
140.833	62.595
140.972	66.557
141.111	73.866
141.25	76.619
141.389	71.665
141.528	73.343
141.667	82.587
141.806	95.592
141.944	86.173
142.083	70.439
142.222	79.301
142.361	84.796
142.5	78.18
142.639	77.742
142.778	81.635
142.917	90.089
143.056	105.995
143.194	110.613
143.333	96.722
143.472	88.979
143.611	98.778
143.75	101.784
143.889	85.933
144.028	85.285
144.167	94.575
144.306	91.106
144.444	79.755
144.583	79.799
144.722	77.825
144.861	82.773
145	76.81
145.139	69.442
145.278	76.382
145.417	68.43
145.556	70.563
145.694	66.612
145.833	67.478
145.972	59.92
146.111	58.558
146.25	62.732
146.389	70.675
146.528	47
146.667	52.523
146.806	74.508
146.944	82.314
147.083	84.513
147.222	80.115
147.361	100.631
147.5	116.002
147.639	96.915
147.778	92.96
147.917	96.991
148.056	84.667
148.194	95.67
148.333	96.51
148.472	84.306
148.611	93.297
148.75	88.833
148.889	89.383
149.028	94.126
149.167	96.872
149.306	101.445
149.444	108.045
149.583	108.297
149.722	108.639
149.861	114.664
150	90.1
150.139	100.298
150.278	100.495
150.417	103.489
150.556	99.14
150.694	98.218
150.833	103.126
150.972	108.307
151.111	98.232
151.25	81.014
151.389	89.8
151.528	92.48
151.667	81.601
151.806	90.196
151.944	86.201
152.083	84.495
152.222	98.137
152.361	100.608
152.5	83.289
152.639	83.231
152.778	92.948
152.917	92.571
153.056	88.377
153.194	87.85
153.333	89.887
153.472	80.521
153.611	91.063
153.75	88.738
153.889	74.574
154.028	67.202
154.167	64.642
154.306	70.7
154.444	63.135
154.583	67.103
154.722	75.9
154.861	71.415
155	81.453
155.139	89.963
155.278	83.977
155.417	78.585
155.556	79.44
155.694	81.706
155.833	75.614
155.972	76.992
156.111	83.865
156.25	92.03
156.389	98.965
156.528	104.862
156.667	108.959
156.806	109.024
156.944	112.562
157.083	99.81
157.222	85.265
157.361	82.273
157.5	74.667
157.639	69.768
157.778	68.513
157.917	62.632
158.056	50.96
158.194	48.602
158.333	56.9
158.472	58.685
158.611	55.334
158.75	59.69
158.889	61.028
159.028	52.479
159.167	53.092
159.306	61.94
159.444	69.582
159.583	76.895
159.722	82.546
159.861	81.198
160	66.669
160.139	68.135
160.278	76.214
160.417	70.999
160.556	61.234
160.694	59.376
160.833	50.605
160.972	51.738
161.111	43.596
161.25	38.848
161.389	39.203
161.528	40.044
161.667	40.807
161.806	36.96
161.944	35.134
162.083	43.295
162.222	50.819
162.361	42.53
162.5	48.031
162.639	50.366
162.778	52.154
162.917	45.64
163.056	50.296
163.194	52.647
163.333	50.838
163.472	66.639
163.611	81.816
163.75	82.949
163.889	96.436
164.028	93.024
164.167	104.512
164.306	109.682
164.444	99.146
164.583	92.563
164.722	99.597
164.861	94.981
165	106.408
165.139	100.117
165.278	104.494
165.417	101.343
165.556	76.805
165.694	75.064
165.833	81.617
165.972	71.767
166.111	88.531
166.25	109.437
166.389	108.859
166.528	108.251
166.667	88.335
166.806	95.794
166.944	98.682
167.083	87.545
167.222	89.291
167.361	73.384
167.5	90.199
167.639	70.22
167.778	81.986
167.917	80.937
168.056	78.045
168.194	80.717
168.333	96.196
168.472	72.271
168.611	77.047
168.75	78.306
168.889	71.008
169.028	61.434
169.167	62.006
169.306	62.822
169.444	53
169.583	53.954
169.722	55.089
169.861	47.923
170	54.778
170.139	65.376
170.278	61.498
170.417	62.528
170.556	65.454
170.694	74.276
170.833	63.794
170.972	62.913
171.111	67.744
171.25	63.565
171.389	65.211
171.528	66.567
171.667	76.409
171.806	78.471
171.944	76.643
172.083	62.082
172.222	64.788
172.361	62.806
172.5	59.474
172.639	63.623
172.778	78.093
172.917	74.563
173.056	72.448
173.194	60.689
173.333	59.401
173.472	57.944
173.611	50.609
173.75	59.588
173.889	67.674
174.028	54.429
174.167	46.324
174.306	51.154
174.444	41.962
174.583	37.678
174.722	40.479
174.861	41.685
175	41.815
175.139	44.835
175.278	52.357
175.417	54.474
175.556	45.614
175.694	49.562
175.833	50.72
175.972	42.455
176.111	46.186
176.25	51.839
176.389	44.61
176.528	51.597
176.667	57.486
176.806	51.316
176.944	49.916
177.083	51.147
177.222	53.387
177.361	58.954
177.5	63.675
177.639	60.362
177.778	61.603
177.917	63.41
178.056	60.022
178.194	59.076
178.333	58.377
178.472	61.112
178.611	57.625
178.75	52.864
178.889	52.416
179.028	50.808
179.167	51.585
179.306	54.882
179.444	49.456
179.583	40.505
179.722	45.013
179.861	49.161
180	41.053
180.139	36.217
180.278	41.098
180.417	45.051
180.556	48.429
180.694	47.283
180.833	48.307
180.972	45.404
181.111	39.192
181.25	33.422
181.389	32.734
181.528	33.086
181.667	34.532
181.806	36.567
181.944	32.487
182.083	31.082
182.222	39.409
182.361	41.614
182.5	41.995
182.639	48.039
182.778	45.481
182.917	37.259
183.056	34.909
183.194	38.367
183.333	36.858
183.472	37.649
183.611	35.025
183.75	39.2
183.889	37.188
184.028	40.659
184.167	41.309
184.306	38.432
184.444	47.46
184.583	51.946
184.722	40.623
184.861	35.901
185	33.204
185.139	20.761
185.278	21.27
185.417	25.314
185.556	25.201
185.694	19.513
185.833	12.363
185.972	12.342
186.111	13.549
186.25	10.678
186.389	5.703
186.528	6.802
186.667	12.472
186.806	13.745
186.944	9.967
187.083	10.378
187.222	11.099
187.361	21.389
187.5	10.284
187.639	14.249
187.778	14.886
187.917	21.058
188.056	22.827
188.194	21.728
188.333	26.457
188.472	25.086
188.611	22.225
188.75	28.518
188.889	31.931
189.028	34.756
189.167	33.522
189.306	41.228
189.444	39.844
189.583	41.328
189.722	39.983
189.861	37.37
190	34.981
190.139	35.529
190.278	37.444
190.417	32.832
190.556	40.365
190.694	43.016
190.833	36.031
190.972	53.345
191.111	46.42
191.25	42.953
191.389	36.077
191.528	34.322
191.667	41.209
191.806	40.44
191.944	33.623
192.083	35.972
192.222	33.967
192.361	32.638
192.5	38.087
192.639	38.625
192.778	27.767
192.917	24.927
193.056	29.232
193.194	36.265
193.333	34.832
193.472	32.23
193.611	34.701
193.75	31.362
193.889	32.228
194.028	30.341
194.167	23.581
194.306	19.343
194.444	21.897
194.583	29.252
194.722	30.221
194.861	30.851
195	32.515
195.139	28.202
195.278	29.318
195.417	30.724
195.556	30.329
195.694	28.955
195.833	30.388
195.972	30.691
196.111	29.782
196.25	30.679
196.389	30.52
196.528	27.897
196.667	25.894
196.806	25.851
196.944	24.669
197.083	24.858
197.222	29.737
197.361	29.692
197.5	26.235
197.639	23.821
197.778	24.438
197.917	29.736
198.056	33.533
198.194	36.59
198.333	37.135
198.472	32.959
198.611	33.724
198.75	38.027
198.889	36.748
199.028	36.042
199.167	33.835
199.306	31.109
199.444	36.839
199.583	35.403
199.722	33.164
199.861	36.78
200	36.142
200.139	33.931
200.278	38.351
200.417	41.107
200.556	42.124
200.694	44.559
200.833	44.347
200.972	46.617
201.111	50.399
201.25	49.555
201.389	48.047
201.528	47.202
201.667	50.517
201.806	47.59
201.944	45.844
202.083	34.529
202.222	37.24
202.361	40.44
202.5	36.862
202.639	35.554
202.778	33.902
202.917	40.87
203.056	44.788
203.194	40.224
203.333	42.466
203.472	45.97
203.611	45.395
203.75	47.261
203.889	45.969
204.028	39.61
204.167	37.761
204.306	45.162
204.444	43.09
204.583	47.45
204.722	46.732
204.861	48.434
205	44.907
205.139	39.48
205.278	37.985
205.417	35.775
205.556	39.607
205.694	44.305
205.833	40.224
205.972	51.678
206.111	56.871
206.25	71.213
206.389	62.409
206.528	70.048
206.667	86.267
206.806	88.65
206.944	93.597
207.083	95.625
207.222	95.914
207.361	72.103
207.5	70.27
207.639	86.762
207.778	95.983
207.917	73.454
208.056	87.959
208.194	99.885
208.333	79.354
208.472	83.264
208.611	87.013
208.75	98.575
208.889	110.139
209.028	80.762
209.167	69.646
209.306	67.81
209.444	72.917
209.583	59.198
209.722	64.365
209.861	64.285
210	66.45
210.139	61.241
210.278	61.418
210.417	63.852
210.556	55.788
210.694	48.922
210.833	51.255
210.972	50.215
211.111	55.348
211.25	50.431
211.389	47.065
211.528	45.418
211.667	50.404
211.806	62.396
211.944	58.168
212.083	57.562
212.222	54.204
212.361	74.112
212.5	62.983
212.639	60.717
212.778	53.795
212.917	59.056
213.056	69.16
213.194	71.714
213.333	67.27
213.472	72.687
213.611	79.572
213.75	78.139
213.889	74.454
214.028	89.837
214.167	93.471
214.306	93.202
214.444	87.54
214.583	83.196
214.722	86.79
214.861	91.147
215	84.96
215.139	80.267
215.278	75.87
215.417	66.916
215.556	66.149
215.694	72.793
215.833	72.49
215.972	73.885
216.111	72.511
216.25	80.152
216.389	80.568
216.528	77.98
216.667	69.341
216.806	69.784
216.944	70.062
217.083	69.223
217.222	60.551
217.361	54.613
217.5	62.523
217.639	68.732
217.778	71.554
217.917	68.564
218.056	75.901
218.194	82.015
218.333	73.093
218.472	72.648
218.611	77.518
218.75	73.812
218.889	69.965
219.028	72.772
219.167	84.725
219.306	87.788
219.444	88.429
219.583	91.797
219.722	86.535
219.861	83.378
220	87.289
220.139	87.396
220.278	79.583
220.417	84.812
220.556	95.446
220.694	92.413
220.833	86.559
220.972	80.554
221.111	83.514
221.25	90.366
221.389	83.153
221.528	82.488
221.667	86.987
221.806	82.57
221.944	80.541
222.083	73.461
222.222	64.402
222.361	66.559
222.5	75.015
222.639	79.034
222.778	71.607
222.917	72.183
223.056	79.329
223.194	81.472
223.333	86.15
223.472	79.378
223.611	71.373
223.75	81.282
223.889	88.314
224.028	82.611
224.167	79.724
224.306	85.763
224.444	98.238
224.583	90.815
224.722	82.976
224.861	81.283
225	87.689
225.139	89.583
225.278	85.181
225.417	87.206
225.556	93.747
225.694	94.429
225.833	107.077
225.972	111.185
226.111	120.814
226.25	138.469
226.389	153.799
226.528	166.058
226.667	173.859
226.806	209.841
226.944	217.19
227.083	223.784
227.222	229.776
227.361	216.98
227.5	215.897
227.639	209.78
227.778	217.83
227.917	227.58
228.056	210.068
228.194	194.247
228.333	193.735
228.472	177.029
228.611	187.054
228.75	165.635
228.889	165.58
229.028	152.569
229.167	159.043
229.306	170.126
229.444	173.554
229.583	190.331
229.722	165.416
229.861	187.673
230	178.796
230.139	162.086
230.278	166.343
230.417	146.474
230.556	144.718
230.694	127.958
230.833	141.089
230.972	137.243
231.111	143.22
231.25	140.418
231.389	122.272
231.528	126.269
231.667	129.657
231.806	114.401
231.944	109.104
232.083	109.618
232.222	96.912
232.361	83.796
232.5	77.041
232.639	75.905
232.778	58.802
232.917	63.786
233.056	66.293
233.194	69.487
233.333	77.087
233.472	75.823
233.611	75.927
233.75	73.965
233.889	69.425
234.028	59.247
234.167	61.981
234.306	76.394
234.444	68.92
234.583	72.395
234.722	70.186
234.861	70.99
235	71.729
235.139	69.222
235.278	71.795
235.417	70.17
235.556	61.466
235.694	70.875
235.833	65.141
235.972	59.699
236.111	57.296
236.25	60.752
236.389	68.142
236.528	72.091
236.667	69.718
236.806	67.868
236.944	58.146
237.083	55.052
237.222	52.749
237.361	62.415
237.5	79.293
237.639	80.994
237.778	77.149
237.917	67.501
238.056	70.531
238.194	84.013
238.333	82.172
238.472	85.368
238.611	80.254
238.75	74.54
238.889	81.817
239.028	82.503
239.167	77.638
239.306	77.456
239.444	83.333
239.583	93.772
239.722	103.427
239.861	101.913
240	102.595
240.139	104.459
240.278	104.119
240.417	103.915
240.556	101.975
240.694	101.43
240.833	94.839
240.972	100.629
241.111	106.502
241.25	110.889
241.389	116.017
241.528	121.802
241.667	121.138
241.806	120.563
241.944	123.334
242.083	121.47
242.222	123.524
242.361	114.426
242.5	120.843
242.639	121.978
242.778	119.83
242.917	119.986
243.056	119.784
243.194	121.429
243.333	116.773
243.472	109.009
243.611	88.536
243.75	83.854
243.889	93.386
244.028	102.471
244.167	95.371
244.306	84.477
244.444	89.746
244.583	91.317
244.722	91.525
244.861	92.428
245	91.079
245.139	86.405
245.278	80.63
245.417	71.46
245.556	78.909
245.694	65.736
245.833	64.737
245.972	54.138
246.111	58.19
246.25	63.313
246.389	59.975
246.528	64.239
246.667	69.023
246.806	77.19
246.944	82.241
247.083	97.972
247.222	98.356
247.361	86.519
247.5	96.592
247.639	98.966
247.778	96.072
247.917	96.913
248.056	99.323
248.194	97.861
248.333	94.572
248.472	92.311
248.611	86.956
248.75	96.819
248.889	105.154
249.028	122.426
249.167	113.357
249.306	112.173
249.444	114.166
249.583	113.321
249.722	109.197
249.861	102.91
250	87.858
250.139	87.158
250.278	86.89
250.417	75.306
250.556	69.226
250.694	85.694
250.833	91.277
250.972	77.076
251.111	87.458
251.25	86.769
251.389	81.749
251.528	73.328
251.667	78.03
251.806	80.518
251.944	94.244
252.083	96.558
252.222	91.332
252.361	74.183
252.5	69.372
252.639	80.616
252.778	80.601
252.917	80.825
253.056	70.029
253.194	75.079
253.333	77.75
253.472	70.802
253.611	89.946
253.75	89.165
253.889	85.107
254.028	79.442
254.167	83.138
254.306	87.71
254.444	95.154
254.583	88.611
254.722	75.692
254.861	62.543
255	75.067
255.139	85.906
255.278	83.198
255.417	77.489
255.556	73.842
255.694	73.397
255.833	92.404
255.972	92.077
256.111	85.136
256.25	82.899
256.389	85.192
256.528	86.584
256.667	72.991
256.806	71.106
256.944	89.281
257.083	86.843
257.222	85.733
257.361	88.298
257.5	93.433
257.639	91.285
257.778	91.087
257.917	85.003
258.056	85.123
258.194	86.428
258.333	93.938
258.472	86.861
258.611	80.754
258.75	79.347
258.889	85.962
259.028	93.894
259.167	85.632
259.306	78.012
259.444	85.766
259.583	89.771
259.722	96.734
259.861	99.436
260	96.274
260.139	99.192
260.278	100.997
260.417	100.947
260.556	93.666
260.694	93.368
260.833	97.09
260.972	105.934
261.111	113.752
261.25	110.4
261.389	96.974
261.528	92.304
261.667	97.452
261.806	94.282
261.944	98.283
262.083	100.371
262.222	96.051
262.361	94.549
262.5	94.704
262.639	91.192
262.778	88.198
262.917	90.614
263.056	89.245
263.194	83.665
263.333	73.646
263.472	76.361
263.611	79.323
263.75	74.64
263.889	75.091
264.028	67.461
264.167	69.641
264.306	72.655
264.444	71.113
264.583	70.357
264.722	74.363
264.861	73.539
265	75.033
265.139	69.54
265.278	70.746
265.417	80.026
265.556	87.796
265.694	85.558
265.833	77.858
265.972	81.15
266.111	79.073
266.25	77.883
266.389	85.423
266.528	73.593
266.667	78.272
266.806	89.398
266.944	79.067
267.083	74.272
267.222	71.728
267.361	67.573
267.5	73.045
267.639	69.254
267.778	75.191
267.917	73.522
268.056	77.021
268.194	82.592
268.333	83.957
268.472	85.486
268.611	89.66
268.75	83.119
268.889	79.432
269.028	73.741
269.167	87.129
269.306	85.992
269.444	85.144
269.583	71.461
269.722	78.527
269.861	78.533
270	81.445
270.139	75.486
270.278	88.32
270.417	96.373
270.556	94.015
270.694	93.529
270.833	94.062
270.972	90.596
271.111	82.023
271.25	87.8
271.389	105.267
271.528	106.618
271.667	91.474
271.806	80.824
271.944	87.811
272.083	103.856
272.222	110.513
272.361	109.719
272.5	124.907
272.639	114.323
272.778	104.419
272.917	107.881
273.056	105.76
273.194	106.928
273.333	99.78
273.472	101.158
273.611	86.387
273.75	83
273.889	84.843
274.028	86.166
274.167	78.998
274.306	74.642
274.444	70.473
274.583	71.055
274.722	68.714
274.861	86.459
275	90.545
275.139	87.662
275.278	82.408
275.417	78.291
275.556	77.812
275.694	84.214
275.833	81.725
275.972	83.651
276.111	76.191
276.25	76.33
276.389	84.983
276.528	77.18
276.667	84.657
276.806	70.411
276.944	69.253
277.083	78.594
277.222	78.669
277.361	78.299
277.5	80.776
[truncated: 882 more rows]

## Sheet: Supplementary Fig. 7
Healthy mice
Time (h)	1 U/Kg					5 U/Kg					PBS
0	144	160.2	176.4	194.4	185.4	169.2	171	167.4	174.6	196.2	185.4	149.4	171	156.6	172.8
0.5	99	81	88.2	82.8	73.8	73.8	102.6	84.6	77.4	81	176.4	154.8	167.4	160.2	169.2
1	102.6	97.2	106.2	90	75.6	66.6	55.8	75.6	55.8	57.6	180	142.2	158.4	140.4	187.2
2	122.4	115.2	124.2	131.4	136.8	140.4	61.2	79.2	86.4	95.4	167.4	135	154.8	133.2	158.4
4	142.2	144	136.8	133.2	136.8	142.2	129.6	129.6	158.4	156.6	171	140.4	129.6	142.2	153
Diabetic mice
Time (h)	1 U/kg					5 U/kg					PBS
0	320.37	351.14	354.76	322.18	333.04	325.8	333.04	434.4	352.95	392.77	470.6	356.57	305.89	305.89	320.37
0.5	142.99	144.8	104.98	190.05	104.98	81.45	86.88	79.64	76.02	88.69	515.85	362	307.7	302.27	314.94
1	155.66	148.42	181	233.49	184.62	61.54	68.78	59.73	76.02	79.64	508.61	380.1	314.94	304.08	322.18
2	269.69	242.54	257.02	356.57	291.41	284.17	269.69	179.19	184.62	233.49	564.72	363.81	325.8	302.27	316.75
4	365.62	400.01	304.08	289.6	298.65	298.65	331.23	325.8	289.6	380.1	561.1	381.91	323.99	304.08	323.99

## Sheet: Supplementary Fig. 8
Time (h)	Relative intensity of initial (%)
0	89.2677	101.472	109.26
6	96.0093	104.611	109.26
12	94.6145	99.9613	103.216

## Sheet: Supplementary Fig. 9
a
Normalized fluorescence intensity (%)	insulin			OP-I
0	100	100	100	100	100	100
10	34.6	51.7	32.2	68.1629	67.2971	57.4463
20	18.8	23.5	26.5	42.4299	55.6659	46.3937
30	16.9	18.7	22.6	30.5575	40.3326	31.83
60	8.98	8.71	6.98	23.0532	19.7236	21.5686
120	4.16	5.34	6.9	10.8616	8.95937	5.7513
180	1.98	1.68	2.38	5.87741	3.11912	3.90179
b
Relative insulin concentration (%)	insulin					OP-I
0	100	100	100	100	100	100	100	100	100	100
10	56.3494	37.2827	30.897	33.3912	32.1235	61.0219	57.4034	58.3403	61.1309	56.4449
20	23.8748	16.682	20.5201	17.3716	16.7559	40.3515	33.5836	31.1543	30.7235	32.9967
30	13.9207	14.7114	9.59779	8.68013	7.03129	24.4382	17.1866	23.6267	35.692	21.1952
60	5.75143	10.7259	11.3957	6.14651	10.5494	10.7012	9.58996	18.0545	18.9379	17.0906
120	2.09929	1.78822	2.81004	2.13662	1.83991	7.55794	2.48767	2.96813	7.02322	7.28645
180	1.79037	0.360648	2.04912	1.31535	0.663712	3.41612	0.360058	1.18573	0	1.01961

## Sheet: Supplementary Fig. 11
Insulin concentration in skin (μU/mg)
2 h	4 h
62.7403	98.1766
53.2638	96.4793
69.7935	135.485

## Sheet: Supplementary Fig. 18b
PIR/IR
PBS	insulin （s.c.)	OP-I （Topical)
0.020903	0.16592	0.24515
0.020885	0.236149	0.470729
0.014372	0.220984	0.211412
pAKT/AKT
PBS	insulin (s.c.)	OP-I (Topical)
0.087725	0.405072	0.81184
0.140329	0.628707	0.506172
0.218503	0.430176	0.691051

## Sheet: Supplementary Fig. 20
Blood glucose level (mg/dL)-0 h
OP-I	insulin(s.c.)	PEG-I	insulin	PBS (pH=7.4)
604.728	432.59	314.168	395.888	304.08
361.384	351.14	461.264	499.4	409.6
604.728	336.66	408.6	446.736	602.73
310.536	409.06	604.728	386.808	602.73
388.624	602.73	537.57	334.144	342.09
546.62	532.14	392.77	323.99	405.44
533.95	483.27	450.69	562.91	575.58
544.81	597.3	424.944	394.58	494.13
Blood glucose level (mg/dL)-0.5 h
OP-I	insulin(s.c.)	PEG-I	insulin	PBS (pH=7.4)
450.368	175.57	357.752	374.096	295.03
167.072	175.57	315.984	604.728	398.2
401.336	97.74	481.24	604.728	602.73
139.832	235.3	468.528	254.24	602.73
128.936	168.33	604.728	245.16	356.4
387.34	266.07	514.04	342.09	376.48
376.48	186.43	381.91	550.24	562.91
275.12	190.05	448.88	378.29	488.7
Blood glucose level (mg/dL)-1 h
OP-I	insulin(s.c.)	PEG-I	insulin	PBS (pH=7.4)
279.664	81.45	345.04	332.328	372.86
88.984	92.31	281.48	533.904	409.6
237.896	47.06	390.44	501.216	506.8
132.13	128.51	392.256	332.328	602.73
79.64	124.89	459.448	272.4	365.62
213.58	74.21	532.14	378.29	392.77
184.62	90.5	389.15	543	579.2
142.99	81.45	459.74	400.01	456.12
Blood glucose level (mg/dL)-2 h
OP-I	insulin(s.c.)	PEG-I	insulin	PBS (pH=7.4)
208.84	115.84	379.544	359.568	343.9
101.696	103.17	299.64	510.296	411.66
125.304	56.11	390.44	406.784	409.06
99.55	133.94	354.12	466.712	568.34
74.21	193.67	555.696	265.136	343.9
104.98	110.41	537.57	334.85	407.25
117.65	144.8	345.71	557.48	543
99.55	106.79	445.26	369.24	450.69
Blood glucose level (mg/dL)-4 h
OP-I	insulin(s.c.)	PEG-I	insulin	PBS (pH=7.4)
65.376	390.96	363.2	285.232	372.86
99.88	217.2	303.272	412.68	360.1
99.88	358.38	481.24	298.65	526.71
65.16	387.34	265.136	250.728	483.27
72.4	450.69	512.112	245.16	356.4
92.31	287.79	510.42	372.86	401.82
65.16	323.99	362	532.14	555.67
61.54	251.59	419.92	372.86	445.26
Blood glucose level (mg/dL)-6 h
OP-I	insulin(s.c.)	PEG-I	insulin	PBS (pH=7.4)
41.768	296.84	330.512	363.2	412.68
138.016	260.64	230.632	263.44	398.2
85.352	186.43	481.24	406.784	533.95
74.21	541.19	212.472	313.13	532.14
95.93	602.73	512.112	343.9	343.9
97.74	371.05	512.23	345.71	383.72
74.21	456.12	369.24	514.04	577.39
121.27	495.94	409.06	396.39	466.98
Blood glucose level (mg/dL)-8 h
OP-I	insulin(s.c.)	PEG-I	insulin	PBS (pH=7.4)
25.424	383.72	348.672	363.2	502.73
128.936	338.47	286.928	323.248	411.66
152.544	293.22	301.456	292.376	517.66
136.2	602.73	321.432	286.928	502.73
123.488	602.73	257.872	348.672	372.86
115.84	481.46	519.47	333.04	414.49
108.6	501.37	385.53	488.7	532.14
130.32	553.86	407.25	369.24	476.03
Blood glucose level (mg/dL)-12 h
OP-I	insulin(s.c.)	PEG-I	insulin	PBS (pH=7.4)
156.176	490.51	361.384	301.456	295.03
128.936	342.09	441.288	515.744	409.6
223.368	305.89	334.144	314.168	602.73
154.36	483.27	403.152	343.224	514.04
172.52	231.68	521.192	454	372.86
124.89	543	506.8	323.99	423.54
115.84	490.51	414.49	495.94	555.67
146.61	577.39	414.49	410.87	450.69

[truncated: 5 more sheets: Supplementary Fig. 21, Supplementary Fig. 23, Supplementary Fig. 25, Supplementary Fig. 28, Supplementary Fig. 30]
