# Supplementary material for: A skin-permeable polymer for non-invasive transdermal insulin delivery
Source: Nature. 2025 Nov 19;648(8093):459–67. doi: 10.1038/s41586-025-09729-x (PMC12695667; doi:10.1038/s41586-025-09729-x)
Supplement: Supplementary file 12 — Source Data Fig. 1 [file 41586_2025_9729_MOESM12_ESM.xlsx]

## Sheet: Fig. 1b
	Fluorescence intensity (a.u.)
Distance (μm)	OPCy5	PEGCy5
0	239	5
1	233.36	7.374
2	229.532	6.3181
3	228.86	6.263
4	159.93	6.036
5	168.669	5.9878
6	228.056	7.8466
7	217.724	8.0417
8	198.632	10.4961
9	153.583	12.6647
10	200.163	12.9969
11	219.287	11.1577
12	219.943	7.677
13	154.401	7.3621
14	90.877	8.5855
15	174.099	6.2428
16	227.618	8.0157
17	226.128	8
18	120.719	7.8698
19	122.667	7.6036
20	171.495	6.1761
21	190.135	5.9353
22	123.213	5.9327
23	120.771	5.9703
24	179.922	7.0373
25	141.804	8.9863
26	90.123	5.1564
27	162.816	8.1834
28	182.81	8.8233
29	187.075	10.4369
30	208.586	11
31	187.059	12.9485
32	111.826	18.8603
33	123.523	18.4186
34	166.571	16.3613
35	121.509	14.7265
36	74.756	14.6252
37	86.876	9.7179
38	107.285	9.9366
39	78.611	10.7407
40	69.654	7.7514
41	98.439	5.7066
42	58.876	5.7692
43	8.991	7.254
44	0.183	7.2507
45	6.007	9.3333
46	16.795	6.6879
47	8.276	6.7749
48	0.051	6.2167
49	0.463	6.7818
50	27.748	7.3209
51	51.596	7.2582
52	35.221	6.823
53	14.965	6.9247
54	2.682	7.6213
55	0	6.985
56	0.502	7.0059
57	2.236	6.2051
58	2.72	6.8335
59	0	7.2567
60	0	7.6206
61	0	8.6723
62	2.425	8.0155
63	16.963	8.1026
64	16.491	7.9824
65	0.699	7.2551
66	2.81	3.4241
67	10.274	6.1939
68	19.991	6.5948
69	32.404	6.4304
70	4.137	5.7214
71	0.299	6.7236
72	1.001	6.1282
73	7.779	7.8089
74	43.715	8
75	93.931	7.6559
76	76.71	6.6867
77	62.883	6.5563
78	31.497	7.037
79	44.145	6.4912
80	121.122	7.0997
81	50.119	7.6036
82	10.709	5.8419
83	23.721	5.5288
84	12.458	6.462
85	15.04	7.1623
86	4.93	6.6431
87	94.327	5.8437
88	117.29	6.9619
89	37.841	6.0085
90	14.598	5.5661
91	16.571	5.3292
92	4.345	5.1334
93	0.625	6.648
94	0.605	6.538
95	0.76	6.3639
96	39.864	6.9866
97	93.307	7.8798
98	16.694	7.0778
99	43.217	6.9724
100	48.34	8.4906
101	44.525	11.2824
102	118.355	7.5264
103	84.224	5.6617
104	23.521	4.5679
105	64.415	4.76
106	43.053	1.7571
107	23.715	5.9897
108	83.301	6.2367
109	170.092	7.0141
110	154.299	7.2472
111	90.488	5.5819
112	57.773	6.6052
113	93.017	7.2952
114	68.152	6.4723
115	19.517	5.8908
116	16.374	7.395
117	26.35	7
118	121.705	5.4867
119	143.863	6.7341
120	173.309	6.8738
121	185.16	6.5172
122	156.348	6.2646
123	87.328	5.7009
124	53.764	4.9544
125	24.318	6.1068
126	15.041	6.57
127	109.315	6.1785
128	131.958	5.2478
129	63.856	7.4889
130	19.134	7.9012
131	1.212	6.0014
132	0.466	7.2584
133	0.735	7.6125
134	19.001	6.8023
135	47.529	7.1065
136	29.515	6.2943
137	0.918	6.4452
138	0.543	7.4455
139	2.167	7.1867
140	40.595	7.4495
141	55.996	6.4666
142	14.142	4.6655
143	9.213	6.9959
144	54.238	7.9724
145	145.568	7.0172
146	196.834	4.0352
147	135.474	6.4756
148	71.595	6.0704
149	71.364	7.0227
150	110.422	8.5128
151	86.652	9.5766
152	43.405	7.4553
153	54.193	6.5878
154	78.252	5.6723
155	90.393	6.8452
156	25.11	6.8889
157	12.22	6.4452
158	9.313	6.1452
159	25.157	7.8334
160	60.368	7.7491
161	68.646	7.8217
162	28.433	6.6154
163	52.547	7.8482
164	37.629	6.9596
165	56.339	6.9884
166	124.221	7.1567
167	58.01	7.4056
168	86.75	5.0769
169	113.777	6.5556
170	125.794	7
171	21.191	6.5464
172	68.522	6.0383
173	101.239	7.9633
174	31.118	7.7057
175	33.761	7.9943
176	0.673	6.9972
177	21.935	6.1159
178	10.078	7.9801
179	4.952	7.0782
180	46.249	7.0276
181	13.413	6.1308
182	5.127	6.4856
183	6.314	5.176
184	21.182	7.6791
185	26.354	5.4286
186	2.011	5.6472
187	36.411	7.1413
188	90.248	5.1046
189	103.99	6.3018
190	61.14	7.8235
191	118.681	7.5615
192	54.297	5.9958
193	16.624	7.0048
194	2.908	6.6254
195	1.63	6.6296
196	2.036	6.5693
197	0.376	6.6296
198	38.354	8.7436
199	58.009	7.9302
200	105.312	8.8838
201	86.177	7.4959
202	66.51	6.617
203	30.201	6.4738
204	35.788	8.3187
205	47.568	6.6246
206	129.169	7.3276
207	64.09	8.2071
208	6.58	7.0329
209	19.273	7
210	63.617	8.4359
211	62.862	8.1459
212	64.33	6.7511
213	86.585	7.0636
214	57.887	7.6768
215	25.215	6.7298
216	61.447	7.1243
217	48.544	6.6302
218	43.288	6.0406
219	35.329	7.918
220	18.923	5.75
221	41.201	6.6379
222	23.352	6.8966
223	12.346	7.4749
224	33.597	7.0083
225	46.856	5.501
226	50.172	5.6611
227	26.342	6.5374
228	5.743	7.4615
229	44.713	8.639
230	53.196	7.2621
231	8.575	7.169
232	3.94	6.1729
233	8.346	5.9065
234	3.063	5.3333
235	0.015	7.5356
236	0.486	7.6998
237	13.56	8.7607
238	43.634	7.6617
239	38.987	7.9605
240	49.538	5.6156
241	97.237	5.6239
242	70.485	5.8078
243	72.873	6.7574
244	9.427	6.0342
245	0.776	6.8376
246	9.001	6.6932
247	29.075	6.0823
248	24.174	6.0819
249	5.264	6.378
250	22.413	7.2184
251	22.587	6.7977
252	8.495	7.8955
253	35.188	10.7452
254	84.902	14.7719
255	20.686	7.8017
256	0.216	7.7578
257	6.183	8.0136
258	37.484	8.2358
259	49.171	7.6284
260	4.794	6.1317
261	22.968	6.8185
262	13.796	6.0142
263	0.359	6.0225
264	10.062	6.3125
265	21.332	4.7138
266	14.827	4.6465
267	46.653	6.4782
268	34.442	6.2929
269	33.234	6.5578
270	95.604	6.3905
271	11.96	6.3647
272	53.373	8.0199
273	59.988	7.9259
274	3.846	9.3433
275	1.57	6.8964
276	85.04	8.908
277	43.153	9.8149
278	7.842	7.8353
279	10.401	8.5976
280	43.803	8.2064
281	11.498	6.3989
282	0.664	5.5531
283	0	6.5403
284	5.435	5.9601
285	24.945	5.5726
286	54.144	5.5926
287	31.552	7.5534
288	3.773	7.213
289	0.78	7.7726
290	0.579	8.9548
291	6.031	7.6704
292	1.825	6.5328
293	1.647	7.4544
294	0.881	8.4475
295	0.402	6.9293
296	0.739	7.6418
297	0.303	7.4615
298	0	6.0907
299	0.207	6.2634
300	41.155	5.7486
301	44.151	6.886
302	29.488	6.3728
303	58.125	5.8547
304	108.261	6.7573
305	110.644	5.4424
306	48.159	6.8974
307	6.839	7.4101
308	21.094	6.8578
309	44.625	5.5277
310	25.93	7.5869
311	0.57	7.7927
312	21.166	8.5556
313	26.368	7.2911
314	10.515	6.0228
315	33.684	7.075
316	36.091	6.182
317	6.425	5.6513
318	6.004	5.6669
319	36.106	6.2591
320	73.684	7.3964
321	62.15	6.0684
322	19.968	5.4555
323	7.647	5.6639
324	7.852	5.6686
325	6.764	6.2593
326	3.684	4.617
327	43.285	5.101
328	67.039	6.1886
329	14.029	7.3572
330	0.541	6.8157
331	0.295	5.232
332	14.421	6.0989
333	50.877	7.1243
334	64.339	7.1487
335	55.485	5.9524
336	42.948	8.0307
337	2.818	6.3312
338	0.234	6.786
339	1.603	7.1043
340	6.351	7.5232
341	3.94	8.9218
342	2.02	6.5444
343	3.658	6.4729
344	14.744	6.4756
345	27.956	5.1631
346	30.499	5.9992
347	86.832	7.0865
348	60.075	6.7863
349	48.476	5.9478
350	44.72	6.8899
351	19.179	8
352	28.113	5.834
353	83.658	5.925
354	50.116	5.737
355	150.708	5.5628
356	69.812	7.921
357	4.001	6.1534
358	44.793	6.9548
359	91	4.969
360	57.962	6.4359
361	52.215	8.7866
362	50.103	7.4339
363	26.131	6.4
364	31.213	7.7449
365	6.645	8.8333
366	7.53	7.0855
367	55.813	6.9697
368	19.227	6.3063
369	24.258	7.6706
370	67.319	7.7212
371	12.111	7.9606
372	48.443	5.7521
373	65.579	6.4501
374	18.746	5.8856
375	15.221	5.2704
376	6.318	7.6679
377	38.818	6.1276
378	27.779	5.355
379	5.197	6.0027
380	4.279	7.6207
381	6.311	6.2998
382	22.583	7.4827
383	73.937	6.3447
384	72.908	6.3165
385	53.738	7.1351
386	16.655	7.8613
387	0.607	7.8817
388	0.407	9.6127
389	23.293	7.2692
390	24.631	7.4815
391	5.661	7.5926
392	0	8.2917
393	4.068	7.4874
394	16.701	6.9628
395	51.45	7.1994
396	69.595	7.6134
397	58.987	5.6952
398	79.17	5.7641
399	110.751	7.3241
400	85.185	6.8883
401	29.881	7.186
402	19.043	7.8838
403	7.261	5.3621
404	3.124	7.8153
405	9.968	7.426
406	5.665	5.9845
407	0.661	7.675
408	22.335	7.3857
409	55.507	8.4117
410	36.47	7.289
411	4.468	5.2794
412	42.194	4.6271
413	103.026	7.7882
414	76.603	6.9901
415	69.451	4.9255
416	84.58	6.5267
417	20.788	6.5933
418	9.276	5.6516
419	46.54	6.7926
420	65.825	7.84
421	7.031	5.7282
422	20.559	5.9218
423	24.974	7.9408
424	0.301	7.0469
425	0	6.9403
426	0.179	8.1687
427	0.68	8.2402
428	0.004	8.5213
429	1.836	7
430	14.068	7.0235
431	29.617	7.359
432	39.089	9.284
433	4.195	7.0083
434	18.684	5.9208
435	24.932	5.5041
436	0.142	5.2906
437	0.908	6.208
438	2.928	6.8034
439	22.672	6.6011
440	7.577	5.0029
441	0.076	5.9763
442	0.925	8.7901
443	0.064	7.1261
444	1.182	6.838
445	3.58	5.5771
446	1.438	5.433
447	17.793	4.9925
448	9.857	3.4142
449	4.811	6.912
450	13.642	6.071
451	14.696	6.7162
452	2.104	6.0203
453	0.432	6.6973
454	0.24	5.9146
455	3.376	5.1358
456	31.786	5.8376
457	73.391	6.1547
458	11.374	8.0881
459	0.471	8.858
460	0	6.8203
461	0	5.065
462	62.55	5.9917
463	93.772	5.7183
464	37.26	6.6841
465	12.117	6.7094
466	52.718	6.2137
467	138.501	5.0572
468	147.591	5
469	147.167	6.0655
470	168.596	6.3372
471	104.059	5.2799
472	108.974	5.2898
473	124.571	6.0342
474	81.158	7.7699
475	77.959	6.7521
476	56.301	6.8604
477	90.768	7.9882
478	111.727	6.8003
479	88.601	7.6752
480	91.149	6.959
481	69.063	6
482	111.764	6.4943
483	163.318	6.7819
484	155.424	8.5909
485	197.234	6.1573
486	220.988	5.0769
487	224.098	4.5352
488	226.575	7.5297
489	175.313	4.8733
490	168.121	6.6812
491	195.09	7.3618
492	145.555	7.9693
493	126.764	7.7728
494	134.216	3.9506
495	149.906	4.2919
496	137.89	7.4872
497	136.061	8.1026
498	166.103	6.5361
499	144.879	7.5535
500	157.268	5.2434

## Sheet: Fig. 1d
keV	Counts
0	0
0.01	0
0.02	0
0.03	0
0.04	0
0.05	0
0.06	0
0.07	122
0.08	250
0.09	337
0.1	350
0.11	368
0.12	344
0.13	310
0.14	319
0.15	292
0.16	338
0.17	347
0.18	368
0.19	337
0.2	377
0.21	424
0.22	571
0.23	892
0.24	1669
0.25	3627
0.26	6760
0.27	9926
0.28	11011
0.29	8773
0.3	4958
0.31	2102
0.32	698
0.33	314
0.34	278
0.35	307
0.36	484
0.37	800
0.38	1111
0.39	1238
0.4	1128
0.41	817
0.42	481
0.43	272
0.44	184
0.45	164
0.46	195
0.47	230
0.48	320
0.49	481
0.5	830
0.51	1100
0.52	1282
0.53	1201
0.54	863
0.55	529
0.56	280
0.57	180
0.58	148
0.59	120
0.6	131
0.61	133
0.62	117
0.63	125
0.64	105
0.65	119
0.66	132
0.67	121
0.68	149
0.69	138
0.7	117
0.71	116
0.72	125
0.73	127
0.74	114
0.75	119
0.76	121
0.77	113
0.78	132
0.79	128
0.8	147
0.81	129
0.82	142
0.83	129
0.84	118
0.85	118
0.86	113
0.87	135
0.88	135
0.89	202
0.9	256
0.91	387
0.92	441
0.93	458
0.94	420
0.95	317
0.96	253
0.97	188
0.98	120
0.99	107
1	84
1.01	93
1.02	100
1.03	97
1.04	95
1.05	94
1.06	90
1.07	102
1.08	79
1.09	78
1.1	73
1.11	66
1.12	81
1.13	85
1.14	86
1.15	70
1.16	90
1.17	87
1.18	74
1.19	63
1.2	66
1.21	77
1.22	71
1.23	64
1.24	77
1.25	88
1.26	85
1.27	75
1.28	74
1.29	74
1.3	62
1.31	65
1.32	64
1.33	65
1.34	51
1.35	66
1.36	62
1.37	64
1.38	64
1.39	63
1.4	63
1.41	61
1.42	95
1.43	78
1.44	78
1.45	105
1.46	76
1.47	94
1.48	101
1.49	99
1.5	90
1.51	85
1.52	91
1.53	87
1.54	77
1.55	74
1.56	62
1.57	52
1.58	60
1.59	57
1.6	61
1.61	62
1.62	56
1.63	58
1.64	52
1.65	64
1.66	68
1.67	69
1.68	74
1.69	121
1.7	125
1.71	156
1.72	195
1.73	222
1.74	221
1.75	244
1.76	175
1.77	168
1.78	163
1.79	115
1.8	109
1.81	110
1.82	75
1.83	101
1.84	106
1.85	111
1.86	121
1.87	157
1.88	179
1.89	234
1.9	249
1.91	295
1.92	316
1.93	289
1.94	248
1.95	249
1.96	251
1.97	199
1.98	194
1.99	189
2	199
2.01	126
2.02	94
2.03	83
2.04	92
2.05	53
2.06	52
2.07	67
2.08	56
2.09	74
2.1	80
2.11	88
2.12	98
2.13	80
2.14	97
2.15	77
2.16	103
2.17	94
2.18	85
2.19	87
2.2	98
2.21	87
2.22	83
2.23	82
2.24	84
2.25	97
2.26	114
2.27	136
2.28	162
2.29	206
2.3	231
2.31	287
2.32	323
2.33	378
2.34	400
2.35	384
2.36	373
2.37	327
2.38	297
2.39	255
2.4	214
2.41	217
2.42	232
2.43	219
2.44	230
2.45	225
2.46	227
2.47	185
2.48	184
2.49	154
2.5	102
2.51	108
2.52	84
2.53	88
2.54	69
2.55	82
2.56	90
2.57	106
2.58	137
2.59	136
2.6	202
2.61	243
2.62	269
2.63	250
2.64	233
2.65	206
2.66	183
2.67	161
2.68	112
2.69	90
2.7	79
2.71	56
2.72	57
2.73	45
2.74	33
2.75	33
2.76	33
2.77	49
2.78	32
2.79	46
2.8	46
2.81	56
2.82	57
2.83	52
2.84	52
2.85	52
2.86	43
2.87	45
2.88	41
2.89	39
2.9	35
2.91	27
2.92	28
2.93	40
2.94	40
2.95	40
2.96	37
2.97	30
2.98	36
2.99	34
3	29
3.01	37
3.02	44
3.03	36
3.04	39
3.05	43
3.06	44
3.07	49
3.08	47
3.09	62
3.1	65
3.11	80
3.12	128
3.13	129
3.14	155
3.15	219
3.16	208
3.17	250
3.18	254
3.19	234
3.2	217
3.21	206
3.22	136
3.23	108
3.24	113
3.25	92
3.26	78
3.27	95
3.28	67
3.29	96
3.3	102
3.31	94
3.32	144
3.33	130
3.34	169
3.35	171
3.36	128
3.37	131
3.38	108
3.39	103
3.4	70
3.41	58
3.42	54
3.43	45
3.44	38
3.45	39
3.46	37
3.47	37
3.48	27
3.49	39
3.5	37
3.51	41
3.52	37
3.53	46
3.54	50
3.55	40
3.56	64
3.57	56
3.58	46
3.59	39
3.6	40
3.61	32
3.62	39
3.63	47
3.64	39
3.65	31
3.66	32
3.67	32
3.68	37
3.69	29
3.7	42
3.71	30
3.72	32
3.73	28
3.74	37
3.75	35
3.76	35
3.77	32
3.78	36
3.79	32
3.8	20
3.81	24
3.82	22
3.83	34
3.84	35
3.85	20
3.86	23
3.87	25
3.88	32
3.89	26
3.9	25
3.91	27
3.92	28
3.93	32
3.94	26
3.95	29
3.96	30
3.97	43
3.98	28
3.99	30
4	34
4.01	26
4.02	27
4.03	23
4.04	24
4.05	29
4.06	27
4.07	20
4.08	27
4.09	27
4.1	27
4.11	28
4.12	26
4.13	22
4.14	35
4.15	27
4.16	30
4.17	32
4.18	23
4.19	26
4.2	34
4.21	28
4.22	28
4.23	31
4.24	23
4.25	28
4.26	32
4.27	39
4.28	25
4.29	33
4.3	19
4.31	23
4.32	37
4.33	31
4.34	20
4.35	25
4.36	23
4.37	22
4.38	31
4.39	33
4.4	29
4.41	25
4.42	27
4.43	22
4.44	25
4.45	28
4.46	39
4.47	25
4.48	30
4.49	24
4.5	17
4.51	29
4.52	29
4.53	35
4.54	31
4.55	32
4.56	35
4.57	20
4.58	29
4.59	23
4.6	21
4.61	25
4.62	22
4.63	21
4.64	18
4.65	33
4.66	34
4.67	21
4.68	31
4.69	26
4.7	35
4.71	20
4.72	23
4.73	28
4.74	29
4.75	27
4.76	19
4.77	26
4.78	19
4.79	24
4.8	29
4.81	17
4.82	25
4.83	29
4.84	20
4.85	24
4.86	14
4.87	26
4.88	27
4.89	17
4.9	20
4.91	25
4.92	15
4.93	20
4.94	24
4.95	25
4.96	18
4.97	22
4.98	30
4.99	22
5	17
5.01	29
5.02	23
5.03	20
5.04	29
5.05	23
5.06	29
5.07	22
5.08	25
5.09	27
5.1	21
5.11	28
5.12	25
5.13	24
5.14	24
5.15	24
5.16	18
5.17	23
5.18	18
5.19	22
5.2	18
5.21	21
5.22	22
5.23	23
5.24	23
5.25	30
5.26	21
5.27	22
5.28	24
5.29	19
5.3	21
5.31	34
5.32	16
5.33	29
5.34	25
5.35	20
5.36	25
5.37	21
5.38	24
5.39	23
5.4	19
5.41	16
5.42	23
5.43	32
5.44	22
5.45	28
5.46	18
5.47	26
5.48	18
5.49	18
5.5	32
5.51	26
5.52	22
5.53	24
5.54	29
5.55	22
5.56	25
5.57	27
5.58	25
5.59	19
5.6	16
5.61	23
5.62	17
5.63	26
5.64	22
5.65	21
5.66	24
5.67	22
5.68	23
5.69	15
5.7	29
5.71	23
5.72	22
5.73	33
5.74	30
5.75	27
5.76	21
5.77	25
5.78	15
5.79	18
5.8	17
5.81	34
5.82	15
5.83	21
5.84	19
5.85	23
5.86	18
5.87	13
5.88	23
5.89	20
5.9	19
5.91	27
5.92	23
5.93	22
5.94	23
5.95	28
5.96	34
5.97	24
5.98	19
5.99	22
6	13
6.01	25
6.02	15
6.03	22
6.04	26
6.05	28
6.06	18
6.07	10
6.08	25
6.09	24
6.1	19
6.11	15
6.12	32
6.13	22
6.14	27
6.15	18
6.16	30
6.17	21
6.18	23
6.19	18
6.2	27
6.21	21
6.22	18
6.23	15
6.24	30
6.25	24
6.26	33
6.27	20
6.28	23
6.29	31
6.3	35
6.31	21
6.32	26
6.33	24
6.34	22
6.35	25
6.36	31
6.37	45
6.38	28
6.39	36
6.4	24
6.41	32
6.42	39
6.43	35
6.44	31
6.45	33
6.46	32
6.47	29
6.48	30
6.49	27
6.5	19
6.51	30
6.52	26
6.53	12
6.54	27
6.55	16
6.56	14
6.57	33
6.58	16
6.59	19
6.6	23
6.61	13
6.62	16
6.63	21
6.64	26
6.65	15
6.66	23
6.67	20
6.68	26
6.69	22
6.7	22
6.71	14
6.72	21
6.73	22
6.74	16
6.75	20
6.76	25
6.77	21
6.78	20
6.79	20
6.8	22
6.81	29
6.82	22
6.83	29
6.84	30
6.85	23
6.86	18
6.87	23
6.88	26
6.89	24
6.9	24
6.91	21
6.92	26
6.93	16
6.94	20
6.95	25
6.96	28
6.97	15
6.98	21
6.99	21
7	10
7.01	19
7.02	20
7.03	22
7.04	22
7.05	23
7.06	21
7.07	24
7.08	20
7.09	20
7.1	23
7.11	17
7.12	17
7.13	17
7.14	17
7.15	16
7.16	22
7.17	32
7.18	19
7.19	17
7.2	14
7.21	19
7.22	21
7.23	16
7.24	18
7.25	24
7.26	25
7.27	27
7.28	12
7.29	17
7.3	24
7.31	14
7.32	20
7.33	25
7.34	20
7.35	25
7.36	17
7.37	23
7.38	7
7.39	19
7.4	13
7.41	16
7.42	18
7.43	19
7.44	27
7.45	22
7.46	23
7.47	17
7.48	17
7.49	18
7.5	14
7.51	15
7.52	20
7.53	22
7.54	18
7.55	10
7.56	17
7.57	23
7.58	20
7.59	25
7.6	24
7.61	19
7.62	18
7.63	19
7.64	26
7.65	22
7.66	21
7.67	21
7.68	33
7.69	25
7.7	25
7.71	32
7.72	18
7.73	30
7.74	25
7.75	22
7.76	22
7.77	28
7.78	24
7.79	25
7.8	23
7.81	25
7.82	35
7.83	20
7.84	36
7.85	41
7.86	44
7.87	56
7.88	71
7.89	85
7.9	114
7.91	147
7.92	208
7.93	247
7.94	339
7.95	481
7.96	521
7.97	658
7.98	819
7.99	997
8	1073
8.01	1256
8.02	1312
8.03	1428
8.04	1378
8.05	1439
8.06	1407
8.07	1373
8.08	1185
8.09	1110
8.1	943
8.11	764
8.12	637
8.13	556
8.14	441
8.15	318
8.16	223
8.17	197
8.18	147
8.19	108
8.2	81
8.21	54
8.22	40
8.23	30
8.24	24
8.25	24
8.26	19
8.27	13
8.28	20
8.29	14
8.3	17
8.31	16
8.32	27
8.33	13
8.34	21
8.35	18
8.36	19
8.37	14
8.38	25
8.39	22
8.4	13
8.41	23
8.42	17
8.43	12
8.44	25
8.45	19
8.46	17
8.47	21
8.48	26
8.49	22
8.5	20
8.51	16
8.52	14
8.53	15
8.54	24
8.55	21
8.56	27
8.57	27
8.58	18
8.59	18
8.6	27
8.61	18
8.62	14
8.63	21
8.64	24
8.65	35
8.66	27
8.67	20
8.68	27
8.69	27
8.7	33
8.71	26
8.72	27
8.73	21
8.74	26
8.75	42
8.76	42
8.77	51
8.78	55
8.79	76
8.8	90
8.81	85
8.82	129
8.83	140
8.84	180
8.85	184
8.86	210
8.87	218
8.88	256
8.89	269
8.9	289
8.91	293
8.92	244
8.93	267
8.94	264
8.95	243
8.96	202
8.97	159
8.98	154
8.99	125
9	110
9.01	93
9.02	64
9.03	48
9.04	47
9.05	35
9.06	39
9.07	17
9.08	16
9.09	20
9.1	13
9.11	17
9.12	19
9.13	17
9.14	17
9.15	12
9.16	18
9.17	11
9.18	13
9.19	26
9.2	15
9.21	19
9.22	8
9.23	20
9.24	17
9.25	8
9.26	13
9.27	10
9.28	11
9.29	13
9.3	9
9.31	13
9.32	12
9.33	23
9.34	12
9.35	8
9.36	15
9.37	10
9.38	10
9.39	10
9.4	13
9.41	15
9.42	7
9.43	11
9.44	11
9.45	9
9.46	12
9.47	10
9.48	10
9.49	9
9.5	10
9.51	21
9.52	9
9.53	11
9.54	17
9.55	9
9.56	10
9.57	11
9.58	11
9.59	19
9.6	21
9.61	10
9.62	16
9.63	20
9.64	20
9.65	22
9.66	28
9.67	25
9.68	25
9.69	21
9.7	20
9.71	17
9.72	30
9.73	30
9.74	11
9.75	22
9.76	16
9.77	29
9.78	23
9.79	20
9.8	15
9.81	12
9.82	11
9.83	16
9.84	23
9.85	15
9.86	15
9.87	6
9.88	6
9.89	6
9.9	10
9.91	11
9.92	11
9.93	11
9.94	8
9.95	9
9.96	16
9.97	8
9.98	5
9.99	6
10	8
10.01	10
10.02	12
10.03	10
10.04	10
10.05	7
10.06	9
10.07	13
10.08	14
10.09	12
10.1	12
10.11	9
10.12	12
10.13	7
10.14	13
10.15	15
10.16	13
10.17	21
10.18	27
10.19	18
10.2	7
10.21	9
10.22	19
10.23	20
10.24	10
10.25	29
10.26	19
10.27	20
10.28	22
10.29	29
10.3	27
10.31	31
10.32	32
10.33	28
10.34	39
10.35	54
10.36	36
10.37	44
10.38	41
10.39	34
10.4	36
10.41	49
10.42	40
10.43	51
10.44	64
10.45	55
10.46	47
10.47	51
10.48	54
10.49	67
10.5	67
10.51	108
10.52	96
10.53	89
10.54	95
10.55	87
10.56	78
10.57	90
10.58	103
10.59	79
10.6	76
10.61	61
10.62	78
10.63	47
10.64	51
10.65	31
10.66	39
10.67	33
10.68	16
10.69	12
10.7	19
10.71	19
10.72	15
10.73	10
10.74	18
10.75	14
10.76	9
10.77	13
10.78	11
10.79	15
10.8	15
10.81	10
10.82	9
10.83	13
10.84	6
10.85	8
10.86	13
10.87	12
10.88	8
10.89	12
10.9	15
10.91	10
10.92	12
10.93	10
10.94	9
10.95	9
10.96	6
10.97	9
10.98	13
10.99	10
11	17
11.01	10
11.02	12
11.03	9
11.04	7
11.05	10
11.06	10
11.07	10
11.08	9
11.09	10
11.1	8
11.11	12
11.12	9
11.13	5
11.14	10
11.15	12
11.16	10
11.17	11
11.18	10
11.19	10
11.2	5
11.21	12
11.22	12
11.23	4
11.24	9
11.25	7
11.26	9
11.27	11
11.28	8
11.29	9
11.3	9
11.31	12
11.32	13
11.33	10
11.34	9
11.35	11
11.36	14
11.37	16
11.38	12
11.39	12
11.4	9
11.41	9
11.42	11
11.43	10
11.44	15
11.45	18
11.46	8
11.47	13
11.48	10
11.49	21
11.5	8
11.51	14
11.52	16
11.53	19
11.54	9
11.55	18
11.56	11
11.57	10
11.58	15
11.59	16
11.6	18
11.61	13
11.62	13
11.63	14
11.64	12
11.65	12
11.66	19
11.67	18
11.68	11
11.69	8
11.7	13
11.71	14
11.72	10
11.73	5
11.74	7
11.75	15
11.76	6
11.77	12
11.78	8
11.79	13
11.8	10
11.81	6
11.82	10
11.83	9
11.84	8
11.85	8
11.86	7
11.87	10
11.88	15
11.89	9
11.9	8
11.91	6
11.92	17
11.93	9
11.94	7
11.95	9
11.96	2
11.97	8
11.98	9
11.99	9
12	8
12.01	10
12.02	11
12.03	11
12.04	13
12.05	6
12.06	14
12.07	19
12.08	14
12.09	13
12.1	16
12.11	16
12.12	19
12.13	14
12.14	11
12.15	12
12.16	13
12.17	7
12.18	10
12.19	15
12.2	9
12.21	13
12.22	12
12.23	8
12.24	13
12.25	9
12.26	8
12.27	15
12.28	11
12.29	8
12.3	9
12.31	12
12.32	13
12.33	5
12.34	7
12.35	5
12.36	6
12.37	9
12.38	2
12.39	5
12.4	5
12.41	12
12.42	7
12.43	13
12.44	10
12.45	9
12.46	16
12.47	13
12.48	14
12.49	14
12.5	17
12.51	18
12.52	23
12.53	37
12.54	23
12.55	41
12.56	31
12.57	47
12.58	37
12.59	48
12.6	42
12.61	51
12.62	50
12.63	44
12.64	48
12.65	40
12.66	36
12.67	30
12.68	30
12.69	33
12.7	29
12.71	29
12.72	22
12.73	18
12.74	18
12.75	19
12.76	9
12.77	14
12.78	19
12.79	7
12.8	11
12.81	8
12.82	9
12.83	7
12.84	11
12.85	15
12.86	10
12.87	4
12.88	11
12.89	7
12.9	4
12.91	14
12.92	11
12.93	9
12.94	7
12.95	14
12.96	7
12.97	8
12.98	9
12.99	6
13	7
13.01	12
13.02	11
13.03	6
13.04	8
13.05	10
13.06	9
13.07	7
13.08	9
13.09	10
13.1	8
13.11	5
13.12	9
13.13	6
13.14	6
13.15	5
13.16	13
13.17	7
13.18	4
13.19	8
13.2	3
13.21	9
13.22	8
13.23	6
13.24	6
13.25	6
13.26	9
13.27	9
13.28	10
13.29	10
13.3	5
13.31	11
13.32	6
13.33	9
13.34	7
13.35	11
13.36	7
13.37	8
13.38	7
13.39	7
13.4	8
13.41	13
13.42	8
13.43	13
13.44	16
13.45	18
13.46	26
13.47	13
13.48	17
13.49	23
13.5	20
13.51	27
13.52	17
13.53	26
13.54	26
13.55	32
13.56	31
13.57	45
13.58	28
13.59	40
13.6	37
13.61	34
13.62	49
13.63	31
13.64	35
13.65	28
13.66	28
13.67	30
13.68	32
13.69	25
13.7	31
13.71	21
13.72	23
13.73	15
13.74	21
13.75	19
13.76	14
13.77	19
13.78	7
13.79	14
13.8	7
13.81	9
13.82	6
13.83	2
13.84	3
13.85	9
13.86	7
13.87	1
13.88	3
13.89	5
13.9	10
13.91	7
13.92	4
13.93	5
13.94	4
13.95	8
13.96	11
13.97	5
13.98	2
13.99	7
14	7
14.01	5
14.02	10
14.03	2
14.04	2
14.05	1
14.06	6
14.07	4
14.08	4
14.09	4
14.1	6
14.11	7
14.12	6
14.13	7
14.14	5
14.15	5
14.16	8
14.17	7
14.18	8
14.19	7
14.2	2
14.21	2
14.22	3
14.23	4
14.24	5
14.25	5
14.26	7
14.27	6
14.28	6
14.29	6
14.3	7
14.31	6
14.32	5
14.33	3
14.34	6
14.35	4
14.36	6
14.37	10
14.38	2
14.39	7
14.4	9
14.41	4
14.42	5
14.43	9
14.44	5
14.45	5
14.46	5
14.47	1
14.48	8
14.49	5
14.5	9
14.51	7
14.52	4
14.53	2
14.54	5
14.55	8
14.56	2
14.57	8
14.58	7
14.59	5
14.6	1
14.61	4
14.62	4
14.63	6
14.64	9
14.65	7
14.66	7
14.67	6
14.68	5
14.69	6
14.7	8
14.71	5
14.72	12
14.73	9
14.74	9
14.75	12
14.76	7
14.77	9
14.78	3
14.79	6
14.8	12
14.81	7
14.82	10
14.83	7
14.84	9
14.85	9
14.86	7
14.87	4
14.88	6
14.89	5
14.9	5
14.91	4
14.92	6
14.93	5
14.94	7
14.95	7
14.96	4
14.97	3
14.98	5
14.99	1
15	4

## Sheet: Fig. 1e
		Time (h)	Fluorescence intensity (a.u.)
		0	0	0	0
		0.5	193.4	190.4	155.47
		1	178.3	216.82	228.32
		2	326.5	318.7	256.3
		4	149.9	173.34	162.2
		6	128.8	122.7	120.6
		8	113.3	109.9	120.5
		12	88.5	87.3	88.8

## Sheet: Fig. 1g
Heart	Liver	Spleen	Lung	Kidney
126000000	1710000000	154000000	376000000	646000000
67400000	821000000	79100000	404000000	536000000
72200000	1140000000	153000000	374000000	604000000
