# Supplementary material for: A skin-permeable polymer for non-invasive transdermal insulin delivery
Source: Nature. 2025 Nov 19;648(8093):459–67. doi: 10.1038/s41586-025-09729-x (PMC12695667; doi:10.1038/s41586-025-09729-x)
Supplement: Supplementary file 13 — Source Data Fig. 2 [file 41586_2025_9729_MOESM13_ESM.xlsx]

## Sheet: Fg. 2b
	Cumulative amount of insulin penetrated per unit area (μg/cm2)
Time (h)	OP-I			PEG-I			insulin
1	2.58619	3.4855	2.76878	0.203298	0.282328	0.216924	0.321571	0.422402	0.30849
2	4.29453	4.82867	3.63777	0.417497	0.394605	0.316665	0.523233	0.557026	0.504702
4	5.34543	5.04293	4.36437	0.592453	0.633875	0.602263	0.615344	0.642596	0.520508
6	6.18887	5.8128	6.51862	0.669303	0.745608	0.778855	0.809922	0.834448	0.610984
8	7.56372	7.17402	6.66169	0.834993	0.882956	1.32662	0.840444	0.869876	0.716721
10	7.90846	8.9849	9.17021	1.11514	1.40783	1.64546	1.24977	1.24813	0.840989
12	10.3884	10.6255	10.3802	1.83568	1.92833	2.2837	1.41055	1.295	1.29337
24	13.5615	12.7467	17.2596	2.39216	2.45266	2.49626	1.62148	1.39692	1.41437

## Sheet: Fig. 2f
Distance (μm)	Fluorescence intensity (a.u.)
0	184
1.5	214.641
3	229.366
4.5	218.745
6	192.978
7.5	151.337
9	116
10.5	97.529
12	100.29
13.5	132.437
15	169.024
16.5	201.124
18	224.662
19.5	241.544
21	249.459
22.5	250.672
24	252.158
25.5	250.351
27	250.575
28.5	252.494
30	254
31.5	254
33	254
34.5	254
36	254
37.5	254
39	254
40.5	254
42	254
43.5	254
45	254
46.5	254
48	254
49.5	254
51	254
52.5	254
54	253.997
55.5	254.638
57	254.423
58.5	253.52
60	251.332
61.5	247.965
63	245.173
64.5	244.416
66	243.304
67.5	234.986
69	226.116
70.5	215.016
72	203.509
73.5	184.356
75	169.048
76.5	155.908
78	152.301
79.5	151.152
81	155.741
82.5	148.802
84	133.89
85.5	126.923
87	129.48
88.5	148.207
90	154.643
91.5	150.3
93	134.703
94.5	116.06
96	100.186
97.5	89.098
99	99.157
100.5	103.138
102	101.631
103.5	95.798
105	97.653
106.5	116.245
108	139.448
109.5	150.128
111	160.47
112.5	165.766
114	172.803
115.5	177.309
117	171.383
118.5	163.236
120	166.049
121.5	168.891
123	172.98
124.5	185.46
126	200.112
127.5	213.764
129	230.164
130.5	236.129
132	236.405
133.5	237.135
135	236.994
136.5	236.952
138	238.344
139.5	238.603
141	241.491
142.5	239.822
144	236.867
145.5	230.101
147	229.943
148.5	227.965
150	230.539
151.5	226
153	215.257
154.5	200.593
156	181.166
157.5	159.499
159	140.488
160.5	123.868
162	117.739
163.5	117.029
165	109.525
166.5	103.934
168	102.622
169.5	109.2
171	102.289
172.5	88.122
174	72.882
175.5	56.14
177	47.216
178.5	38.785
180	32.098
181.5	27.995
183	22.634
184.5	15.426
186	11.535
187.5	10.931
189	9.723
190.5	8.124
192	6.427
193.5	3.757
195	12.777
196.5	20.574
198	30.68
199.5	40.038
201	61.489
202.5	78.342
204	100.782
205.5	134.32
207	143.186
208.5	130.856
210	93.863
211.5	55.528
213	35.703
214.5	37.62
216	39.293
217.5	35.497
219	27.413
220.5	19.11
222	12.24
223.5	9.749
225	10.792
226.5	10.136
228	15.726
229.5	21.664
231	24.217
232.5	28.26
234	32.904
235.5	37.401
237	38.789
238.5	31.102
240	24.693
241.5	23.956
243	21.436
244.5	17.687
246	16.551
247.5	20.656
249	25.934
250.5	35.459
252	49.376
253.5	60.787
255	72.208
256.5	85.265
258	91.079
259.5	93.36
261	86.801
262.5	75.78
264	71.754
265.5	75.615
267	80.708
268.5	86.291
270	89.887
271.5	90.437
273	97.751
274.5	116.332
276	134.29
277.5	133.67
279	114.346
280.5	88.14
282	73.706
283.5	68.873
285	75.687
286.5	77.359
288	71.481
289.5	52.679
291	36.483
292.5	31.489
294	43.01
295.5	76.361
297	112.179
298.5	147.255
300	179.116
