# Supplementary material for: A skin-permeable polymer for non-invasive transdermal insulin delivery
Source: Nature. 2025 Nov 19;648(8093):459–67. doi: 10.1038/s41586-025-09729-x (PMC12695667; doi:10.1038/s41586-025-09729-x)
Supplement: Supplementary file 14 — Source Data Fig. 3 [file 41586_2025_9729_MOESM14_ESM.xlsx]

## Sheet: Fig. 3a
Time (h)	OP-I					PEG-I					insulin					insulin s.c.
0.5	111.453	124.267	137.144	127.596	120.875	37.5157	26.9064	24.331	23.3951	23.8474	27.7889	25.4648	24.1395	24.8053	26.0804	145.434	153.265	169.169	136.145	145.422
1	234.631	233.501	234.38	234.82	226.214	28.6715	25.7758	28.7029	26.0144	24.9969	27.1859	29.8053	27.3932	26.294	21.6395	262.06	274.711	246.759	347.241	335.795
2	120.687	144.116	149.895	117.734	144.179	32.7356	24.1489	21.0396	19.3373	19.375	25.5151	21.897	19.397	20.0314	22.544	110.976	116.879	118.807	210.964	264.819
4	96.6883	101.766	102.603	99.8813	98.154	31.1024	21.9064	19.2054	11.7745	17.8298	28.3543	34.5854	24.642	27.9334	29.799	55.3132	52.0602	72.7831	173.253	165.542
6	69.1548	67.5845	98.7821	101.19	66.5375	31.2469	45.1916	20.1979	18.4014	20.0974	22.4183	19.9435	12.6005	18.3417	18.1407	57.241	49.6506	48.0843	69.2771	84.0964
8	73.4994	71.7721	43.6104	69.8876	45.4425	33.0936	23.4516	23.0999	12.9366	15.7569	24.9246	24.5477	13.5302	17.0854	17.8015	14.8313	20.8554	25.5542	30.4819	77.8313
12	24.138	23.1958	44.5003	21.4161	43.7151	1.74309	0.970477	1.58605	4.31219	4.36872	2.49372	2.44975	0.634422	0.634422	0.508794	5.7241	4.96506	4.80843	21.0843	43.0121

## Sheet: Fig. 3b
	Day 1
0.5	184.56	166.58	134.92	176.86	147.96
1	284.98	236.32	240.98	266.18	219.86
2	132.7	144.84	138.82	132.34	116.54
4	87.22	116.2	97.22	78.82	90.58
6	76.38	72.38	68.24	64.14	62.64
8	42.74	39.42	56.74	52.12	49.06
12	32.22	36.68	34.3	45.82	39.38
	Day 2
24.5	174.46	143.22	156.36	161.7	153.5
25	282.2	266.84	242.84	237.66	237.66
26	117.98	129.6	125.14	133.72	123.08
28	124.62	102.96	89.54	112.54	97.44
30	89.34	74.5	64.72	70.3	75.52
32	38.32	57.2	61.26	52.12	54.72
36	42.18	31.22	27.38	25.78	40.06
	Day 3
48.5	145.06	131.1	179.98	157.16	144.84
49	244.42	282.2	266.84	218.6	236.82
50	123.06	119.42	149.26	145.84	140.5
52	90.58	99.76	85.34	82.48	89.4
54	75.92	64.62	80.18	73.62	61.26
56	59.72	54.82	53.42	57.2	61.26
60	27.14	38.32	36.68	43.52	45.28

## Sheet: Fig. 3c
Time (h)	OP-I								insulin(s.c.)								PEG-I								insulin(transdermal)								PBS
0	604.728	361.384	604.728	310.536	388.624	546.62	533.95	544.81	432.59	351.14	336.66	409.06	602.73	532.14	483.27	597.3	424.944	314.168	461.264	408.6	604.728	537.57	392.77	450.69	395.888	499.4	446.736	386.808	334.144	323.99	562.91	394.58	304.08	409.6	602.73	602.73	342.09	405.44	575.58	494.13
0.5	450.368	167.072	401.336	139.832	128.936	387.34	376.48	275.12	175.57	175.57	97.74	235.3	168.33	266.07	186.43	190.05	357.752	315.984	481.24	468.528	604.728	514.04	381.91	448.88	374.096	604.728	604.728	254.24	245.16	342.09	550.24	378.29	295.03	398.2	602.73	602.73	356.4	376.48	562.91	488.7
1	279.664	88.984	237.896	132.13	79.64	213.58	184.62	142.99	81.45	92.31	47.06	128.51	124.89	74.21	90.5	81.45	345.04	281.48	390.44	392.256	459.448	532.14	389.15	459.74	332.328	533.904	501.216	332.328	272.4	378.29	543	400.01	372.86	409.6	506.8	602.73	365.62	392.77	579.2	456.12
2	208.84	101.696	125.304	99.55	74.21	104.98	117.65	99.55	115.84	103.17	56.11	133.94	193.67	110.41	144.8	106.79	379.544	299.64	390.44	354.12	555.696	537.57	345.71	445.26	359.568	510.296	406.784	466.712	265.136	334.85	557.48	369.24	343.9	411.66	409.06	568.34	343.9	407.25	543	450.69
4	65.376	99.88	99.88	65.16	72.4	92.31	65.16	61.54	390.96	217.2	358.38	387.34	450.69	287.79	323.99	251.59	363.2	303.272	481.24	265.136	512.112	510.42	362	419.92	285.232	412.68	298.65	250.728	245.16	372.86	532.14	372.86	372.86	360.1	526.71	483.27	356.4	401.82	555.67	445.26
6	41.768	138.016	85.352	74.21	95.93	97.74	74.21	121.27	296.84	260.64	186.43	541.19	602.73	371.05	456.12	495.94	330.512	230.632	481.24	212.472	512.112	512.23	369.24	409.06	363.2	263.44	406.784	313.13	343.9	345.71	514.04	396.39	412.68	398.2	533.95	532.14	343.9	383.72	577.39	466.98
8	25.424	128.936	152.544	136.2	123.488	115.84	108.6	130.32	383.72	338.47	293.22	602.73	602.73	481.46	501.37	553.86	348.672	286.928	301.456	321.432	257.872	519.47	385.53	407.25	363.2	323.248	292.376	286.928	348.672	333.04	488.7	369.24	502.73	411.66	517.66	502.73	372.86	414.49	532.14	476.03
12	156.176	128.936	223.368	154.36	172.52	124.89	115.84	146.61	490.51	342.09	305.89	483.27	231.68	543	490.51	577.39	361.384	441.288	334.144	403.152	521.192	506.8	414.49	414.49	301.456	515.744	314.168	343.224	454	323.99	495.94	410.87	295.03	409.6	602.73	514.04	372.86	423.54	555.67	450.69

## Sheet: Fig. 3d
Time (h)	59 U/kg								28 U/kg
0	544.81	555.67	450.69	441.64	465.17	602.73	418.11	521.28	597.3	497.75	515.85	423.54	510.42	441.64	530.33	479.65
0.5	407.25	419.92	340.28	323.99	318.56	466.98	360.19	423.54	425.35	463.36	456.12	378.29	414.49	376.48	389.15	398.2
1	289.6	318.56	304.08	300.46	242.54	342.09	302.27	376.48	407.25	349.33	416.3	343.9	398.2	327.61	416.3	362
2	233.49	242.54	206.34	213.58	173.76	262.45	238.92	325.8	291.41	318.56	354.76	320.37	325.8	320.37	358.38	340.28
4	164.71	170.14	159.28	126.7	142.99	173.76	179.19	302.27	233.49	264.26	267.88	271.5	273.31	219.01	226.25	235.3
6	124.89	141.18	119.46	86.88	76.02	81.45	108.6	200.91	179.19	164.71	173.76	162.9	179.19	142.99	146.61	159.28
8	190.05	155.66	104.98	142.99	119.46	133.94	135.75	224.44	238.92	240.73	238.92	244.35	251.59	193.67	213.58	195.48
12	222.63	215.39	237.11	235.3	240.73	255.21	244.35	255.21	235.3	323.99	284.17	262.45	266.07	242.54	267.88	307.7

## Sheet: Fig. 3e
Time (h)	OP-I Abdominal skin					OP-I Dorsal skin
0.5	144.39	141.22	136.4	136.85	150.9	175.03	185.96	162.77	163.08	165.8
1	295.61	286.09	281.89	282.65	291.62	272.07	237.97	244.15	276.45	265.66
2	129.83	220.23	134	134.08	99.55	151.8	150.06	162.19	142.51	187.2
4	94.32	93.43	114.67	85.64	92.97	123.05	140.06	112.56	110.21	160.06
6	57.76	66.13	80.05	66.6	79.64	59.03	85.81	72.15	60.84	66.92
8	56.51	37.19	40.42	54.1	42.02	48.17	55.93	44.03	39.36	31.24
12	38.53	28.77	9.33	33.04	6.65	30.55	11.96	9.96	15.8	23.43

## Sheet: Fig. 3f
Time (h)	OP-I Dorsal skin								OP-I Abdominal skin								PBS
0	423.54	543	550.24	459.74	515.85	441.64	419.92	488.7	416.3	447.07	445.26	374.67	544.81	439.83	439.83	398.2	456.12	439.83	438.02	488.7	570.15	394.58	352.95	497.75
0.5	199.1	401.82	329.42	282.36	233.49	213.58	193.67	298.65	262.45	334.85	311.32	322.18	257.02	257.02	257.02	282.36	465.17	457.93	459.74	506.8	566.53	378.29	336.66	495.94
1	128.51	219.01	179.19	168.33	153.85	135.75	124.89	132.13	142.99	166.52	144.8	142.99	103.17	206.34	103.17	155.66	468.79	428.97	477.84	461.55	506.8	363.81	334.85	461.55
2	110.41	170.14	85.07	112.22	103.17	115.84	97.74	112.22	123.08	94.12	86.88	128.51	95.93	130.32	97.74	132.13	448.88	486.89	412.68	495.94	543	371.05	345.71	479.65
4	74.21	86.88	70.59	77.83	65.16	66.97	59.73	79.64	74.21	74.21	50.58	81.45	74.21	65.16	68.78	77.83	439.83	448.88	463.36	494.13	537.57	352.95	374.67	483.27
6	157.47	83.26	86.88	99.55	74.21	81.45	83.26	119.46	90.5	141.18	139.37	124.89	77.83	74.21	74.21	121.27	481.46	418.11	481.46	506.8	575.58	349.33	372.86	465.17
8	171.95	197.29	141.18	119.46	88.69	110.41	124.89	152.04	153.85	148.42	171.95	130.32	94.12	72.4	77.83	130.32	476.03	486.89	419.92	470.6	555.67	338.47	349.33	514.04
12	179.19	204.53	173.76	141.18	161.09	132.13	137.56	177.38	182.81	164.71	195.48	148.42	95.93	79.64	94.12	146.61	419.92	490.51	441.64	479.65	533.95	352.95	338.47	506.8

## Sheet: Fig. 3g
Time (min)	Healthy					OP-I					PEG-I					insulin					PBS
0	191.86	121.27	175.57	146.61	153.85	123.08	99.55	224.44	164.71	179.19	481.46	584.63	400.01	316.75	141.18	385.53	211.77	247.97	220.82	483.27	238.92	385.53	233.49	278.74	338.47
15	242.54	204.53	193.67	338.47	351.14	333.04	222.63	267.88	244.35	450.69	383.72	600.92	550.24	358.38	222.63	389.15	510.42	479.65	463.36	334.85	251.59	276.93	336.66	423.54	338.47
30	602.73	273.31	255.21	305.89	244.35	360.19	65.16	298.65	302.27	559.29	602.73	602.73	582.82	506.8	517.66	602.73	602.73	564.72	602.73	602.73	602.73	602.73	466.98	602.73	602.73
60	219.01	367.43	173.76	159.28	235.3	231.68	43.44	139.37	139.37	48.87	532.14	307.7	539.38	499.56	255.21	521.28	602.73	602.73	602.73	602.73	602.73	602.73	517.66	593.68	602.73
90	300.46	253.4	213.58	188.24	238.92	103.17	32.58	86.88	99.55	25.34	602.73	253.4	432.59	374.67	602.73	367.43	537.57	396.39	430.78	396.39	535.76	432.59	427.16	588.25	441.64
120	298.65	235.3	181	313.13	208.15	77.83	59.73	86.88	70.59	50.68	409.06	588.25	173.76	400.01	200.91	427.16	352.95	499.56	419.92	423.54	472.41	349.33	418.11	573.77	398.2

## Sheet: Fig. 3h
OP-I	Healthy	PEG-I	insulin	PBS
25326	38702	63110	55359	60368
8729	32281	52617	62309	56906
20512	24299	56133	59228	51924
19928	28182	51381	59472	66070
23675	29268	44798	58535	58481

## Sheet: Fig. 3i
Time (h)	OP-I			OP-I (L)			PEG-I			insulin			PBS
0	293.22	352.95	258.83	322.18	258.83	314.94	322.18	267.88	273.31	291.41	296.84	264.26	304.08	264.26	247.97
1	264.26	233.49	188.24	262.45	244.35	224.44	266.07	246.16	260.64	296.84	295.03	253.4	300.46	251.59	260.64
2	152.04	148.42	164.71	186.43	215.39	208.15	257.02	255.21	273.31	289.6	305.89	253.4	287.79	247.97	257.02
4	88.69	97.74	94.12	150.23	191.86	150.23	260.64	257.02	275.12	257.02	293.22	240.73	296.84	244.35	247.97
6	81.45	108.6	76.02	157.47	177.38	142.99	273.31	175.57	267.88	237.11	293.22	249.7	300.46	240.73	224.44
8	106.79	133.94	124.89	164.71	164.71	175.57	231.68	170.14	257.02	228.06	285.98	242.54	253.4	237.11	251.59
12	130.32	148.42	139.37	186.43	152.04	182.81	238.92	179.19	253.4	231.68	260.64	228.06	260.64	235.3	246.16
