# Supplementary material for: A skin-permeable polymer for non-invasive transdermal insulin delivery
Source: Nature. 2025 Nov 19;648(8093):459–67. doi: 10.1038/s41586-025-09729-x (PMC12695667; doi:10.1038/s41586-025-09729-x)
Supplement: Supplementary file 15 — Source Data Fig. 4 [file 41586_2025_9729_MOESM15_ESM.xlsx]

## Sheet: Fig. 4d
	PMF (kcal/mol)
Z（nm）	insulin	OP	OP-I
0.696	-4.866	-7.711	-10.241
0.721	-5.44	-7.998	-10.451
0.745	-5.789	-8.261	-10.662
0.769	-5.948	-8.423	-10.834
0.793	-6.044	-8.508	-11.005
0.818	-6.048	-8.539	-11.167
0.842	-5.933	-8.518	-11.33
0.866	-5.736	-8.484	-11.398
0.89	-5.505	-8.442	-11.467
0.915	-5.281	-8.401	-11.541
0.939	-5.075	-8.324	-11.615
0.963	-4.922	-8.24	-11.65
0.987	-4.755	-8.154	-11.684
1.011	-4.617	-8.065	-11.662
1.036	-4.451	-7.973	-11.643
1.06	-4.286	-7.881	-11.617
1.084	-4.122	-7.791	-11.588
1.108	-3.958	-7.697	-11.517
1.133	-3.796	-7.604	-11.446
1.157	-3.627	-7.519	-11.342
1.181	-3.46	-7.443	-11.237
1.205	-3.292	-7.371	-11.088
1.23	-3.127	-7.3	-10.939
1.254	-2.962	-7.223	-10.766
1.278	-2.79	-7.147	-10.594
1.302	-2.605	-7.073	-10.401
1.326	-2.416	-7.001	-10.208
1.351	-2.224	-6.932	-10.003
1.375	-2.033	-6.863	-9.8
1.399	-1.849	-6.799	-9.592
1.423	-1.679	-6.742	-9.376
1.448	-1.516	-6.687	-9.158
1.472	-1.423	-6.632	-8.943
1.496	-1.364	-6.579	-8.734
1.52	-1.301	-6.464	-8.594
1.545	-1.211	-6.402	-8.488
1.569	-1.129	-6.331	-8.333
1.593	-1.052	-6.258	-8.189
1.617	-0.984	-6.185	-8.054
1.641	-0.905	-6.116	-7.924
1.666	-0.829	-6.054	-7.803
1.69	-0.755	-5.991	-7.68
1.714	-0.685	-5.932	-7.559
1.738	-0.62	-5.876	-7.44
1.763	-0.557	-5.822	-7.327
1.787	-0.497	-5.768	-7.216
1.811	-0.434	-5.712	-7.11
1.835	-0.378	-5.656	-7.007
1.86	-0.325	-5.605	-6.901
1.884	-0.274	-5.548	-6.803
1.908	-0.222	-5.489	-6.709
1.932	-0.172	-5.428	-6.618
1.956	-0.123	-5.366	-6.528
1.981	-0.075	-5.303	-6.438
2.005	-0.026	-5.237	-6.349
2.029	0.021	-5.17	-6.264
2.053	0.064	-5.107	-6.179
2.078	0.103	-5.046	-6.091
2.102	0.136	-4.983	-6.003
2.126	0.165	-4.92	-5.918
2.15	0.184	-4.856	-5.838
2.175	0.199	-4.793	-5.762
2.199	0.208	-4.727	-5.698
2.223	0.213	-4.662	-5.639
2.247	0.219	-4.599	-5.591
2.271	0.222	-4.539	-5.55
2.296	0.224	-4.484	-5.509
2.32	0.226	-4.432	-5.471
2.344	0.226	-4.381	-5.437
2.368	0.223	-4.336	-5.403
2.393	0.22	-4.292	-5.375
2.417	0.213	-4.25	-5.351
2.441	0.205	-4.21	-5.331
2.465	0.196	-4.169	-5.315
2.49	0.188	-4.129	-5.298
2.514	0.178	-4.087	-5.282
2.538	0.17	-4.042	-5.264
2.562	0.161	-3.993	-5.242
2.586	0.15	-3.943	-5.216
2.611	0.14	-3.891	-5.186
2.635	0.132	-3.835	-5.151
2.659	0.125	-3.78	-5.11
2.683	0.12	-3.724	-5.065
2.708	0.115	-3.667	-5.016
2.732	0.114	-3.611	-4.964
2.756	0.118	-3.555	-4.914
2.78	0.122	-3.497	-4.866
2.805	0.125	-3.441	-4.821
2.829	0.129	-3.38	-4.783
2.853	0.13	-3.321	-4.746
2.877	0.131	-3.271	-4.712
2.901	0.132	-3.229	-4.685
2.926	0.133	-3.196	-4.659
2.95	0.132	-3.168	-4.633
2.974	0.13	-3.144	-4.603
2.998	0.127	-3.126	-4.575
3.023	0.126	-3.11	-4.551
3.047	0.123	-3.081	-4.523
3.071	0.118	-3.041	-4.494
3.095	0.108	-2.989	-4.463
3.12	0.101	-2.937	-4.437
3.144	0.093	-2.879	-4.416
3.168	0.084	-2.827	-4.394
3.192	0.075	-2.774	-4.373
3.216	0.066	-2.726	-4.354
3.241	0.062	-2.685	-4.338
3.265	0.06	-2.649	-4.323
3.289	0.057	-2.613	-4.301
3.313	0.053	-2.58	-4.273
3.338	0.053	-2.544	-4.249
3.362	0.054	-2.508	-4.225
3.386	0.053	-2.475	-4.195
3.41	0.047	-2.444	-4.164
3.435	0.042	-2.412	-4.135
3.459	0.037	-2.373	-4.112
3.483	0.034	-2.337	-4.089
3.507	0.03	-2.302	-4.065
3.531	0.027	-2.269	-4.042
3.556	0.03	-2.234	-4.022
3.58	0.039	-2.2	-4.002
3.604	0.044	-2.172	-3.972
3.628	0.05	-2.153	-3.938
3.653	0.057	-2.134	-3.908
3.677	0.064	-2.114	-3.878
3.701	0.069	-2.095	-3.847
3.725	0.066	-2.074	-3.816
3.75	0.064	-2.054	-3.786
3.774	0.067	-2.023	-3.764
3.798	0.068	-1.984	-3.739
3.822	0.067	-1.939	-3.711
3.846	0.066	-1.893	-3.682
3.871	0.069	-1.844	-3.654
3.895	0.075	-1.791	-3.627
3.919	0.079	-1.739	-3.594
3.943	0.081	-1.69	-3.556
3.968	0.082	-1.643	-3.521
3.992	0.087	-1.598	-3.487
4.016	0.09	-1.553	-3.454
4.04	0.084	-1.513	-3.417
4.065	0.079	-1.472	-3.381
4.089	0.073	-1.425	-3.355
4.113	0.067	-1.38	-3.327
4.137	0.061	-1.337	-3.3
4.161	0.053	-1.297	-3.273
4.186	0.05	-1.259	-3.246
4.21	0.052	-1.217	-3.223
4.234	0.054	-1.182	-3.192
4.258	0.053	-1.152	-3.155
4.283	0.053	-1.124	-3.117
4.307	0.053	-1.092	-3.081
4.331	0.051	-1.063	-3.045
4.355	0.042	-1.033	-3.014
4.38	0.033	-1.003	-2.992
4.404	0.023	-0.964	-2.975
4.428	0.017	-0.923	-2.957
4.452	0.009	-0.882	-2.941
4.476	0.001	-0.848	-2.922
4.501	-0.004	-0.813	-2.903
4.525	-0.006	-0.778	-2.873
4.549	-0.009	-0.748	-2.825
4.573	-0.012	-0.722	-2.776
4.598	-0.017	-0.696	-2.728
4.622	-0.022	-0.671	-2.682
4.646	-0.024	-0.646	-2.64
4.67	-0.033	-0.624	-2.6
4.695	-0.042	-0.607	-2.567
4.719	-0.052	-0.585	-2.548
4.743	-0.06	-0.562	-2.53
4.767	-0.068	-0.54	-2.513
4.791	-0.076	-0.52	-2.497
4.816	-0.081	-0.502	-2.482
4.84	-0.082	-0.484	-2.469
4.864	-0.08	-0.469	-2.453
4.888	-0.078	-0.463	-2.435
4.913	-0.076	-0.459	-2.413
4.937	-0.074	-0.453	-2.392
4.961	-0.072	-0.448	-2.371
4.985	-0.076	-0.441	-2.35
5.009	-0.078	-0.434	-2.329
5.034	-0.081	-0.418	-2.314
5.058	-0.084	-0.401	-2.297
5.082	-0.083	-0.381	-2.28
5.106	-0.08	-0.361	-2.264
5.131	-0.075	-0.342	-2.241
5.155	-0.066	-0.322	-2.218
5.179	-0.058	-0.305	-2.193
5.203	-0.05	-0.292	-2.163
5.228	-0.04	-0.28	-2.136
5.252	-0.038	-0.269	-2.109
5.276	-0.039	-0.259	-2.083
5.3	-0.047	-0.248	-2.058
5.324	-0.053	-0.237	-2.036
5.349	-0.062	-0.223	-2.015
5.373	-0.071	-0.208	-1.993
5.397	-0.08	-0.192	-1.973
5.421	-0.083	-0.176	-1.953
5.446	-0.076	-0.16	-1.933
5.47	-0.06	-0.143	-1.914
5.495	-0.046	-0.129	-1.891
5.52	-0.03	-0.119	-1.87
5.545	-0.015	-0.109	-1.852
5.57	-0.005	-0.106	-1.832
5.595	0.001	-0.103	-1.815
5.62	-0.002	-0.102	-1.802
5.645	-0.008	-0.103	-1.791
5.67	-0.015	-0.097	-1.786
5.695	-0.023	-0.092	-1.779
5.72	-0.031	-0.087	-1.773
5.745	-0.037	-0.083	-1.768
5.77	-0.037	-0.079	-1.762
5.795	-0.035	-0.076	-1.745
5.82	-0.034	-0.078	-1.717
5.845	-0.031	-0.081	-1.681
5.87	-0.027	-0.084	-1.646
5.895	-0.024	-0.086	-1.608
5.92	-0.024	-0.089	-1.57
5.945	-0.03	-0.092	-1.533
5.97	-0.03	-0.092	-1.506
5.995	-0.03	-0.084	-1.493
6.02	-0.031	-0.079	-1.48
6.045	-0.03	-0.072	-1.464
6.07	-0.029	-0.063	-1.45
6.095	-0.024	-0.054	-1.433
6.12	-0.016	-0.043	-1.419
6.145	-0.01	-0.035	-1.397
6.17	-0.005	-0.032	-1.368
6.195	0.003	-0.027	-1.339
6.22	0.012	-0.022	-1.31
6.245	0.017	-0.021	-1.279
6.27	0.015	-0.023	-1.25
6.295	0.013	-0.023	-1.221
6.32	0.009	-0.017	-1.198
6.345	0.006	-0.012	-1.175
6.37	0.001	-0.006	-1.155
6.395	-0.003	-0.001	-1.134
6.42	-0.001	0.005	-1.116
6.445	0.005	0.011	-1.097
6.47	0.008	0.012	-1.072
6.495	0.011	0.008	-1.045
6.52	0.015	0.005	-1.023
6.545	0.018	0.003	-1.001
6.57	0.02	-0.001	-0.979
6.595	0.014	-0.005	-0.957
6.62	0.009	-0.009	-0.938
6.645	0.008	-0.003	-0.926
6.67	0.006	0.002	-0.912
6.695	0.003	0.004	-0.895
6.72	0	0.008	-0.877
6.745	0.001	0.012	-0.862
6.77	0.005	0.019	-0.848
6.795	0.008	0.022	-0.828
6.82	0.01	0.021	-0.804
6.845	0.011	0.021	-0.783
6.87	0.016	0.021	-0.764
6.895	0.02	0.023	-0.745
6.92	0.016	0.019	-0.723
6.945	0.013	0.015	-0.702
6.97	0.009	0.019	-0.689
6.995	0.006	0.024	-0.675
7.02	0.003	0.029	-0.661
7.045	-0.002	0.029	-0.646
7.07	-0.001	0.026	-0.632
7.095	0.006	0.024	-0.621
7.12	0.014	0.017	-0.603
7.145	0.021	0.002	-0.576
7.17	0.03	-0.013	-0.549
7.195	0.039	-0.028	-0.523
7.22	0.048	-0.038	-0.496
7.245	0.052	-0.045	-0.468
7.27	0.055	-0.046	-0.44
7.295	0.058	-0.041	-0.417
7.32	0.065	-0.033	-0.394
7.345	0.07	-0.024	-0.371
7.37	0.073	-0.02	-0.344
7.395	0.079	-0.018	-0.318
7.42	0.087	-0.014	-0.298
7.445	0.093	-0.016	-0.273
7.47	0.098	-0.021	-0.245
7.495	0.101	-0.026	-0.222
7.52	0.1	-0.03	-0.201
7.545	0.1	-0.032	-0.184
7.57	0.093	-0.033	-0.169
7.595	0.083	-0.038	-0.154
7.62	0.071	-0.034	-0.148
7.645	0.059	-0.027	-0.144
7.67	0.046	-0.019	-0.142
7.695	0.032	-0.012	-0.142
7.72	0.019	-0.005	-0.143
7.745	0.01	0.005	-0.148
7.77	0.003	0.014	-0.15
7.795	-0.003	0.017	-0.15
7.82	-0.008	0.017	-0.146
7.845	-0.012	0.017	-0.142
7.87	-0.015	0.016	-0.139
7.895	-0.023	0.014	-0.134
7.92	-0.029	0.012	-0.13
7.945	-0.036	0.016	-0.13
7.97	-0.041	0.02	-0.127
7.995	-0.041	0.026	-0.126
8.02	-0.04	0.031	-0.124
8.045	-0.036	0.032	-0.115
8.07	-0.027	0.032	-0.106
8.095	-0.02	0.032	-0.094
8.12	-0.013	0.026	-0.077
8.145	-0.006	0.02	-0.065
8.17	-0.002	0.015	-0.052
8.195	-0.001	0.009	-0.041
8.22	-0.001	0.005	-0.033
8.245	-0.003	0.002	-0.028
8.27	-0.009	0.003	-0.026
8.295	-0.014	0.005	-0.024
8.32	-0.021	0.011	-0.026
8.345	-0.028	0.016	-0.028
8.37	-0.031	0.023	-0.032
8.395	-0.034	0.031	-0.038
8.42	-0.035	0.036	-0.038
8.445	-0.033	0.039	-0.038
8.47	-0.03	0.04	-0.039
8.495	-0.029	0.037	-0.035
8.52	-0.027	0.034	-0.031
8.545	-0.032	0.031	-0.029
8.57	-0.035	0.027	-0.028
8.595	-0.039	0.03	-0.033
8.62	-0.042	0.033	-0.035
8.645	-0.045	0.037	-0.038
8.67	-0.045	0.041	-0.043
8.695	-0.039	0.044	-0.047
8.72	-0.032	0.046	-0.046
8.745	-0.024	0.043	-0.04
8.77	-0.017	0.037	-0.031
8.795	-0.009	0.03	-0.024
8.82	-0.001	0.023	-0.018
8.845	0.003	0.015	-0.011
8.87	0.001	0.007	-0.004
8.895	0.004	0.001	-0.001

## Sheet: Fig. 4e
t (ns)	Insulin	OP	OP-I
0	0	0	0
0.01	0.00235	0.00261	0.00391
0.02	0.0038	0.00493	0.00597
0.03	0.005	0.00687	0.00741
0.04	0.00618	0.0088	0.00886
0.05	0.00693	0.01048	0.01031
0.06	0.0079	0.01216	0.01168
0.07	0.00863	0.01384	0.01313
0.08	0.00915	0.01545	0.01457
0.09	0.00988	0.01684	0.01541
0.1	0.01062	0.01845	0.01617
0.11	0.01112	0.0198	0.01761
0.12	0.01163	0.02145	0.01837
0.13	0.01236	0.02248	0.01913
0.14	0.01287	0.0238	0.01989
0.15	0.01317	0.02541	0.02065
0.16	0.01388	0.02677	0.02202
0.17	0.01439	0.0278	0.02278
0.18	0.01467	0.02948	0.02354
0.19	0.01517	0.03077	0.0243
0.2	0.01567	0.03183	0.02506
0.21	0.01617	0.03319	0.02582
0.22	0.01647	0.03422	0.02597
0.23	0.01695	0.0358	0.02672
0.24	0.01746	0.03716	0.02741
0.25	0.01774	0.03819	0.02817
0.26	0.01823	0.03951	0.02893
0.27	0.01852	0.04054	0.02962
0.28	0.01902	0.0419	0.03038
0.29	0.0193	0.0429	0.03114
0.3	0.01981	0.04422	0.0319
0.31	0.0203	0.04522	0.03204
0.32	0.02057	0.04657	0.03287
0.33	0.02107	0.04761	0.03363
0.34	0.02133	0.04893	0.03446
0.35	0.0216	0.04993	0.03468
0.36	0.0221	0.05125	0.03551
0.37	0.02237	0.05225	0.03634
0.38	0.02265	0.05325	0.03717
0.39	0.02314	0.05457	0.03739
0.4	0.02341	0.05557	0.03815
0.41	0.0239	0.05661	0.03898
0.42	0.02417	0.05761	0.03981
0.43	0.02444	0.0589	0.03996
0.44	0.02494	0.05986	0.04079
0.45	0.0252	0.0609	0.04155
0.46	0.02548	0.0619	0.04238
0.47	0.02575	0.06296	0.04252
0.48	0.02603	0.06425	0.04335
0.49	0.02629	0.06528	0.04411
0.5	0.02656	0.06628	0.04495
0.51	0.02682	0.06731	0.04509
0.52	0.0273	0.06864	0.04592
0.53	0.02756	0.06967	0.04668
0.54	0.02784	0.07067	0.0469
0.55	0.02811	0.07193	0.04773
0.56	0.02837	0.07296	0.04849
0.57	0.02863	0.07393	0.0487
0.58	0.0289	0.07489	0.04946
0.59	0.02915	0.07593	0.05022
0.6	0.02942	0.07693	0.05037
0.61	0.02967	0.07789	0.0512
0.62	0.02995	0.07893	0.05142
0.63	0.03021	0.08018	0.05218
0.64	0.03047	0.08118	0.05239
0.65	0.03073	0.08218	0.05315
0.66	0.03099	0.08318	0.05391
0.67	0.03126	0.08418	0.05413
0.68	0.03131	0.08521	0.05489
0.69	0.03157	0.08625	0.0551
0.7	0.03182	0.08731	0.05525
0.71	0.03206	0.08831	0.05601
0.72	0.03232	0.08905	0.05622
0.73	0.03256	0.09012	0.05637
0.74	0.03282	0.09112	0.05713
0.75	0.03308	0.09218	0.05727
0.76	0.03334	0.09322	0.05803
0.77	0.03361	0.09418	0.05817
0.78	0.03386	0.09522	0.05893
0.79	0.03412	0.09596	0.05908
0.8	0.03439	0.09693	0.05922
0.81	0.03444	0.09764	0.05998
0.82	0.0347	0.09864	0.06013
0.83	0.03495	0.09964	0.06027
0.84	0.03522	0.10035	0.06103
0.85	0.03548	0.10141	0.06117
0.86	0.03573	0.10215	0.06132
0.87	0.03599	0.10315	0.06208
0.88	0.03626	0.10422	0.06222
0.89	0.03652	0.10496	0.06244
0.9	0.03677	0.10602	0.0632
0.91	0.03703	0.10677	0.06334
0.92	0.03728	0.1078	0.06349
0.93	0.03754	0.10854	0.06425
0.94	0.0378	0.10954	0.06439
0.95	0.03828	0.10999	0.06454
0.96	0.03854	0.11103	0.06529
0.97	0.03879	0.11203	0.06551
0.98	0.03904	0.11248	0.06627
0.99	0.0393	0.11351	0.06641
1	0.03956	0.11454	0.06656
1.01	0.0396	0.11525	0.06678
1.02	0.03986	0.11596	0.06692
1.03	0.04013	0.11696	0.06768
1.04	0.04037	0.11796	0.06782
1.05	0.04085	0.11867	0.06804
1.06	0.0411	0.11941	0.06818
1.07	0.04136	0.12041	0.0684
1.08	0.04161	0.12116	0.06916
1.09	0.04186	0.12187	0.0693
1.1	0.04212	0.12261	0.06945
1.11	0.04238	0.12361	0.06967
1.12	0.04242	0.12432	0.06981
1.13	0.04269	0.12535	0.07003
1.14	0.04293	0.12606	0.07086
1.15	0.04319	0.12677	0.07107
1.16	0.04344	0.12777	0.07129
1.17	0.0437	0.12848	0.07151
1.18	0.04395	0.12922	0.07172
1.19	0.0442	0.13022	0.07194
1.2	0.04445	0.13126	0.07216
1.21	0.04471	0.13167	0.07299
1.22	0.04495	0.13271	0.0732
1.23	0.0452	0.13374	0.07335
1.24	0.04568	0.13477	0.07357
1.25	0.04595	0.13522	0.07371
1.26	0.04621	0.13622	0.07385
1.27	0.04647	0.13726	0.07407
1.28	0.04672	0.138	0.07429
1.29	0.04698	0.13874	0.07505
1.3	0.04724	0.13977	0.07526
1.31	0.04771	0.14081	0.07548
1.32	0.04796	0.14158	0.07631
1.33	0.04822	0.14261	0.07646
1.34	0.04847	0.14339	0.07667
1.35	0.04871	0.14442	0.0775
1.36	0.04897	0.1452	0.07772
1.37	0.04923	0.14623	0.07794
1.38	0.04971	0.14729	0.07877
1.39	0.04996	0.14803	0.07891
1.4	0.05021	0.1491	0.07913
1.41	0.05045	0.14984	0.07996
1.42	0.0507	0.15062	0.08018
1.43	0.05117	0.15165	0.08039
1.44	0.05143	0.15271	0.0813
1.45	0.05168	0.15346	0.08151
1.46	0.05191	0.15417	0.08173
1.47	0.05217	0.15523	0.08187
1.48	0.05242	0.15597	0.08216
1.49	0.05286	0.15697	0.08299
1.5	0.05311	0.15772	0.08321
1.51	0.05334	0.15846	0.08343
1.52	0.05359	0.15952	0.08426
1.53	0.05385	0.16052	0.0844
1.54	0.0541	0.16155	0.08462
1.55	0.05436	0.16204	0.08545
1.56	0.05484	0.16304	0.0856
1.57	0.05488	0.16407	0.08581
1.58	0.05514	0.16456	0.08603
1.59	0.05541	0.16559	0.08679
1.6	0.05589	0.16662	0.08693
1.61	0.05615	0.16765	0.08715
1.62	0.05641	0.16814	0.08791
1.63	0.05667	0.16917	0.08805
1.64	0.05693	0.1702	0.08888
1.65	0.05718	0.17098	0.08903
1.66	0.05742	0.17169	0.08925
1.67	0.05769	0.17275	0.09
1.68	0.05794	0.17382	0.09015
1.69	0.05797	0.17427	0.09091
1.7	0.05823	0.17533	0.09113
1.71	0.05849	0.17608	0.09188
1.72	0.05876	0.17711	0.0921
1.73	0.05902	0.17785	0.09286
1.74	0.05927	0.17863	0.09308
1.75	0.05953	0.17969	0.09329
1.76	0.05956	0.18018	0.09412
1.77	0.05982	0.18124	0.09427
1.78	0.06007	0.18224	0.0951
1.79	0.06034	0.18269	0.09525
1.8	0.0606	0.18373	0.09608
1.81	0.06086	0.18444	0.09622
1.82	0.06113	0.1855	0.09644
1.83	0.06118	0.18595	0.09658
1.84	0.06145	0.18699	0.09734
1.85	0.06172	0.18773	0.09749
1.86	0.06198	0.18876	0.09763
1.87	0.06224	0.18947	0.09777
1.88	0.0625	0.19024	0.09853
1.89	0.06276	0.19128	0.09868
1.9	0.06324	0.19173	0.09889
1.91	0.06348	0.19276	0.09897
1.92	0.06376	0.19354	0.09973
1.93	0.06401	0.1946	0.09987
1.94	0.06428	0.19534	0.10001
1.95	0.06455	0.19612	0.10009
1.96	0.0648	0.19718	0.10085
1.97	0.06529	0.19764	0.10092
1.98	0.06555	0.1987	0.10106
1.99	0.06581	0.19973	0.10113
2	0.06607	0.20022	0.10182
2.01	0.06633	0.20099	0.10189
2.02	0.06659	0.20173	0.10204
2.03	0.06685	0.2028	0.10273
2.04	0.0671	0.20328	0.10287
2.05	0.06737	0.20438	0.10294
2.06	0.06761	0.20483	0.1037
2.07	0.06788	0.2059	0.10377
2.08	0.06814	0.20638	0.10392
2.09	0.0684	0.20745	0.10468
2.1	0.06865	0.20822	0.10482
2.11	0.0689	0.20897	0.10489
2.12	0.06915	0.20948	0.10504
2.13	0.06941	0.21055	0.1058
2.14	0.06945	0.211	0.10594
2.15	0.06969	0.21203	0.1067
2.16	0.06995	0.21281	0.10685
2.17	0.06998	0.21329	0.1076
2.18	0.07024	0.21436	0.10775
2.19	0.0705	0.2151	0.10789
2.2	0.07075	0.21558	0.10865
2.21	0.07101	0.21665	0.1088
2.22	0.07125	0.21739	0.10901
2.23	0.07129	0.21813	0.10916
2.24	0.07155	0.21888	0.10937
2.25	0.07181	0.21962	0.11021
2.26	0.07186	0.22072	0.11042
2.27	0.07211	0.22117	0.11057
2.28	0.07215	0.22198	0.11078
2.29	0.07242	0.22304	0.111
2.3	0.07267	0.22352	0.11183
2.31	0.07292	0.22459	0.11198
2.32	0.07297	0.22507	0.11219
2.33	0.07323	0.22607	0.11241
2.34	0.0735	0.22653	0.11263
2.35	0.07352	0.22759	0.11346
2.36	0.07379	0.22833	0.1136
2.37	0.07384	0.22908	0.11382
2.38	0.07409	0.22979	0.11403
2.39	0.07433	0.23056	0.11425
2.4	0.07436	0.2313	0.11508
2.41	0.07463	0.23237	0.1153
2.42	0.07488	0.23282	0.11552
2.43	0.07514	0.23392	0.11573
2.44	0.0754	0.2344	0.11588
2.45	0.07567	0.23547	0.11609
2.46	0.07593	0.23595	0.11631
2.47	0.07619	0.23669	0.11707
2.48	0.07645	0.23715	0.11729
2.49	0.0765	0.23815	0.11743
2.5	0.07677	0.23863	0.11757
2.51	0.07704	0.23934	0.11841
2.52	0.0773	0.23983	0.11862
2.53	0.07734	0.24028	0.11938
2.54	0.0776	0.24102	0.1196
2.55	0.07787	0.24151	0.11981
2.56	0.07813	0.24225	0.12065
2.57	0.07839	0.24299	0.12079
2.58	0.07843	0.24377	0.12101
2.59	0.0787	0.24451	0.12122
2.6	0.07896	0.24499	0.12144
2.61	0.07923	0.24606	0.12227
2.62	0.07947	0.24654	0.12256
2.63	0.07973	0.24732	0.12278
2.64	0.08	0.24809	0.12299
2.65	0.08026	0.24883	0.12314
2.66	0.08054	0.24932	0.12397
2.67	0.0808	0.25009	0.12426
2.68	0.08086	0.25087	0.12447
2.69	0.08112	0.25161	0.12469
2.7	0.08139	0.2521	0.12498
2.71	0.08165	0.25284	0.12581
2.72	0.08191	0.25358	0.12603
2.73	0.08217	0.25436	0.12632
2.74	0.08244	0.25484	0.12653
2.75	0.08269	0.2559	0.12744
2.76	0.08294	0.25636	0.12765
2.77	0.0832	0.2571	0.12787
2.78	0.08345	0.25781	0.1287
2.79	0.08395	0.25858	0.12892
2.8	0.08421	0.25933	0.12975
2.81	0.08425	0.2601	0.12997
2.82	0.08451	0.26081	0.13018
2.83	0.08479	0.26159	0.13101
2.84	0.08505	0.26262	0.13123
2.85	0.08509	0.2631	0.13152
2.86	0.08535	0.26417	0.13235
2.87	0.08582	0.26465	0.13264
2.88	0.08608	0.26546	0.13286
2.89	0.08611	0.2662	0.13376
2.9	0.08637	0.26672	0.13398
2.91	0.08662	0.26778	0.13419
2.92	0.08688	0.26827	0.1351
2.93	0.08714	0.26898	0.13531
2.94	0.08716	0.26946	0.13553
2.95	0.08741	0.27024	0.13636
2.96	0.08766	0.2713	0.13658
2.97	0.0879	0.27176	0.13672
2.98	0.08816	0.2725	0.13694
2.99	0.08819	0.27356	0.1377
3	0.08843	0.27402	0.13791
3.01	0.08866	0.27479	0.13806
3.02	0.0887	0.27528	0.13889
3.03	0.08896	0.27634	0.13911
3.04	0.08921	0.27708	0.13987
3.05	0.08945	0.27757	0.14008
3.06	0.08949	0.27831	0.1403
3.07	0.08975	0.27908	0.14044
3.08	0.09001	0.27957	0.14127
3.09	0.09027	0.2806	0.14142
3.1	0.09031	0.28112	0.14156
3.11	0.09056	0.28193	0.14178
3.12	0.09081	0.28273	0.142
3.13	0.09084	0.28351	0.14276
3.14	0.0911	0.28428	0.14297
3.15	0.09111	0.28506	0.14319
3.16	0.09137	0.28583	0.14402
3.17	0.0914	0.28664	0.14424
3.18	0.09164	0.28738	0.14445
3.19	0.09165	0.28819	0.14528
3.2	0.09167	0.28864	0.1455
3.21	0.09193	0.28967	0.14579
3.22	0.09196	0.29016	0.14655
3.23	0.09197	0.29093	0.14677
3.24	0.09224	0.29171	0.14752
3.25	0.09249	0.29248	0.14774
3.26	0.09273	0.29297	0.14789
3.27	0.09299	0.29403	0.14872
3.28	0.09325	0.29474	0.14886
3.29	0.09328	0.29549	0.14901
3.3	0.09353	0.29626	0.14984
3.31	0.09376	0.297	0.14998
3.32	0.09379	0.29775	0.1502
3.33	0.09403	0.29849	0.15034
3.34	0.09428	0.2992	0.15117
3.35	0.09452	0.29994	0.15132
3.36	0.09456	0.30036	0.15153
3.37	0.09479	0.30139	0.15229
3.38	0.09482	0.30181	0.15251
3.39	0.09505	0.30252	0.15273
3.4	0.09509	0.30326	0.15356
3.41	0.09512	0.30394	0.15378
3.42	0.09513	0.30465	0.15399
3.43	0.09538	0.30536	0.15482
3.44	0.0954	0.3061	0.15497
3.45	0.09542	0.30685	0.15518
3.46	0.09567	0.3073	0.15602
3.47	0.0957	0.30804	0.1563
3.48	0.09596	0.30907	0.15652
3.49	0.09598	0.30953	0.15735
3.5	0.09622	0.3103	0.15757
3.51	0.09626	0.31104	0.15779
3.52	0.09649	0.31149	0.15807
3.53	0.09652	0.31253	0.15891
3.54	0.09655	0.3133	0.15912
3.55	0.0968	0.31375	0.15934
3.56	0.09682	0.31482	0.15956
3.57	0.09686	0.31556	0.16039
3.58	0.0971	0.31608	0.1606
3.59	0.09714	0.31685	0.16082
3.6	0.0974	0.31766	0.16104
3.61	0.09744	0.31873	0.16118
3.62	0.09769	0.31953	0.1614
3.63	0.09794	0.32005	0.16223
3.64	0.09797	0.32115	0.16245
3.65	0.0982	0.32195	0.16266
3.66	0.09846	0.32244	0.16288
3.67	0.09847	0.32321	0.16309
3.68	0.09871	0.32431	0.16331
3.69	0.09874	0.32512	0.16407
3.7	0.09898	0.32589	0.16429
3.71	0.09902	0.32638	0.1645
3.72	0.09925	0.32715	0.16465
3.73	0.09928	0.32825	0.16486
3.74	0.09954	0.32899	0.16508
3.75	0.09979	0.32983	0.16523
3.76	0.09983	0.33035	0.16544
3.77	0.10007	0.33145	0.16559
3.78	0.10033	0.33225	0.16635
3.79	0.10037	0.33303	0.16649
3.8	0.10062	0.33384	0.16663
3.81	0.10065	0.33439	0.16678
3.82	0.10091	0.33513	0.16692
3.83	0.10096	0.33623	0.16707
3.84	0.10122	0.33697	0.16721
3.85	0.10126	0.33778	0.16736
3.86	0.10152	0.33826	0.1675
3.87	0.10156	0.33904	0.16772
3.88	0.10181	0.33981	0.16786
3.89	0.10208	0.34088	0.16801
3.9	0.10209	0.34165	0.16876
3.91	0.10235	0.34217	0.16891
3.92	0.10261	0.34297	0.16905
3.93	0.10265	0.34378	0.1692
3.94	0.10268	0.34459	0.16934
3.95	0.10293	0.3454	0.1701
3.96	0.10297	0.34624	0.17032
3.97	0.10323	0.34704	0.17046
3.98	0.10326	0.34788	0.17061
3.99	0.10352	0.34869	0.17082
4	0.1038	0.3495	0.17097
4.01	0.10385	0.35034	0.17118
4.02	0.10411	0.35147	0.17133
4.03	0.10436	0.35202	0.17154
4.04	0.1044	0.35315	0.17169
4.05	0.10443	0.35395	0.17183
4.06	0.1047	0.35479	0.17259
4.07	0.10496	0.35563	0.17281
4.08	0.105	0.35647	0.17295
4.09	0.10526	0.35728	0.1731
4.1	0.10531	0.35809	0.17324
4.11	0.10555	0.3589	0.174
4.12	0.10559	0.35974	0.17415
4.13	0.10586	0.36083	0.17422
4.14	0.1059	0.36167	0.17429
4.15	0.10616	0.36248	0.17505
4.16	0.10622	0.36329	0.17512
4.17	0.10647	0.36438	0.17519
4.18	0.10651	0.36522	0.17588
4.19	0.10678	0.36606	0.17588
4.2	0.10704	0.36716	0.17595
4.21	0.10708	0.36771	0.17664
4.22	0.10734	0.36884	0.17671
4.23	0.10738	0.36965	0.17679
4.24	0.10765	0.37049	0.17686
4.25	0.10791	0.37133	0.17693
4.26	0.10796	0.37217	0.17762
4.27	0.10823	0.37297	0.17769
4.28	0.10827	0.37407	0.17776
4.29	0.10854	0.3752	0.17783
4.3	0.1088	0.37601	0.17859
4.31	0.10885	0.37685	0.17874
4.32	0.10911	0.37762	0.17881
4.33	0.10937	0.37872	0.17895
4.34	0.10962	0.37953	0.17903
4.35	0.10967	0.38033	0.17917
4.36	0.10993	0.38117	0.17924
4.37	0.11018	0.38227	0.17993
4.38	0.11021	0.38308	0.18
4.39	0.11024	0.38389	0.18007
4.4	0.11049	0.38476	0.18022
4.41	0.11051	0.38589	0.18036
4.42	0.11077	0.38644	0.18105
4.43	0.11079	0.3876	0.18119
4.44	0.11105	0.38847	0.18127
4.45	0.11107	0.38928	0.18134
4.46	0.11132	0.39041	0.18148
4.47	0.11136	0.39093	0.18217
4.48	0.1116	0.39202	0.18224
4.49	0.11164	0.39309	0.18239
4.5	0.11191	0.39361	0.18246
4.51	0.11195	0.39467	0.1826
4.52	0.1122	0.39516	0.18267
4.53	0.11223	0.39619	0.18336
4.54	0.11248	0.39667	0.18351
4.55	0.1125	0.39745	0.18358
4.56	0.11275	0.39822	0.18372
4.57	0.11279	0.399	0.18379
4.58	0.11304	0.40006	0.18394
4.59	0.11329	0.40055	0.18401
4.6	0.11332	0.40164	0.18416
4.61	0.11358	0.40213	0.18492
4.62	0.11362	0.40323	0.18499
4.63	0.11389	0.40374	0.18513
4.64	0.11391	0.40455	0.18528
4.65	0.11416	0.40539	0.18604
4.66	0.11441	0.4062	0.18625
4.67	0.11444	0.40701	0.1864
4.68	0.11469	0.40785	0.18654
4.69	0.11473	0.40865	0.18668
4.7	0.11498	0.4094	0.18683
4.71	0.11502	0.4102	0.18759
4.72	0.11528	0.41127	0.18781
4.73	0.1153	0.41175	0.18795
4.74	0.11535	0.41285	0.18809
4.75	0.11562	0.41337	0.18824
4.76	0.11565	0.41443	0.189
4.77	0.11591	0.41527	0.18914
4.78	0.11592	0.41608	0.18936
4.79	0.11596	0.41689	0.1895
4.8	0.11599	0.41798	0.18965
4.81	0.11626	0.41847	0.19048
4.82	0.11629	0.41928	0.1907
4.83	0.11654	0.42037	0.19084
4.84	0.11658	0.42118	0.19106
4.85	0.11684	0.42199	0.19189
4.86	0.11689	0.42283	0.1921
4.87	0.11713	0.42392	0.19286
4.88	0.11717	0.42444	0.19308
4.89	0.11743	0.42554	0.1933
4.9	0.11746	0.4267	0.19413
4.91	0.11771	0.42722	0.19434
4.92	0.11795	0.42832	0.19456
4.93	0.11799	0.42916	0.19539
4.94	0.118	0.42999	0.19568
4.95	0.11803	0.43083	0.1959
4.96	0.11828	0.43196	0.19611
4.97	0.1183	0.43251	0.19695
4.98	0.11856	0.43364	0.19723
4.99	0.11859	0.43448	0.19745
5	0.11886	0.43507	0.19828
5.01	0.11912	0.4362	0.19857
5.02	0.11917	0.43704	0.19879
5.03	0.11943	0.43788	0.19962
5.04	0.11948	0.43839	0.19991
5.05	0.11972	0.43949	0.20012
5.06	0.11975	0.44004	0.20034
5.07	0.12001	0.44085	0.20117
5.08	0.12028	0.44198	0.20139
5.09	0.12054	0.44249	0.20161
5.1	0.12058	0.44333	0.20244
5.11	0.12084	0.44388	0.20265
5.12	0.12109	0.44501	0.2028
5.13	0.12135	0.4455	0.20363
5.14	0.12138	0.44634	0.20377
5.15	0.12165	0.44718	0.20399
5.16	0.12189	0.44798	0.20482
5.17	0.12194	0.44876	0.20497
5.18	0.12199	0.44957	0.20518
5.19	0.12226	0.45008	0.2054
5.2	0.1223	0.45092	0.20623
5.21	0.12235	0.4517	0.20645
5.22	0.1226	0.45254	0.20659
5.23	0.12264	0.45331	0.20742
5.24	0.12289	0.45415	0.20757
5.25	0.12293	0.4547	0.20778
5.26	0.1232	0.45551	0.20854
5.27	0.12323	0.45603	0.20876
5.28	0.12349	0.45687	0.2089
5.29	0.12353	0.45745	0.20912
5.3	0.1238	0.45861	0.20988
5.31	0.12385	0.45945	0.21002
5.32	0.12412	0.46	0.21024
5.33	0.12419	0.46084	0.211
5.34	0.12446	0.46139	0.21114
5.35	0.12451	0.46249	0.21136
5.36	0.12478	0.46336	0.21205
5.37	0.12483	0.46391	0.21219
5.38	0.1251	0.46507	0.21234
5.39	0.12516	0.46562	0.2131
5.4	0.12522	0.46646	0.21324
5.41	0.12549	0.46704	0.214
5.42	0.12555	0.46792	0.21407
5.43	0.1256	0.46879	0.21414
5.44	0.12587	0.46969	0.21483
5.45	0.12616	0.47028	0.21498
5.46	0.12622	0.47118	0.21505
5.47	0.1265	0.47208	0.21573
5.48	0.1268	0.47296	0.21581
5.49	0.12685	0.47357	0.21595
5.5	0.12714	0.47451	0.21671
5.51	0.12742	0.47574	0.21678
5.52	0.1277	0.47638	0.217
5.53	0.12778	0.47729	0.21776
5.54	0.12804	0.47794	0.21798
5.55	0.12832	0.47881	0.21812
5.56	0.12838	0.48003	0.21895
5.57	0.12866	0.48065	0.2191
5.58	0.12894	0.48149	0.21985
5.59	0.12922	0.48214	0.22
5.6	0.12949	0.48304	0.22014
5.61	0.12954	0.48362	0.2209
5.62	0.12981	0.48453	0.22105
5.63	0.12985	0.48511	0.22181
5.64	0.13012	0.48627	0.22195
5.65	0.13038	0.48685	0.22202
5.66	0.13064	0.48769	0.22278
5.67	0.13089	0.48828	0.22285
5.68	0.13092	0.48915	0.22293
5.69	0.13118	0.48973	0.22361
5.7	0.13145	0.49057	0.22376
5.71	0.13171	0.49112	0.2239
5.72	0.13196	0.49193	0.22466
5.73	0.13223	0.49244	0.22481
5.74	0.13249	0.49325	0.22488
5.75	0.13275	0.49406	0.22564
5.76	0.13302	0.4949	0.22578
5.77	0.13327	0.49535	0.22593
5.78	0.13354	0.49645	0.22661
5.79	0.13382	0.49697	0.22676
5.8	0.13407	0.49777	0.2269
5.81	0.13411	0.49829	0.22773
5.82	0.13436	0.49942	0.22788
5.83	0.13462	0.49994	0.22809
5.84	0.13466	0.50075	0.22893
5.85	0.13493	0.50129	0.22914
5.86	0.13498	0.50213	0.22929
5.87	0.13524	0.50297	0.2295
5.88	0.13551	0.50356	0.23026
5.89	0.13577	0.50436	0.23041
5.9	0.13583	0.50549	0.23055
5.91	0.13609	0.50604	0.23077
5.92	0.13635	0.50685	0.23091
5.93	0.13662	0.50766	0.23167
5.94	0.13687	0.50853	0.23182
5.95	0.13692	0.50911	0.23196
5.96	0.13717	0.51024	0.2321
5.97	0.13744	0.51111	0.23225
5.98	0.13749	0.51166	0.23301
5.99	0.13774	0.5125	0.23315
6	0.13801	0.51331	0.2333
6.01	0.13827	0.51415	0.23406
6.02	0.13853	0.51496	0.2342
6.03	0.13857	0.51551	0.23435
6.04	0.13883	0.51632	0.23449
6.05	0.13909	0.51745	0.23532
6.06	0.13937	0.51799	0.23547
6.07	0.13941	0.51912	0.2363
6.08	0.13967	0.51996	0.23644
6.09	0.13994	0.5208	0.2372
6.1	0.14021	0.52168	0.23742
6.11	0.14047	0.52281	0.23763
6.12	0.14073	0.52339	0.23847
6.13	0.141	0.52426	0.23861
6.14	0.14105	0.52542	0.23944
6.15	0.14132	0.52629	0.23966
6.16	0.14159	0.52713	0.23987
6.17	0.14186	0.52804	0.24063
6.18	0.14212	0.52865	0.24085
6.19	0.14217	0.52982	0.24107
6.2	0.14244	0.53069	0.24128
6.21	0.14271	0.53182	0.24204
6.22	0.14298	0.53237	0.24226
6.23	0.14324	0.5335	0.2424
6.24	0.14351	0.53431	0.24262
6.25	0.14377	0.53514	0.24338
6.26	0.14383	0.53598	0.2436
6.27	0.14409	0.53682	0.24443
6.28	0.14435	0.53763	0.24457
6.29	0.14439	0.53879	0.2454
6.3	0.14463	0.53934	0.24562
6.31	0.14468	0.54022	0.24638
6.32	0.14494	0.54109	0.2466
6.33	0.14497	0.54196	0.24674
6.34	0.14523	0.5428	0.2475
6.35	0.14527	0.54364	0.24764
6.36	0.14551	0.54448	0.24786
6.37	0.14576	0.54564	0.24862
6.38	0.14579	0.54648	0.24876
6.39	0.14583	0.54729	0.24891
6.4	0.14608	0.54813	0.24967
6.41	0.14614	0.54894	0.24981
6.42	0.14638	0.5501	0.24996
6.43	0.14663	0.55087	0.25072
6.44	0.14666	0.55171	0.25086
6.45	0.14668	0.55255	0.25162
6.46	0.14693	0.55336	0.25176
6.47	0.14696	0.5542	0.25191
6.48	0.1472	0.55504	0.25274
6.49	0.14724	0.55588	0.25288
6.5	0.14749	0.55669	0.25364
6.51	0.14752	0.55749	0.25379
6.52	0.14777	0.55862	0.25393
6.53	0.14782	0.55921	0.25469
6.54	0.14806	0.56001	0.25484
6.55	0.14809	0.56085	0.25505
6.56	0.14834	0.5614	0.25581
6.57	0.14838	0.56224	0.25596
6.58	0.14864	0.56305	0.25679
6.59	0.14866	0.56392	0.25693
6.6	0.14892	0.56476	0.25708
6.61	0.14896	0.56538	0.25784
6.62	0.14922	0.56625	0.25798
6.63	0.14925	0.56683	0.25812
6.64	0.14948	0.56774	0.25896
6.65	0.14952	0.56832	0.2591
6.66	0.14954	0.56945	0.25932
6.67	0.14979	0.57029	0.26008
6.68	0.15004	0.57084	0.26029
6.69	0.15006	0.57171	0.26044
6.7	0.15032	0.57226	0.26065
6.71	0.15057	0.57313	0.26141
6.72	0.15061	0.574	0.26163
6.73	0.15085	0.57484	0.26185
6.74	0.15089	0.57572	0.26199
6.75	0.15115	0.5763	0.26282
6.76	0.15139	0.57717	0.26297
6.77	0.15144	0.57801	0.26311
6.78	0.15169	0.57856	0.26387
6.79	0.15193	0.57943	0.26409
6.8	0.15198	0.57998	0.26423
6.81	0.15224	0.58085	0.26506
6.82	0.15228	0.5814	0.26521
6.83	0.15254	0.58228	0.26542
6.84	0.15278	0.58286	0.26618
6.85	0.15283	0.5837	0.2664
6.86	0.15309	0.58428	0.26654
6.87	0.15312	0.58509	0.26737
6.88	0.15337	0.58567	0.26759
6.89	0.1534	0.58651	0.26842
6.9	0.15366	0.58732	0.26864
6.91	0.1537	0.58816	0.26947
6.92	0.15397	0.58867	0.26969
6.93	0.15422	0.58955	0.27052
6.94	0.15448	0.59039	0.27081
6.95	0.15453	0.59123	0.27164
6.96	0.15478	0.59177	0.27185
6.97	0.15482	0.59265	0.27269
6.98	0.15507	0.5932	0.27298
6.99	0.15532	0.59407	0.27381
7	0.15536	0.59491	0.2741
7.01	0.15561	0.59575	0.275
7.02	0.15587	0.59633	0.27522
7.03	0.15589	0.59717	0.2755
7.04	0.15614	0.59801	0.27641
7.05	0.15619	0.59856	0.27662
7.06	0.15644	0.5994	0.27691
7.07	0.15648	0.59995	0.27782
7.08	0.15674	0.60072	0.27811
7.09	0.15678	0.60182	0.27839
7.1	0.15703	0.6026	0.2793
7.11	0.1573	0.60315	0.27959
7.12	0.15734	0.60392	0.27988
7.13	0.1576	0.60444	0.28078
7.14	0.15765	0.6055	0.281
7.15	0.15789	0.60631	0.28128
7.16	0.15814	0.60712	0.28219
7.17	0.15817	0.60793	0.28255
7.18	0.15843	0.60873	0.28284
7.19	0.15848	0.60986	0.28374
7.2	0.15874	0.61035	0.28403
7.21	0.15877	0.61144	0.28439
7.22	0.15903	0.61228	0.28529
7.23	0.15906	0.61306	0.28558
7.24	0.15931	0.61361	0.28656
7.25	0.15936	0.61474	0.28685
7.26	0.15939	0.61555	0.28782
7.27	0.15965	0.61635	0.28811
7.28	0.15969	0.61716	0.28847
7.29	0.15995	0.61797	0.28938
7.3	0.16	0.61881	0.28967
7.31	0.16025	0.61958	0.29064
7.32	0.16029	0.62039	0.29093
7.33	0.16055	0.62123	0.29191
7.34	0.16058	0.62204	0.29227
7.35	0.16085	0.62313	0.29317
7.36	0.16111	0.62368	0.29353
7.37	0.16115	0.62449	0.29443
7.38	0.1614	0.62533	0.2948
7.39	0.16145	0.62617	0.29508
7.4	0.16173	0.62672	0.29613
7.41	0.16178	0.62782	0.29642
7.42	0.16204	0.6283	0.29678
7.43	0.16209	0.62914	0.29776
7.44	0.16236	0.63024	0.29805
7.45	0.16239	0.63082	0.29841
7.46	0.16246	0.63163	0.29931
7.47	0.16272	0.6325	0.29967
7.48	0.16276	0.63331	0.29996
7.49	0.16304	0.63389	0.30086
7.5	0.16309	0.63502	0.30115
7.51	0.16337	0.6356	0.30137
7.52	0.16343	0.63647	0.30166
7.53	0.16368	0.63757	0.30256
7.54	0.16396	0.63815	0.30278
7.55	0.16401	0.63903	0.30307
7.56	0.16428	0.64012	0.30397
7.57	0.16433	0.64064	0.30419
7.58	0.16459	0.64148	0.30448
7.59	0.16463	0.64264	0.30531
7.6	0.16489	0.64323	0.3056
7.61	0.16494	0.6441	0.30588
7.62	0.1652	0.64468	0.30617
7.63	0.16548	0.64587	0.30708
7.64	0.16553	0.64675	0.30737
7.65	0.1658	0.6473	0.30765
7.66	0.16608	0.64814	0.30787
7.67	0.16613	0.64869	0.30877
7.68	0.16641	0.64985	0.30906
7.69	0.16667	0.65043	0.30935
7.7	0.16672	0.6513	0.30957
7.71	0.16699	0.65217	0.31047
7.72	0.16705	0.65269	0.31069
7.73	0.1673	0.6535	0.31091
7.74	0.16759	0.65405	0.31174
7.75	0.16763	0.65492	0.31203
7.76	0.16768	0.65547	0.31224
7.77	0.16795	0.65634	0.31246
7.78	0.16801	0.65718	0.31329
7.79	0.16827	0.65802	0.31343
7.8	0.16855	0.6589	0.31365
7.81	0.1686	0.65977	0.31387
7.82	0.16887	0.66064	0.3147
7.83	0.1689	0.66119	0.31492
7.84	0.16917	0.66206	0.31513
7.85	0.16922	0.6629	0.31535
7.86	0.16949	0.66374	0.31618
7.87	0.16976	0.66458	0.3164
7.88	0.17003	0.66542	0.31661
7.89	0.17009	0.666	0.31683
7.9	0.17037	0.66687	0.31705
7.91	0.17065	0.66778	0.31719
7.92	0.17071	0.66862	0.31741
7.93	0.17098	0.66949	0.31824
7.94	0.17128	0.67004	0.31846
7.95	0.17134	0.67059	0.3186
7.96	0.17162	0.67146	0.31882
7.97	0.1719	0.67234	0.31958
7.98	0.17219	0.67321	0.31979
7.99	0.17224	0.67405	0.31994
8	0.17252	0.67466	0.32015
8.01	0.17279	0.67557	0.32091
8.02	0.17286	0.67676	0.32106
8.03	0.17315	0.67738	0.32127
8.04	0.17321	0.67828	0.32149
8.05	0.17349	0.67922	0.32171
8.06	0.17355	0.67983	0.32254
8.07	0.17384	0.68077	0.32283
8.08	0.1739	0.68138	0.32304
8.09	0.17417	0.68229	0.32387
8.1	0.17423	0.6829	0.32409
8.11	0.17452	0.68381	0.32431
8.12	0.17459	0.68468	0.32514
8.13	0.17487	0.68555	0.32543
8.14	0.17493	0.6861	0.32564
8.15	0.175	0.68669	0.32648
8.16	0.1753	0.68756	0.32669
8.17	0.17536	0.68814	0.32691
8.18	0.17542	0.68901	0.32774
8.19	0.17571	0.68992	0.32796
8.2	0.17577	0.69079	0.32817
8.21	0.17583	0.69169	0.329
8.22	0.17612	0.69231	0.32929
8.23	0.17619	0.69289	0.32951
8.24	0.17624	0.6938	0.33034
8.25	0.17631	0.69467	0.33063
8.26	0.17637	0.69554	0.33085
8.27	0.17643	0.69641	0.33175
8.28	0.17672	0.69696	0.33197
8.29	0.17678	0.6978	0.33226
8.3	0.17683	0.69871	0.33254
8.31	0.17713	0.69955	0.33338
8.32	0.17719	0.70035	0.33366
8.33	0.17726	0.70126	0.33395
8.34	0.17755	0.7021	0.33424
8.35	0.1776	0.70294	0.33522
8.36	0.17765	0.70381	0.33551
8.37	0.17794	0.70439	0.33579
8.38	0.178	0.70523	0.33616
8.39	0.17827	0.7061	0.33652
8.4	0.17832	0.70691	0.33749
8.41	0.17859	0.70775	0.33778
8.42	0.17865	0.70833	0.33814
8.43	0.17891	0.70917	0.33843
8.44	0.17898	0.71001	0.33879
8.45	0.17926	0.71085	0.33908
8.46	0.17952	0.71169	0.33998
8.47	0.17959	0.71253	0.34027
8.48	0.17986	0.71308	0.34049
8.49	0.17991	0.71363	0.34139
8.5	0.18019	0.71447	0.34161
8.51	0.18024	0.71531	0.34183
8.52	0.18029	0.71618	0.34273
8.53	0.18056	0.71677	0.34295
8.54	0.18061	0.71732	0.34323
8.55	0.18088	0.71812	0.34352
8.56	0.18094	0.71899	0.34435
8.57	0.18121	0.71983	0.34464
8.58	0.18125	0.72071	0.34486
8.59	0.18152	0.72158	0.34569
8.6	0.18159	0.72245	0.34591
8.61	0.18186	0.72329	0.34612
8.62	0.18191	0.72358	0.34696
8.63	0.18219	0.72442	0.34717
8.64	0.18224	0.7253	0.34746
8.65	0.18229	0.72617	0.34829
8.66	0.18254	0.72704	0.34858
8.67	0.18259	0.72791	0.3488
8.68	0.18285	0.72849	0.34909
8.69	0.18289	0.72937	0.34938
8.7	0.18316	0.73024	0.35021
8.71	0.18319	0.73111	0.3505
8.72	0.18323	0.73169	0.35078
8.73	0.18349	0.73224	0.351
8.74	0.18354	0.73311	0.3519
8.75	0.1838	0.73395	0.35212
8.76	0.18406	0.73479	0.35241
8.77	0.18433	0.73534	0.35324
8.78	0.18436	0.73622	0.35346
8.79	0.18461	0.73706	0.35375
8.8	0.18486	0.73793	0.35396
8.81	0.1849	0.73851	0.35411
8.82	0.18515	0.73942	0.35432
8.83	0.18518	0.74029	0.35454
8.84	0.18544	0.74119	0.35476
8.85	0.18547	0.74206	0.35559
8.86	0.1855	0.74297	0.35573
8.87	0.18575	0.74355	0.35595
8.88	0.18578	0.74442	0.35617
8.89	0.18582	0.7453	0.35638
8.9	0.18584	0.74617	0.35721
8.91	0.1861	0.74707	0.35736
8.92	0.18614	0.74795	0.35757
8.93	0.18617	0.74882	0.35779
8.94	0.18642	0.74969	0.35862
8.95	0.18646	0.7503	0.35884
8.96	0.18671	0.75118	0.35906
8.97	0.18676	0.75208	0.35996
8.98	0.18678	0.75299	0.36018
8.99	0.18682	0.75363	0.36046
9	0.18687	0.75451	0.3613
9.01	0.18712	0.75541	0.36158
9.02	0.18717	0.75635	0.3618
9.03	0.18719	0.75728	0.36202
9.04	0.18724	0.75819	0.36285
9.05	0.1875	0.7588	0.36307
9.06	0.18753	0.75945	0.36335
9.07	0.18778	0.76036	0.36357
9.08	0.18782	0.76129	0.36379
9.09	0.18808	0.7622	0.36469
9.1	0.18811	0.7631	0.36491
9.11	0.18837	0.76401	0.3652
9.12	0.18863	0.76456	0.36549
9.13	0.18867	0.76546	0.36577
9.14	0.18891	0.76637	0.36606
9.15	0.18917	0.76727	0.36697
9.16	0.1892	0.76789	0.36726
9.17	0.18946	0.76876	0.36754
9.18	0.18971	0.76934	0.36783
9.19	0.18997	0.76989	0.36819
9.2	0.19023	0.77073	0.36848
9.21	0.19026	0.77157	0.36877
9.22	0.19051	0.77209	0.36899
9.23	0.19077	0.77293	0.36989
9.24	0.19079	0.77377	0.37018
9.25	0.19104	0.77435	0.3704
9.26	0.1913	0.7749	0.37068
9.27	0.19134	0.77577	0.3709
9.28	0.19158	0.77661	0.37119
9.29	0.1916	0.77719	0.37141
9.3	0.19164	0.77774	0.3717
9.31	0.19167	0.77861	0.37191
9.32	0.19195	0.77945	0.3722
9.33	0.19196	0.77997	0.37249
9.34	0.19199	0.78081	0.37339
9.35	0.19202	0.78165	0.37361
9.36	0.19226	0.78249	0.3739
9.37	0.19229	0.78301	0.37411
9.38	0.19254	0.78359	0.37448
9.39	0.19256	0.78443	0.37538
9.4	0.19258	0.7853	0.3756
9.41	0.19262	0.78614	0.37588
9.42	0.19289	0.78672	0.37679
9.43	0.19313	0.78756	0.37715
9.44	0.19316	0.7884	0.37744
9.45	0.19342	0.78924	0.37834
9.46	0.19369	0.78979	0.3787
9.47	0.19371	0.79063	0.37899
9.48	0.19396	0.79141	0.37989
9.49	0.19398	0.79189	0.38026
9.5	0.19424	0.79273	0.38054
9.51	0.19448	0.79325	0.38083
9.52	0.19451	0.79406	0.38174
9.53	0.19476	0.7949	0.38195
9.54	0.19501	0.7957	0.38224
9.55	0.19505	0.79654	0.38253
9.56	0.19529	0.79735	0.38275
9.57	0.19533	0.79816	0.38365
9.58	0.19558	0.799	0.38387
9.59	0.19561	0.79952	0.38416
9.6	0.19586	0.80029	0.38437
9.61	0.1959	0.8011	0.38513
9.62	0.19615	0.8019	0.38535
9.63	0.19618	0.80239	0.38556
9.64	0.19642	0.8032	0.38578
9.65	0.19645	0.804	0.38661
9.66	0.19669	0.80481	0.38683
9.67	0.19671	0.80533	0.38705
9.68	0.19674	0.80639	0.3878
9.69	0.19698	0.8072	0.38802
9.7	0.19701	0.80769	0.38817
9.71	0.19726	0.80849	0.38831
9.72	0.19728	0.80901	0.38845
9.73	0.1973	0.80978	0.38929
9.74	0.19733	0.81027	0.38943
9.75	0.19758	0.81108	0.38965
9.76	0.19762	0.81153	0.38986
9.77	0.19765	0.81227	0.39001
9.78	0.19789	0.81272	0.39022
9.79	0.19793	0.81343	0.39044
9.8	0.19817	0.81389	0.3912
9.81	0.19822	0.81464	0.39142
9.82	0.19847	0.81511	0.39163
9.83	0.19872	0.81582	0.39185
9.84	0.19898	0.8162	0.39207
9.85	0.19902	0.81691	0.39228
9.86	0.19927	0.8173	0.3925
9.87	0.19932	0.81806	0.39333
9.88	0.19958	0.81855	0.39355
9.89	0.19962	0.81931	0.39369
9.9	0.1999	0.81952	0.39391
9.91	0.19994	0.82031	0.39405
9.92	0.20022	0.82084	0.3942
9.93	0.20048	0.82158	0.39496
9.94	0.20052	0.82203	0.39517
9.95	0.20079	0.82248	0.39532
9.96	0.20084	0.82294	0.39553
9.97	0.20111	0.82368	0.39575
9.98	0.20115	0.82387	0.39589
9.99	0.20142	0.82458	0.39673
10	0.20145	0.825	0.39687

## Sheet: Fig. 4g
t (ns)	OP-I pH 5.5	OP-I pH 7
0	0	0
0.01	0.00391	0.00668
0.02	0.00597	0.01307
0.03	0.00741	0.02085
0.04	0.00886	0.02822
0.05	0.01031	0.03601
0.06	0.01168	0.04364
0.07	0.01313	0.05129
0.08	0.01457	0.05879
0.09	0.01541	0.06629
0.1	0.01617	0.07373
0.11	0.01761	0.081
0.12	0.01837	0.08819
0.13	0.01913	0.09549
0.14	0.01989	0.10293
0.15	0.02065	0.11032
0.16	0.02202	0.1177
0.17	0.02278	0.12509
0.18	0.02354	0.13241
0.19	0.0243	0.13975
0.2	0.02506	0.14695
0.21	0.02582	0.15397
0.22	0.02597	0.16082
0.23	0.02672	0.16758
0.24	0.02741	0.17433
0.25	0.02817	0.18119
0.26	0.02893	0.1881
0.27	0.02962	0.19488
0.28	0.03038	0.20163
0.29	0.03114	0.20834
0.3	0.0319	0.215
0.31	0.03204	0.22162
0.32	0.03287	0.22814
0.33	0.03363	0.23456
0.34	0.03446	0.24104
0.35	0.03468	0.2474
0.36	0.03551	0.25386
0.37	0.03634	0.2604
0.38	0.03717	0.26695
0.39	0.03739	0.27362
0.4	0.03815	0.28024
0.41	0.03898	0.287
0.42	0.03981	0.29367
0.43	0.03996	0.30043
0.44	0.04079	0.30716
0.45	0.04155	0.31403
0.46	0.04238	0.32067
0.47	0.04252	0.3274
0.48	0.04335	0.33406
0.49	0.04411	0.34085
0.5	0.04495	0.34742
0.51	0.04509	0.35412
0.52	0.04592	0.36076
0.53	0.04668	0.36753
0.54	0.0469	0.3743
0.55	0.04773	0.38111
0.56	0.04849	0.38788
0.57	0.0487	0.39466
0.58	0.04946	0.40159
0.59	0.05022	0.40857
0.6	0.05037	0.41552
0.61	0.0512	0.42249
0.62	0.05142	0.42941
0.63	0.05218	0.43621
0.64	0.05239	0.44308
0.65	0.05315	0.45003
0.66	0.05391	0.45695
0.67	0.05413	0.46388
0.68	0.05489	0.47068
0.69	0.0551	0.4775
0.7	0.05525	0.48429
0.71	0.05601	0.49121
0.72	0.05622	0.4982
0.73	0.05637	0.50526
0.74	0.05713	0.51241
0.75	0.05727	0.51955
0.76	0.05803	0.52665
0.77	0.05817	0.53378
0.78	0.05893	0.54084
0.79	0.05908	0.54779
0.8	0.05922	0.55472
0.81	0.05998	0.56157
0.82	0.06013	0.56846
0.83	0.06027	0.57543
0.84	0.06103	0.58226
0.85	0.06117	0.58907
0.86	0.06132	0.59561
0.87	0.06208	0.60226
0.88	0.06222	0.60875
0.89	0.06244	0.61533
0.9	0.0632	0.62171
0.91	0.06334	0.62812
0.92	0.06349	0.63443
0.93	0.06425	0.64071
0.94	0.06439	0.64708
0.95	0.06454	0.65324
0.96	0.06529	0.65937
0.97	0.06551	0.66537
0.98	0.06627	0.67127
0.99	0.06641	0.67704
1	0.06656	0.6827
1.01	0.06678	0.68832
1.02	0.06692	0.69394
1.03	0.06768	0.69959
1.04	0.06782	0.70527
1.05	0.06804	0.71099
1.06	0.06818	0.7169
1.07	0.0684	0.72281
1.08	0.06916	0.72855
1.09	0.0693	0.73441
1.1	0.06945	0.74024
1.11	0.06967	0.74612
1.12	0.06981	0.7519
1.13	0.07003	0.75789
1.14	0.07086	0.76378
1.15	0.07107	0.76989
1.16	0.07129	0.77584
1.17	0.07151	0.7822
1.18	0.07172	0.7885
1.19	0.07194	0.79497
1.2	0.07216	0.80122
1.21	0.07299	0.80746
1.22	0.0732	0.81362
1.23	0.07335	0.81971
1.24	0.07357	0.82564
1.25	0.07371	0.83141
1.26	0.07385	0.83712
1.27	0.07407	0.84286
1.28	0.07429	0.84854
1.29	0.07505	0.85424
1.3	0.07526	0.85992
1.31	0.07548	0.86573
1.32	0.07631	0.8715
1.33	0.07646	0.87736
1.34	0.07667	0.88321
1.35	0.0775	0.88914
1.36	0.07772	0.89507
1.37	0.07794	0.9009
1.38	0.07877	0.90677
1.39	0.07891	0.91267
1.4	0.07913	0.91863
1.41	0.07996	0.92449
1.42	0.08018	0.93052
1.43	0.08039	0.9365
1.44	0.0813	0.94256
1.45	0.08151	0.94866
1.46	0.08173	0.95475
1.47	0.08187	0.96099
1.48	0.08216	0.96737
1.49	0.08299	0.97364
1.5	0.08321	0.97986
1.51	0.08343	0.98606
1.52	0.08426	0.99203
1.53	0.0844	0.99815
1.54	0.08462	1.00422
1.55	0.08545	1.01031
1.56	0.0856	1.01643
1.57	0.08581	1.0226
1.58	0.08603	1.02875
1.59	0.08679	1.03497
1.6	0.08693	1.04131
1.61	0.08715	1.04753
1.62	0.08791	1.05384
1.63	0.08805	1.05997
1.64	0.08888	1.0661
1.65	0.08903	1.07216
1.66	0.08925	1.07821
1.67	0.09	1.08422
1.68	0.09015	1.09021
1.69	0.09091	1.09622
1.7	0.09113	1.1019
1.71	0.09188	1.1076
1.72	0.0921	1.11321
1.73	0.09286	1.11893
1.74	0.09308	1.12469
1.75	0.09329	1.13053
1.76	0.09412	1.13631
1.77	0.09427	1.14205
1.78	0.0951	1.1478
1.79	0.09525	1.15375
1.8	0.09608	1.15991
1.81	0.09622	1.16613
1.82	0.09644	1.17234
1.83	0.09658	1.17863
1.84	0.09734	1.18489
1.85	0.09749	1.19109
1.86	0.09763	1.19719
1.87	0.09777	1.20328
1.88	0.09853	1.20917
1.89	0.09868	1.21512
1.9	0.09889	1.22095
1.91	0.09897	1.22673
1.92	0.09973	1.23263
1.93	0.09987	1.23845
1.94	0.10001	1.24413
1.95	0.10009	1.24984
1.96	0.10085	1.25557
1.97	0.10092	1.26149
1.98	0.10106	1.2675
1.99	0.10113	1.27359
2	0.10182	1.27975
2.01	0.10189	1.28598
2.02	0.10204	1.29215
2.03	0.10273	1.29836
2.04	0.10287	1.30466
2.05	0.10294	1.31099
2.06	0.1037	1.31725
2.07	0.10377	1.32367
2.08	0.10392	1.33001
2.09	0.10468	1.33628
2.1	0.10482	1.34262
2.11	0.10489	1.34888
2.12	0.10504	1.35516
2.13	0.1058	1.36146
2.14	0.10594	1.36767
2.15	0.1067	1.37386
2.16	0.10685	1.38016
2.17	0.1076	1.3865
2.18	0.10775	1.39285
2.19	0.10789	1.3993
2.2	0.10865	1.40573
2.21	0.1088	1.41216
2.22	0.10901	1.41832
2.23	0.10916	1.4243
2.24	0.10937	1.43015
2.25	0.11021	1.43593
2.26	0.11042	1.44156
2.27	0.11057	1.44705
2.28	0.11078	1.45252
2.29	0.111	1.45789
2.3	0.11183	1.46326
2.31	0.11198	1.46867
2.32	0.11219	1.47428
2.33	0.11241	1.4799
2.34	0.11263	1.48573
2.35	0.11346	1.49157
2.36	0.1136	1.49741
2.37	0.11382	1.50334
2.38	0.11403	1.50918
2.39	0.11425	1.51498
2.4	0.11508	1.52062
2.41	0.1153	1.52631
2.42	0.11552	1.53175
2.43	0.11573	1.53722
2.44	0.11588	1.54255
2.45	0.11609	1.54801
2.46	0.11631	1.55357
2.47	0.11707	1.55928
2.48	0.11729	1.56482
2.49	0.11743	1.57041
2.5	0.11757	1.57611
2.51	0.11841	1.58168
2.52	0.11862	1.58727
2.53	0.11938	1.59255
2.54	0.1196	1.5979
2.55	0.11981	1.6032
2.56	0.12065	1.60852
2.57	0.12079	1.61383
2.58	0.12101	1.61909
2.59	0.12122	1.62434
2.6	0.12144	1.62971
2.61	0.12227	1.63499
2.62	0.12256	1.6405
2.63	0.12278	1.64607
2.64	0.12299	1.65157
2.65	0.12314	1.65709
2.66	0.12397	1.6626
2.67	0.12426	1.66816
2.68	0.12447	1.67358
2.69	0.12469	1.67903
2.7	0.12498	1.68466
2.71	0.12581	1.69031
2.72	0.12603	1.69613
2.73	0.12632	1.70198
2.74	0.12653	1.7079
2.75	0.12744	1.71392
2.76	0.12765	1.72008
2.77	0.12787	1.72617
2.78	0.1287	1.73222
2.79	0.12892	1.73832
2.8	0.12975	1.7444
2.81	0.12997	1.75046
2.82	0.13018	1.75652
2.83	0.13101	1.76258
2.84	0.13123	1.76847
2.85	0.13152	1.77439
2.86	0.13235	1.78004
2.87	0.13264	1.78576
2.88	0.13286	1.79133
2.89	0.13376	1.79707
2.9	0.13398	1.80277
2.91	0.13419	1.8086
2.92	0.1351	1.81432
2.93	0.13531	1.82018
2.94	0.13553	1.82592
2.95	0.13636	1.83172
2.96	0.13658	1.83753
2.97	0.13672	1.84334
2.98	0.13694	1.84917
2.99	0.1377	1.85512
3	0.13791	1.86108
3.01	0.13806	1.86699
3.02	0.13889	1.8727
3.03	0.13911	1.8784
3.04	0.13987	1.88412
3.05	0.14008	1.88975
3.06	0.1403	1.89531
3.07	0.14044	1.90079
3.08	0.14127	1.90634
3.09	0.14142	1.91199
3.1	0.14156	1.91759
3.11	0.14178	1.92332
3.12	0.142	1.92907
3.13	0.14276	1.93483
3.14	0.14297	1.94051
3.15	0.14319	1.9462
3.16	0.14402	1.95171
3.17	0.14424	1.9572
3.18	0.14445	1.96264
3.19	0.14528	1.9681
3.2	0.1455	1.97347
3.21	0.14579	1.97894
3.22	0.14655	1.98429
3.23	0.14677	1.9895
3.24	0.14752	1.99448
3.25	0.14774	1.99949
3.26	0.14789	2.00428
3.27	0.14872	2.00909
3.28	0.14886	2.01386
3.29	0.14901	2.01847
3.3	0.14984	2.02313
3.31	0.14998	2.0276
3.32	0.1502	2.03232
3.33	0.15034	2.03682
3.34	0.15117	2.04137
3.35	0.15132	2.04596
3.36	0.15153	2.05039
3.37	0.15229	2.0548
3.38	0.15251	2.05914
3.39	0.15273	2.06356
3.4	0.15356	2.06795
3.41	0.15378	2.07243
3.42	0.15399	2.07697
3.43	0.15482	2.08156
3.44	0.15497	2.08606
3.45	0.15518	2.09059
3.46	0.15602	2.09534
3.47	0.1563	2.10018
3.48	0.15652	2.10506
3.49	0.15735	2.10973
3.5	0.15757	2.11449
3.51	0.15779	2.1193
3.52	0.15807	2.12414
3.53	0.15891	2.12899
3.54	0.15912	2.13384
3.55	0.15934	2.13869
3.56	0.15956	2.14348
3.57	0.16039	2.14823
3.58	0.1606	2.15299
3.59	0.16082	2.15765
3.6	0.16104	2.1623
3.61	0.16118	2.1671
3.62	0.1614	2.17174
3.63	0.16223	2.17652
3.64	0.16245	2.18141
3.65	0.16266	2.18637
3.66	0.16288	2.19122
3.67	0.16309	2.19596
3.68	0.16331	2.20066
3.69	0.16407	2.20523
3.7	0.16429	2.20973
3.71	0.1645	2.21414
3.72	0.16465	2.21869
3.73	0.16486	2.22308
3.74	0.16508	2.22756
3.75	0.16523	2.23213
3.76	0.16544	2.23664
3.77	0.16559	2.24101
3.78	0.16635	2.2453
3.79	0.16649	2.24959
3.8	0.16663	2.25373
3.81	0.16678	2.25796
3.82	0.16692	2.26222
3.83	0.16707	2.26659
3.84	0.16721	2.27108
3.85	0.16736	2.27561
3.86	0.1675	2.28013
3.87	0.16772	2.28448
3.88	0.16786	2.28891
3.89	0.16801	2.29333
3.9	0.16876	2.29747
3.91	0.16891	2.30181
3.92	0.16905	2.30604
3.93	0.1692	2.31027
3.94	0.16934	2.31442
3.95	0.1701	2.31858
3.96	0.17032	2.32267
3.97	0.17046	2.32676
3.98	0.17061	2.33098
3.99	0.17082	2.33517
4	0.17097	2.33935
4.01	0.17118	2.34365
4.02	0.17133	2.34779
4.03	0.17154	2.35199
4.04	0.17169	2.35612
4.05	0.17183	2.36038
4.06	0.17259	2.36467
4.07	0.17281	2.36905
4.08	0.17295	2.37353
4.09	0.1731	2.37799
4.1	0.17324	2.38248
4.11	0.174	2.38691
4.12	0.17415	2.39136
4.13	0.17422	2.39599
4.14	0.17429	2.40059
4.15	0.17505	2.40508
4.16	0.17512	2.40973
4.17	0.17519	2.41447
4.18	0.17588	2.41921
4.19	0.17588	2.42389
4.2	0.17595	2.42872
4.21	0.17664	2.43371
4.22	0.17671	2.4389
4.23	0.17679	2.44409
4.24	0.17686	2.44939
4.25	0.17693	2.45468
4.26	0.17762	2.46001
4.27	0.17769	2.46552
4.28	0.17776	2.47122
4.29	0.17783	2.47695
4.3	0.17859	2.48274
4.31	0.17874	2.48857
4.32	0.17881	2.49445
4.33	0.17895	2.50042
4.34	0.17903	2.50639
4.35	0.17917	2.51239
4.36	0.17924	2.51834
4.37	0.17993	2.52426
4.38	0.18	2.53015
4.39	0.18007	2.53611
4.4	0.18022	2.54196
4.41	0.18036	2.54765
4.42	0.18105	2.55343
4.43	0.18119	2.55927
4.44	0.18127	2.56513
4.45	0.18134	2.57099
4.46	0.18148	2.57712
4.47	0.18217	2.58309
4.48	0.18224	2.5892
4.49	0.18239	2.5953
4.5	0.18246	2.60148
4.51	0.1826	2.60778
4.52	0.18267	2.61404
4.53	0.18336	2.62008
4.54	0.18351	2.62633
4.55	0.18358	2.63239
4.56	0.18372	2.63853
4.57	0.18379	2.64455
4.58	0.18394	2.65049
4.59	0.18401	2.65644
4.6	0.18416	2.66239
4.61	0.18492	2.66833
4.62	0.18499	2.67435
4.63	0.18513	2.68035
4.64	0.18528	2.68654
4.65	0.18604	2.69276
4.66	0.18625	2.69909
4.67	0.1864	2.70553
4.68	0.18654	2.71195
4.69	0.18668	2.71828
4.7	0.18683	2.72467
4.71	0.18759	2.73096
4.72	0.18781	2.73729
4.73	0.18795	2.74377
4.74	0.18809	2.75022
4.75	0.18824	2.75654
4.76	0.189	2.76307
4.77	0.18914	2.7698
4.78	0.18936	2.77668
4.79	0.1895	2.78361
4.8	0.18965	2.79045
4.81	0.19048	2.79731
4.82	0.1907	2.80413
4.83	0.19084	2.811
4.84	0.19106	2.81774
4.85	0.19189	2.82455
4.86	0.1921	2.8314
4.87	0.19286	2.83847
4.88	0.19308	2.84548
4.89	0.1933	2.85274
4.9	0.19413	2.86003
4.91	0.19434	2.86729
4.92	0.19456	2.87439
4.93	0.19539	2.88151
4.94	0.19568	2.8889
4.95	0.1959	2.89639
4.96	0.19611	2.90396
4.97	0.19695	2.91144
4.98	0.19723	2.91897
4.99	0.19745	2.92645
5	0.19828	2.93397
5.01	0.19857	2.94149
5.02	0.19879	2.94899
5.03	0.19962	2.95632
5.04	0.19991	2.96349
5.05	0.20012	2.97055
5.06	0.20034	2.97746
5.07	0.20117	2.98424
5.08	0.20139	2.99085
5.09	0.20161	2.99738
5.1	0.20244	3.00372
5.11	0.20265	3.01013
5.12	0.2028	3.01642
5.13	0.20363	3.02278
5.14	0.20377	3.02909
5.15	0.20399	3.03538
5.16	0.20482	3.04156
5.17	0.20497	3.04755
5.18	0.20518	3.05365
5.19	0.2054	3.05961
5.2	0.20623	3.06567
5.21	0.20645	3.07165
5.22	0.20659	3.0777
5.23	0.20742	3.08366
5.24	0.20757	3.08948
5.25	0.20778	3.09538
5.26	0.20854	3.10139
5.27	0.20876	3.10749
5.28	0.2089	3.11355
5.29	0.20912	3.11951
5.3	0.20988	3.12559
5.31	0.21002	3.13162
5.32	0.21024	3.13756
5.33	0.211	3.14349
5.34	0.21114	3.14933
5.35	0.21136	3.15534
5.36	0.21205	3.16133
5.37	0.21219	3.16719
5.38	0.21234	3.17307
5.39	0.2131	3.17868
5.4	0.21324	3.18435
5.41	0.214	3.18979
5.42	0.21407	3.19524
5.43	0.21414	3.2007
5.44	0.21483	3.20625
5.45	0.21498	3.21185
5.46	0.21505	3.21737
5.47	0.21573	3.22282
5.48	0.21581	3.2283
5.49	0.21595	3.23356
5.5	0.21671	3.23878
5.51	0.21678	3.24383
5.52	0.217	3.24888
5.53	0.21776	3.25379
5.54	0.21798	3.25877
5.55	0.21812	3.26359
5.56	0.21895	3.26848
5.57	0.2191	3.27322
5.58	0.21985	3.2779
5.59	0.22	3.28249
5.6	0.22014	3.28703
5.61	0.2209	3.29148
5.62	0.22105	3.29604
5.63	0.22181	3.30068
5.64	0.22195	3.30527
5.65	0.22202	3.31009
5.66	0.22278	3.31494
5.67	0.22285	3.31983
5.68	0.22293	3.32462
5.69	0.22361	3.32935
5.7	0.22376	3.33412
5.71	0.2239	3.33891
5.72	0.22466	3.34364
5.73	0.22481	3.34827
5.74	0.22488	3.35308
5.75	0.22564	3.35774
5.76	0.22578	3.36232
5.77	0.22593	3.36685
5.78	0.22661	3.37155
5.79	0.22676	3.37628
5.8	0.2269	3.38115
5.81	0.22773	3.38613
5.82	0.22788	3.391
5.83	0.22809	3.39593
5.84	0.22893	3.40078
5.85	0.22914	3.40566
5.86	0.22929	3.41027
5.87	0.2295	3.4148
5.88	0.23026	3.41932
5.89	0.23041	3.42387
5.9	0.23055	3.4282
5.91	0.23077	3.43247
5.92	0.23091	3.43669
5.93	0.23167	3.44095
5.94	0.23182	3.44528
5.95	0.23196	3.44951
5.96	0.2321	3.45379
5.97	0.23225	3.45798
5.98	0.23301	3.46223
5.99	0.23315	3.46643
6	0.2333	3.47074
6.01	0.23406	3.47499
6.02	0.2342	3.47928
6.03	0.23435	3.48343
6.04	0.23449	3.48781
6.05	0.23532	3.49214
6.06	0.23547	3.49662
6.07	0.2363	3.50086
6.08	0.23644	3.5051
6.09	0.2372	3.50923
6.1	0.23742	3.51328
6.11	0.23763	3.51735
6.12	0.23847	3.52145
6.13	0.23861	3.52541
6.14	0.23944	3.52937
6.15	0.23966	3.5332
6.16	0.23987	3.53712
6.17	0.24063	3.54092
6.18	0.24085	3.54494
6.19	0.24107	3.54885
6.2	0.24128	3.55265
6.21	0.24204	3.5566
6.22	0.24226	3.56066
6.23	0.2424	3.56477
6.24	0.24262	3.56884
6.25	0.24338	3.57306
6.26	0.2436	3.57738
6.27	0.24443	3.58186
6.28	0.24457	3.58647
6.29	0.2454	3.59117
6.3	0.24562	3.59588
6.31	0.24638	3.6007
6.32	0.2466	3.60545
6.33	0.24674	3.61037
6.34	0.2475	3.61524
6.35	0.24764	3.62029
6.36	0.24786	3.62525
6.37	0.24862	3.63016
6.38	0.24876	3.63509
6.39	0.24891	3.64004
6.4	0.24967	3.64501
6.41	0.24981	3.65003
6.42	0.24996	3.65504
6.43	0.25072	3.65992
6.44	0.25086	3.66471
6.45	0.25162	3.66928
6.46	0.25176	3.67389
6.47	0.25191	3.67852
6.48	0.25274	3.6833
6.49	0.25288	3.68788
6.5	0.25364	3.69247
6.51	0.25379	3.69718
6.52	0.25393	3.70187
6.53	0.25469	3.70673
6.54	0.25484	3.71141
6.55	0.25505	3.716
6.56	0.25581	3.72047
6.57	0.25596	3.72497
6.58	0.25679	3.72926
6.59	0.25693	3.73343
6.6	0.25708	3.73767
6.61	0.25784	3.74189
6.62	0.25798	3.74637
6.63	0.25812	3.75083
6.64	0.25896	3.75549
6.65	0.2591	3.76
6.66	0.25932	3.76463
6.67	0.26008	3.7692
6.68	0.26029	3.77379
6.69	0.26044	3.77819
6.7	0.26065	3.78259
6.71	0.26141	3.78706
6.72	0.26163	3.79158
6.73	0.26185	3.79609
6.74	0.26199	3.80056
6.75	0.26282	3.80506
6.76	0.26297	3.80946
6.77	0.26311	3.81401
6.78	0.26387	3.81854
6.79	0.26409	3.82329
6.8	0.26423	3.82797
6.81	0.26506	3.8328
6.82	0.26521	3.83776
6.83	0.26542	3.84267
6.84	0.26618	3.84769
6.85	0.2664	3.85267
6.86	0.26654	3.85769
6.87	0.26737	3.86269
6.88	0.26759	3.8677
6.89	0.26842	3.8727
6.9	0.26864	3.87787
6.91	0.26947	3.88305
6.92	0.26969	3.88827
6.93	0.27052	3.89346
6.94	0.27081	3.89856
6.95	0.27164	3.9037
6.96	0.27185	3.90888
6.97	0.27269	3.91405
6.98	0.27298	3.91903
6.99	0.27381	3.92408
7	0.2741	3.92893
7.01	0.275	3.93373
7.02	0.27522	3.93863
7.03	0.2755	3.94342
7.04	0.27641	3.94822
7.05	0.27662	3.95289
7.06	0.27691	3.95758
7.07	0.27782	3.96206
7.08	0.27811	3.96649
7.09	0.27839	3.97083
7.1	0.2793	3.975
7.11	0.27959	3.97918
7.12	0.27988	3.9833
7.13	0.28078	3.98741
7.14	0.281	3.99159
7.15	0.28128	3.99571
7.16	0.28219	3.99972
7.17	0.28255	4.00375
7.18	0.28284	4.00782
7.19	0.28374	4.01186
7.2	0.28403	4.01582
7.21	0.28439	4.02003
7.22	0.28529	4.02419
7.23	0.28558	4.02848
7.24	0.28656	4.03285
7.25	0.28685	4.0373
7.26	0.28782	4.04164
7.27	0.28811	4.04605
7.28	0.28847	4.05043
7.29	0.28938	4.05475
7.3	0.28967	4.05897
7.31	0.29064	4.06298
7.32	0.29093	4.06704
7.33	0.29191	4.07096
7.34	0.29227	4.07499
7.35	0.29317	4.07907
7.36	0.29353	4.08329
7.37	0.29443	4.08759
7.38	0.2948	4.09185
7.39	0.29508	4.09599
7.4	0.29613	4.10033
7.41	0.29642	4.10456
7.42	0.29678	4.10889
7.43	0.29776	4.11328
7.44	0.29805	4.11776
7.45	0.29841	4.12217
7.46	0.29931	4.12651
7.47	0.29967	4.13092
7.48	0.29996	4.13528
7.49	0.30086	4.13967
7.5	0.30115	4.14402
7.51	0.30137	4.14827
7.52	0.30166	4.15249
7.53	0.30256	4.1567
7.54	0.30278	4.16082
7.55	0.30307	4.16501
7.56	0.30397	4.16917
7.57	0.30419	4.17329
7.58	0.30448	4.17736
7.59	0.30531	4.18168
7.6	0.3056	4.18592
7.61	0.30588	4.19024
7.62	0.30617	4.19475
7.63	0.30708	4.19925
7.64	0.30737	4.20374
7.65	0.30765	4.20816
7.66	0.30787	4.21282
7.67	0.30877	4.21733
7.68	0.30906	4.22199
7.69	0.30935	4.22651
7.7	0.30957	4.23116
7.71	0.31047	4.23583
7.72	0.31069	4.24045
7.73	0.31091	4.24502
7.74	0.31174	4.24964
7.75	0.31203	4.25427
7.76	0.31224	4.25875
7.77	0.31246	4.26322
7.78	0.31329	4.26771
7.79	0.31343	4.27236
7.8	0.31365	4.27689
7.81	0.31387	4.28137
7.82	0.3147	4.28591
7.83	0.31492	4.29047
7.84	0.31513	4.29512
7.85	0.31535	4.29989
7.86	0.31618	4.30471
7.87	0.3164	4.30956
7.88	0.31661	4.31452
7.89	0.31683	4.31955
7.9	0.31705	4.32436
7.91	0.31719	4.3293
7.92	0.31741	4.334
7.93	0.31824	4.3387
7.94	0.31846	4.34327
7.95	0.3186	4.34771
7.96	0.31882	4.35222
7.97	0.31958	4.35681
7.98	0.31979	4.36132
7.99	0.31994	4.36588
8	0.32015	4.3704
8.01	0.32091	4.37499
8.02	0.32106	4.37938
8.03	0.32127	4.38372
8.04	0.32149	4.38799
8.05	0.32171	4.39236
8.06	0.32254	4.39685
8.07	0.32283	4.4015
8.08	0.32304	4.40597
8.09	0.32387	4.41043
8.1	0.32409	4.41496
8.11	0.32431	4.41956
8.12	0.32514	4.42419
8.13	0.32543	4.42877
8.14	0.32564	4.4334
8.15	0.32648	4.43791
8.16	0.32669	4.44253
8.17	0.32691	4.44703
8.18	0.32774	4.45158
8.19	0.32796	4.45602
8.2	0.32817	4.46036
8.21	0.329	4.46463
8.22	0.32929	4.46905
8.23	0.32951	4.47353
8.24	0.33034	4.47826
8.25	0.33063	4.48307
8.26	0.33085	4.48795
8.27	0.33175	4.49277
8.28	0.33197	4.49759
8.29	0.33226	4.50249
8.3	0.33254	4.50719
8.31	0.33338	4.51184
8.32	0.33366	4.51648
8.33	0.33395	4.52105
8.34	0.33424	4.52566
8.35	0.33522	4.53025
8.36	0.33551	4.53467
8.37	0.33579	4.539
8.38	0.33616	4.54336
8.39	0.33652	4.54748
8.4	0.33749	4.55172
8.41	0.33778	4.55602
8.42	0.33814	4.56026
8.43	0.33843	4.56442
8.44	0.33879	4.56865
8.45	0.33908	4.57284
8.46	0.33998	4.57693
8.47	0.34027	4.58096
8.48	0.34049	4.58492
8.49	0.34139	4.58891
8.5	0.34161	4.59285
8.51	0.34183	4.59669
8.52	0.34273	4.60061
8.53	0.34295	4.60461
8.54	0.34323	4.60876
8.55	0.34352	4.6131
8.56	0.34435	4.61758
8.57	0.34464	4.6221
8.58	0.34486	4.62678
8.59	0.34569	4.63154
8.6	0.34591	4.63642
8.61	0.34612	4.64132
8.62	0.34696	4.64626
8.63	0.34717	4.65135
8.64	0.34746	4.65637
8.65	0.34829	4.66131
8.66	0.34858	4.6664
8.67	0.3488	4.67161
8.68	0.34909	4.67679
8.69	0.34938	4.68204
8.7	0.35021	4.68736
8.71	0.3505	4.69267
8.72	0.35078	4.69799
8.73	0.351	4.7032
8.74	0.3519	4.70828
8.75	0.35212	4.71351
8.76	0.35241	4.7185
8.77	0.35324	4.72364
8.78	0.35346	4.72879
8.79	0.35375	4.73398
8.8	0.35396	4.73934
8.81	0.35411	4.74473
8.82	0.35432	4.75007
8.83	0.35454	4.75522
8.84	0.35476	4.76031
8.85	0.35559	4.76541
8.86	0.35573	4.77044
8.87	0.35595	4.77525
8.88	0.35617	4.78004
8.89	0.35638	4.78484
8.9	0.35721	4.7897
8.91	0.35736	4.79468
8.92	0.35757	4.79974
8.93	0.35779	4.80498
8.94	0.35862	4.8104
8.95	0.35884	4.81582
8.96	0.35906	4.82142
8.97	0.35996	4.82711
8.98	0.36018	4.83274
8.99	0.36046	4.8385
9	0.3613	4.8443
9.01	0.36158	4.85011
9.02	0.3618	4.85577
9.03	0.36202	4.86141
9.04	0.36285	4.86697
9.05	0.36307	4.87264
9.06	0.36335	4.87826
9.07	0.36357	4.88386
9.08	0.36379	4.88962
9.09	0.36469	4.89533
9.1	0.36491	4.90093
9.11	0.3652	4.90656
9.12	0.36549	4.91217
9.13	0.36577	4.91793
9.14	0.36606	4.92368
9.15	0.36697	4.92942
9.16	0.36726	4.935
9.17	0.36754	4.94069
9.18	0.36783	4.9466
9.19	0.36819	4.95251
9.2	0.36848	4.95863
9.21	0.36877	4.96489
9.22	0.36899	4.97121
9.23	0.36989	4.97775
9.24	0.37018	4.98433
9.25	0.3704	4.991
9.26	0.37068	4.99762
9.27	0.3709	5.00421
9.28	0.37119	5.01087
9.29	0.37141	5.01759
9.3	0.3717	5.02431
9.31	0.37191	5.03096
9.32	0.3722	5.0377
9.33	0.37249	5.0444
9.34	0.37339	5.0512
9.35	0.37361	5.058
9.36	0.3739	5.06466
9.37	0.37411	5.07128
9.38	0.37448	5.07806
9.39	0.37538	5.08471
9.4	0.3756	5.09137
9.41	0.37588	5.09795
9.42	0.37679	5.10461
9.43	0.37715	5.11116
9.44	0.37744	5.11758
9.45	0.37834	5.12406
9.46	0.3787	5.13042
9.47	0.37899	5.13681
9.48	0.37989	5.14327
9.49	0.38026	5.14982
9.5	0.38054	5.1565
9.51	0.38083	5.16317
9.52	0.38174	5.16981
9.53	0.38195	5.17641
9.54	0.38224	5.18287
9.55	0.38253	5.18924
9.56	0.38275	5.1957
9.57	0.38365	5.20177
9.58	0.38387	5.20781
9.59	0.38416	5.21361
9.6	0.38437	5.21943
9.61	0.38513	5.22512
9.62	0.38535	5.23085
9.63	0.38556	5.23641
9.64	0.38578	5.24183
9.65	0.38661	5.24731
9.66	0.38683	5.25271
9.67	0.38705	5.2584
9.68	0.3878	5.26406
9.69	0.38802	5.26984
9.7	0.38817	5.27547
9.71	0.38831	5.28133
9.72	0.38845	5.28698
9.73	0.38929	5.2925
9.74	0.38943	5.29786
9.75	0.38965	5.30317
9.76	0.38986	5.3082
9.77	0.39001	5.31327
9.78	0.39022	5.31831
9.79	0.39044	5.32328
9.8	0.3912	5.32822
9.81	0.39142	5.33307
9.82	0.39163	5.33791
9.83	0.39185	5.3426
9.84	0.39207	5.34735
9.85	0.39228	5.35205
9.86	0.3925	5.35669
9.87	0.39333	5.36114
9.88	0.39355	5.36554
9.89	0.39369	5.36973
9.9	0.39391	5.37372
9.91	0.39405	5.37757
9.92	0.3942	5.38159
9.93	0.39496	5.38577
9.94	0.39517	5.39005
9.95	0.39532	5.39429
9.96	0.39553	5.39866
9.97	0.39575	5.40314
9.98	0.39589	5.40763
9.99	0.39673	5.4121
10	0.39687	5.41649
