# Supplementary material for: A skin-permeable polymer for non-invasive transdermal insulin delivery
Source: Nature. 2025 Nov 19;648(8093):459–67. doi: 10.1038/s41586-025-09729-x (PMC12695667; doi:10.1038/s41586-025-09729-x)
Supplement: Supplementary file 16 — Source Data Fig. 5 [file 41586_2025_9729_MOESM16_ESM.xlsx]

## Sheet: Fig. 5b
Distance (μm)	OP-I	PEG-I	insulin
0	1	1.3333	0.6667
7.5	1.3333	1.6579	3.9825
15	1.6667	0.9912	3.9415
22.5	1.9155	1	4.3333
30	1.2958	1	7.8129
37.5	4.4789	1.6009	9.3041
45	16.6432	1	10.6316
52.5	39.4272	0.6667	14.6199
60	41.7183	0.5965	15.9766
67.5	37.554	5.9474	9.5789
75	61.9531	16.8684	10.3158
82.5	65.4038	26.8816	18.3333
90	39.2911	45.7719	18.7368
97.5	40.3803	35.4912	17.5088
105	36.4695	5.4035	13.4269
112.5	45.8122	2.2675	17.9474
120	43.9671	2.7368	21.7427
127.5	37.8592	3.1842	18.5146
135	30.4225	2.1754	20.7368
142.5	39.5587	2.4167	24
150	38.0751	2.9298	21.2924
157.5	34.108	3.3904	16.3333
165	56.953	3.5702	16.6667
172.5	69.4836	2.7368	15.5497
180	64.9202	2.3158	17.0351
187.5	61.3803	2.6667	22.7368
195	78.3099	3.8947	28.8538
202.5	60.7136	5.2588	30.0175
210	23.8685	4.0351	29.8655
217.5	16.939	4.5395	31.345
225	17.1784	7.4035	28.9825
232.5	19	6.1228	25.731
240	19.2066	6.614	19.731
247.5	17.4319	7.8553	11.2982
255	22.5258	6.4474	14.6082
262.5	25.9249	6.2807	16.8246
270	19.9437	5.1754	14.0351
277.5	23.2207	4.6842	9
285	21.9531	3.1667	13.1111
292.5	17.0939	3.5132	11.9474
300	19.9718	2.8421	10.269
307.5	49.9577	3.6667	12.4795
315	70.8404	3.5526	13.3158
322.5	62.216	4.8553	14.6784
330	54.9531	7.1053	13.9532
337.5	51.723	8.5921	14.5965
345	44.7559	9.0789	16.2164
352.5	44.4085	9.1579	13.8655
360	34.1737	9.7895	20.9825
367.5	47.7324	10.2807	13.9064
375	58.5399	13.3596	13.7544
382.5	54.2911	12.7719	9.4035
390	38.9249	10.3684	4.4211
397.5	28.2676	7.5132	1.7368
405	36.2911	6	2
412.5	38.7042	4.8158	1.0117
420	49.9343	3.4211	1.6784
427.5	33.3099	3.5833	1.6667
435	54.3897	6.1228	0
442.5	76.1455	14.5526	0
450	54.5775	16.5614	0
457.5	57.0704	10	0
465	73.4225	1.886	0
472.5	84.7747	2.3421	0
480	54.2911	2.8246	0
487.5	2.3005	1.7632	0
495	0	0.6667	0
502.5	0.6291	1.0395	0
510	1.6103	0.9649	0
517.5	1	1	0
525	0.6948	0.9737	0
532.5	1	0.6886	0
540	0	0	0
547.5	0	0	0
555	0	0	0
562.5	0	0	0
570	0	0	0
577.5	0	0	0
585	0	0	0
592.5	0	0	0
600	0	0	0

## Sheet: Fig. 5c
	6 h			12 h			24 h
	Distance (μm)	NBD-C6-HPC	Cy5	Distance (μm)	NBD-C6-HPC	Cy5	Distance (μm)	NBD-C6-HPC	Cy5
	0	0	0	0	0	0	0	0	0
	0.4	0	0	0.4	0	0.007	0.4	0.072	0
	0.8	0	0	0.8	0	0	0.8	0	6.795
	1.2	0	0	1.2	0.917	0	1.2	0.217	0.217
	1.6	0	0	1.6	0.11	1.698	1.6	0	1.157
	2	0	0	2	37.716	141.79	2	0.723	21.072
	2.4	0	0.3809	2.4	229.054	242.202	2.4	0.434	0
	2.8	0.154	0.3136	2.8	255	254.936	2.8	0	5.434
	3.2	0.489	0.4891	3.2	254.22	252.875	3.2	5.783	0
	3.6	0.578	0.1652	3.6	244.669	250.685	3.6	0.349	0
	4	3.696	1.1043	4	211.728	232.51	4	0.277	4.446
	4.4	4.086	0	4.4	187.95	194.309	4.4	16.337	21.675
	4.8	57.572	0	4.8	156.825	107.813	4.8	54.277	2.602
	5.2	154.163	0	5.2	208.096	138.08	5.2	119.747	0.301
	5.6	180.982	0	5.6	254.745	212.894	5.6	215.108	0
	6	188.644	0.6816	6	255	187.192	6	211.446	1.94
	6.4	233.826	47.1819	6.4	254.795	215.796	6.4	183.771	151
	6.8	250.536	23.1025	6.8	254.974	248.213	6.8	255	254.229
	7.2	249.811	1.2381	7.2	255	225.594	7.2	254.301	255
	7.6	218.112	1.0409	7.6	246.877	164.12	7.6	254.253	255
	8	163.573	1.2822	8	195.152	56.779	8	255	254.108
	8.4	141.586	4.5799	8.4	119.133	1.986	8.4	255	252.108
	8.8	129.581	38.1976	8.8	71.397	1.159	8.8	254.41	253.59
	9.2	109.286	51.1804	9.2	48.78	0.496	9.2	254.663	254.325
	9.6	97.27	42.2684	9.6	32.094	0.428	9.6	254.735	254.735
	10	25.749	0.5934	10	6.397	0.663	10	254	254
	10.4	7.245	0.2041	10.4	2.002	0	10.4	251.482	255
	10.8	0.627	1.0627	10.8	0.257	0.257	10.8	253.373	84.711
	11.2	0	0.568	11.2	1	0.926	11.2	254.735	2.651
	11.6	0	0.1567	11.6	0.798	0.732	11.6	150.602	15.422
	12	0	0	12	0.027	0	12	100.458	8.904
	12.4	0	0	12.4	0.337	0	12.4	113.831	16.386
	12.8	0	0	12.8	0	0	12.8	82.602	0
	13.2	0	0	13.2	0	0	13.2	48.145	1.614
	13.6	0	0	13.6	0	0.007	13.6	5.337	19.687
	14	0	0	14	0	0.374	14	0	4.229
	14.4	0	0	14.4	0	1.749	14.4	14.807	0
	14.8	0	0	14.8	0	0.217	14.8	1.325	0.651
	15.2	0	0	15.2	1.786	0	15.2	0.253	31.506
	15.6	0	0	15.6	0.102	0	15.6	0	1.639
	16	0	0	16	0.412	0	16	0	6.614
	16.4	0	0	16.4	0.028	0	16.4	0	0
	16.8	0	0	16.8	0	0	16.8	0.964	27.952
	17.2	0	0	17.2	0	0	17.2	0.108	3.783
	17.6	0	0	17.6	0	0	17.6	0.181	0
	18	0	0	18	0	0	18	0	0.747
	18.4	0	0	18.4	0	0	18.4	0.675	10.12
	18.8	0	0	18.8	0	0	18.8	0	23.687
	19.2	0	0	19.2	0	0	19.2	0	7.422
	19.6	0	0	19.6	0	0	19.6	0.458	29.614
	20	0	0	20	0	0	20	0.386	0.386
	20.4	0	0	20.4	0	0	20.4	0	1.313
	20.8	0	0	20.8	0	0	20.8	0	0
	21.2	0	0	21.2	0	0	21.2	0	0
	21.6	0	0	21.6	0	0	21.6	0	0
	22	0	0	22	0	0	22	0	0
	22.4	0	0	22.4	0	0	22.4	0	0
	22.8	0	0	22.8	0	0	22.8	0	0
	23.2	0	0	23.2	0	0	23.2	0	0
	23.6	0	0	23.6	0	0	23.6	0	0
	24	0	0	24	0	0	24	1	2
	24.4	0	0	24.4	0	0	24.4	0.59	1
	24.8	0.492	0.3135	24.8	0	0	24.8	1	1.482
	25.2	0.047	1.1361	25.2	0	0	25.2	0	0.554
	25.6	0.531	0.7505	25.6	0	0	25.6	0.627	0
	26	0.102	4.1429	26	0	0.213	26	0	0.699
	26.4	0.02	3.5985	26.4	0	3.988	26.4	0	15.422
	26.8	0.116	0.2137	26.8	0.08	18.492	26.8	0	0
	27.2	0	0.6261	27.2	0	8.156	27.2	0.422	4.723
	27.6	0.002	0.0022	27.6	1.639	0	27.6	0.434	3.072
	28	0	0	28	10.397	0.147	28	10.024	0
	28.4	4.302	0.4431	28.4	18.338	1.994	28.4	11.976	43.687
	28.8	0.043	0.1295	28.8	4.294	3.857	28.8	49.193	109.157
	29.2	1.889	0.7663	29.2	111.872	102.788	29.2	109.494	148.446
	29.6	33.871	0.4038	29.6	134.427	141.544	29.6	232.988	208.88
	30	80.1	1.5604	30	205.012	124.91	30	136.205	252.47
	30.4	109.767	0.0879	30.4	251.279	244.888	30.4	105.711	181.373
	30.8	132.817	0.3195	30.8	145.786	219.258	30.8	95.325	3.169
	31.2	157.102	6.8163	31.2	76.149	197.328	31.2	63.313	14.458
	31.6	162.192	9.2201	31.6	59.589	193.799	31.6	11.566	0.578
	32	144.973	0	32	120.244	225.969	32	1.434	0.217
	32.4	98.45	0.2381	32.4	107.162	157.126	32.4	13.687	1.711
	32.8	69.713	13.6512	32.8	27.857	47.317	32.8	0.928	0.928
	33.2	38.578	0.1208	33.2	39.591	4.188	33.2	1.22e-11	1
	33.6	43.834	1.3018	33.6	131.018	0.686	33.6	0	0
	34	18.41	0.0734	34	144.126	0.246	34	0	0
	34.4	0.189	0.1891	34.4	114.875	0.616	34.4	0	0
	34.8	0.685	0.7253	34.8	79.117	0.651	34.8	0	0
	35.2	0.009	0.044	35.2	86.87	39.933	35.2	0	0
	35.6	0.492	0	35.6	95.239	25.268	35.6	0	0
	36	0.498	0.4984	36	45.776	0.223	36	0	0
	36.4	1	1	36.4	0	0	36.4	0	0
	36.8	0	0	36.8	0	0	36.8	0	0
	37.2	0	0	37.2	0	0	37.2	0	0
	37.6	0	0	37.6	0	0	37.6	0	0
	38	0	0	38	0	0	38	0	0
	38.4	0	0	38.4	0	0	38.4	0	0
	38.8	0	0	38.8	0.33	0	38.8	0	0
	39.2	0	0	39.2	0.697	0	39.2	0	0
	39.6	0	0	39.6	0	0	39.6	0	0
	40	0	0	40	0	0	40	0	0

## Sheet: Fig. 5f
	3 h			6 h			12 h
Transfer efficacy (%)	20.9461	26.1832	17.9888	36.1366	43.0325	38.6046	43.0637	50.5265	57.81

## Sheet: Fig. 5g
Coverslip 1	Coverslip 2 (0.5 h)	Coverslip 2 (1 h)
4.645	0.158	0.474
3.643	0.185	2.248
4.619	0.068	0.196
