# Supplementary material for: A skin-permeable polymer for non-invasive transdermal insulin delivery
Source: Nature. 2025 Nov 19;648(8093):459–67. doi: 10.1038/s41586-025-09729-x (PMC12695667; doi:10.1038/s41586-025-09729-x)
Supplement: Supplementary file 17 — Source Data Extended Data Fig. 2 [file 41586_2025_9729_MOESM17_ESM.xlsx]

## Sheet: Extended Data Fig. 2a
OP-I			PEG-I			Insulin
Time (min)	Relative Intensity		Time (min)	Relative Intensity		Time (min)	Relative Intensity
0.0053	0.00751		0.005517	0.001073		0.001767	-0.05215
0.011967	0.007153		0.012183	0.001669		0.008433	-0.05025
0.018633	0.006676		0.01885	0.002205		0.0151	-0.0484
0.0253	0.006258		0.025517	0.002444		0.021767	-0.04649
0.031967	0.005722		0.032183	0.002503		0.028433	-0.04464
0.038633	0.005126		0.03885	0.002325		0.0351	-0.0428
0.0453	0.00453		0.045517	0.001907		0.041767	-0.04095
0.051967	0.003934		0.052183	0.001371		0.048433	-0.0391
0.058633	0.003278		0.05885	0.000775		0.0551	-0.03719
0.0653	0.002682		0.065517	0.000238		0.061767	-0.03529
0.071967	0.002086		0.072183	-0.00024		0.068433	-0.0332
0.078633	0.001609		0.07885	-0.00042		0.0751	-0.03111
0.0853	0.001192		0.085517	-0.00048		0.081767	-0.02891
0.091967	0.001013		0.092183	-0.00024		0.088433	-0.02664
0.098633	0.001013		0.09885	0.000179		0.0951	-0.02426
0.1053	0.001192		0.105517	0.000715		0.101767	-0.02176
0.111967	0.00149		0.112183	0.001311		0.108433	-0.01919
0.118633	0.001967		0.11885	0.001907		0.1151	-0.01651
0.1253	0.002503		0.125517	0.002444		0.121767	-0.01383
0.131967	0.003159		0.132183	0.002861		0.128433	-0.01109
0.138633	0.003874		0.13885	0.003099		0.1351	-0.00834
0.1453	0.004649		0.145517	0.003159		0.141767	-0.00566
0.151967	0.005543		0.152183	0.003099		0.148433	-0.00298
0.158633	0.006557		0.15885	0.00298		0.1551	-0.00036
0.1653	0.007749		0.165517	0.002801		0.161767	0.002205
0.171967	0.00912		0.172183	0.002682		0.168433	0.00459
0.178633	0.010729		0.17885	0.002623		0.1751	0.006855
0.1853	0.012517		0.185517	0.002682		0.181767	0.009
0.191967	0.014484		0.192183	0.002921		0.188433	0.011086
0.198633	0.01657		0.19885	0.003278		0.1951	0.013173
0.2053	0.018716		0.205517	0.003815		0.201767	0.015318
0.211967	0.020862		0.212183	0.00447		0.208433	0.017703
0.218633	0.022948		0.21885	0.005126		0.2151	0.020325
0.2253	0.024974		0.225517	0.005722		0.221767	0.023544
0.231967	0.026882		0.232183	0.006199		0.228433	0.027418
0.238633	0.02867		0.23885	0.006616		0.2351	0.032127
0.2453	0.030398		0.245517	0.006855		0.241767	0.03773
0.251967	0.032008		0.252183	0.006914		0.248433	0.044286
0.258633	0.033557		0.25885	0.006914		0.2551	0.051618
0.2653	0.034928		0.265517	0.006855		0.261767	0.059426
0.271967	0.03618		0.272183	0.006795		0.268433	0.067413
0.278633	0.037253		0.27885	0.006676		0.2751	0.074983
0.2853	0.038087		0.285517	0.006676		0.281767	0.081599
0.291967	0.038624		0.292183	0.006676		0.288433	0.086546
0.298633	0.038862		0.29885	0.006735		0.2951	0.089228
0.3053	0.038743		0.305517	0.006855		0.301767	0.089288
0.311967	0.038326		0.312183	0.007033		0.308433	0.086248
0.318633	0.03767		0.31885	0.007153		0.3151	0.080109
0.3253	0.036895		0.325517	0.007272		0.321767	0.07093
0.331967	0.036001		0.332183	0.007391		0.328433	0.059187
0.338633	0.035107		0.33885	0.007451		0.3351	0.0453
0.3453	0.034213		0.345517	0.007451		0.341767	0.029922
0.351967	0.033438		0.352183	0.007391		0.348433	0.013709
0.358633	0.032663		0.35885	0.007212		0.3551	-0.00268
0.3653	0.032008		0.365517	0.006914		0.361767	-0.0186
0.371967	0.031352		0.372183	0.006437		0.368433	-0.03374
0.378633	0.030696		0.37885	0.005901		0.3751	-0.04774
0.3853	0.029922		0.385517	0.005186		0.381767	-0.06056
0.391967	0.029147		0.392183	0.004411		0.388433	-0.07212
0.398633	0.028372		0.39885	0.003576		0.3951	-0.08267
0.4053	0.027478		0.405517	0.002801		0.401767	-0.09227
0.411967	0.026643		0.412183	0.002027		0.408433	-0.10127
0.418633	0.025749		0.41885	0.001431		0.4151	-0.10979
0.4253	0.024974		0.425517	0.000894		0.421767	-0.11814
0.431967	0.024259		0.432183	0.000536		0.428433	-0.12636
0.438633	0.023663		0.43885	0.000358		0.4351	-0.13465
0.4453	0.023186		0.445517	0.000298		0.441767	-0.14293
0.451967	0.022888		0.452183	0.000298		0.448433	-0.15128
0.458633	0.02265		0.45885	0.000358		0.4551	-0.15962
0.4653	0.022531		0.465517	0.000477		0.461767	-0.16779
0.471967	0.022531		0.472183	0.000536		0.468433	-0.17565
0.478633	0.022709		0.47885	0.000656		0.4751	-0.18322
0.4853	0.022888		0.485517	0.000715		0.481767	-0.19038
0.491967	0.023186		0.492183	0.000715		0.488433	-0.19699
0.498633	0.023484		0.49885	0.000715		0.4951	-0.20313
0.5053	0.023901		0.505517	0.000715		0.501767	-0.20874
0.511967	0.024319		0.512183	0.000715		0.508433	-0.2138
0.518633	0.024855		0.51885	0.000775		0.5151	-0.21845
0.5253	0.025392		0.525517	0.000894		0.521767	-0.22256
0.531967	0.025868		0.532183	0.001013		0.528433	-0.22632
0.538633	0.026345		0.53885	0.001252		0.5351	-0.2296
0.5453	0.026762		0.545517	0.001431		0.541767	-0.23258
0.551967	0.02712		0.552183	0.001609		0.548433	-0.23532
0.558633	0.027359		0.55885	0.001788		0.5551	-0.238
0.5653	0.027597		0.565517	0.001967		0.561767	-0.24086
0.571967	0.027776		0.572183	0.002086		0.568433	-0.24432
0.578633	0.027895		0.57885	0.002146		0.5751	-0.24867
0.5853	0.028014		0.585517	0.002265		0.581767	-0.25415
0.591967	0.028253		0.592183	0.002325		0.588433	-0.26101
0.598633	0.028551		0.59885	0.002384		0.5951	-0.26911
0.6053	0.028968		0.605517	0.002563		0.601767	-0.27806
0.611967	0.029504		0.612183	0.002742		0.608433	-0.28741
0.618633	0.030041		0.61885	0.00298		0.6151	-0.29629
0.6253	0.030518		0.625517	0.003219		0.621767	-0.3038
0.631967	0.030994		0.632183	0.003457		0.628433	-0.30911
0.638633	0.031292		0.63885	0.003695		0.6351	-0.31149
0.6453	0.031471		0.645517	0.003994		0.641767	-0.31048
0.651967	0.031471		0.652183	0.004292		0.648433	-0.30601
0.658633	0.031352		0.65885	0.004709		0.6551	-0.29856
0.6653	0.031054		0.665517	0.005245		0.661767	-0.28872
0.671967	0.030696		0.672183	0.005901		0.668433	-0.27758
0.678633	0.030279		0.67885	0.006676		0.6751	-0.26631
0.6853	0.029981		0.685517	0.00757		0.681767	-0.25594
0.691967	0.029802		0.692183	0.008583		0.688433	-0.24742
0.698633	0.029743		0.69885	0.009656		0.6951	-0.2414
0.7053	0.029802		0.705517	0.01055		0.701767	-0.23818
0.711967	0.029981		0.712183	0.011325		0.708433	-0.23776
0.718633	0.03022		0.71885	0.011802		0.7151	-0.23979
0.7253	0.030458		0.725517	0.011921		0.721767	-0.24384
0.731967	0.030637		0.732183	0.011742		0.728433	-0.24933
0.738633	0.030696		0.73885	0.011265		0.7351	-0.2557
0.7453	0.030637		0.745517	0.01055		0.741767	-0.26238
0.751967	0.030398		0.752183	0.009656		0.748433	-0.26906
0.758633	0.029981		0.75885	0.008643		0.7551	-0.27543
0.7653	0.029564		0.765517	0.007629		0.761767	-0.28139
0.771967	0.029027		0.772183	0.006616		0.768433	-0.287
0.778633	0.028551		0.77885	0.005722		0.7751	-0.29218
0.7853	0.028133		0.785517	0.004828		0.781767	-0.29725
0.791967	0.027895		0.792183	0.004053		0.788433	-0.3022
0.798633	0.027716		0.79885	0.003219		0.7951	-0.30726
0.8053	0.027716		0.805517	0.002384		0.801767	-0.31269
0.811967	0.027835		0.812183	0.00155		0.808433	-0.31853
0.818633	0.028133		0.81885	0.000775		0.8151	-0.32508
0.8253	0.028491		0.825517	5.96e-05		0.821767	-0.33236
0.831967	0.028968		0.832183	-0.0006		0.828433	-0.3404
0.838633	0.029504		0.83885	-0.00107		0.8351	-0.34928
0.8453	0.03022		0.845517	-0.00137		0.841767	-0.35888
0.851967	0.030935		0.852183	-0.00149		0.848433	-0.36895
0.858633	0.031769		0.85885	-0.00137		0.8551	-0.37932
0.8653	0.032723		0.865517	-0.00101		0.861767	-0.38964
0.871967	0.033736		0.872183	-0.00054		0.868433	-0.39953
0.878633	0.03469		0.87885	5.96e-05		0.8751	-0.40853
0.8853	0.035703		0.885517	0.000715		0.881767	-0.41634
0.891967	0.036657		0.892183	0.001431		0.888433	-0.4226
0.898633	0.037551		0.89885	0.002086		0.8951	-0.42695
0.9053	0.038385		0.905517	0.002742		0.901767	-0.42927
0.911967	0.03916		0.912183	0.003397		0.908433	-0.42957
0.918633	0.039935		0.91885	0.003934		0.9151	-0.42784
0.9253	0.04065		0.925517	0.00447		0.921767	-0.42439
0.931967	0.041425		0.932183	0.004888		0.928433	-0.41944
0.938633	0.0422		0.93885	0.005186		0.9351	-0.41342
0.9453	0.043035		0.945517	0.005484		0.941767	-0.40662
0.951967	0.043869		0.952183	0.005782		0.948433	-0.39953
0.958633	0.044703		0.95885	0.00602		0.9551	-0.39238
0.9653	0.045419		0.965517	0.006199		0.961767	-0.38546
0.971967	0.045955		0.972183	0.006437		0.968433	-0.37897
0.978633	0.046313		0.97885	0.006616		0.9751	-0.37301
0.9853	0.046432		0.985517	0.006795		0.981767	-0.36752
0.991967	0.046253		0.992183	0.006974		0.988433	-0.36252
0.998633	0.045836		0.99885	0.007093		0.9951	-0.35793
1.0053	0.045121		1.00552	0.007093		1.00177	-0.35369
1.01197	0.044227		1.01218	0.006974		1.00843	-0.3497
1.01863	0.043213		1.01885	0.006735		1.0151	-0.34595
1.0253	0.0422		1.02552	0.006378		1.02177	-0.34225
1.03197	0.041187		1.03218	0.00596		1.02843	-0.33879
1.03863	0.040293		1.03885	0.005484		1.0351	-0.33545
1.0453	0.039399		1.04552	0.004947		1.04177	-0.33236
1.05197	0.038624		1.05218	0.00453		1.04843	-0.32955
1.05863	0.037968		1.05885	0.004053		1.0551	-0.32711
1.0653	0.037253		1.06552	0.003695		1.06177	-0.32502
1.07197	0.036597		1.07218	0.003397		1.06843	-0.32336
1.07863	0.035882		1.07885	0.003159		1.0751	-0.3221
1.0853	0.035167		1.08552	0.00298		1.08177	-0.32133
1.09197	0.034392		1.09218	0.002742		1.08843	-0.32109
1.09863	0.033677		1.09885	0.002503		1.0951	-0.32139
1.1053	0.033021		1.10552	0.002146		1.10177	-0.32222
1.11197	0.032485		1.11218	0.001729		1.10843	-0.32371
1.11863	0.032067		1.11885	0.001192		1.1151	-0.32574
1.1253	0.031769		1.12552	0.000536		1.12177	-0.32824
1.13197	0.03165		1.13218	-0.00012		1.12843	-0.33128
1.13863	0.03159		1.13885	-0.00083		1.1351	-0.33474
1.1453	0.03165		1.14552	-0.00149		1.14177	-0.33855
1.15197	0.03165		1.15218	-0.00203		1.14843	-0.34249
1.15863	0.03159		1.15885	-0.00256		1.1551	-0.34654
1.1653	0.031471		1.16552	-0.00292		1.16177	-0.35053
1.17197	0.031114		1.17218	-0.00316		1.16843	-0.35441
1.17863	0.030637		1.17885	-0.00328		1.1751	-0.35805
1.1853	0.030041		1.18552	-0.00334		1.18177	-0.36144
1.19197	0.029385		1.19218	-0.00334		1.18843	-0.3646
1.19863	0.02861		1.19885	-0.00334		1.1951	-0.36746
1.2053	0.027895		1.20552	-0.0034		1.20177	-0.37009
1.21197	0.027239		1.21218	-0.00352		1.20843	-0.37241
1.21863	0.026643		1.21885	-0.00364		1.2151	-0.37444
1.2253	0.026226		1.22552	-0.0037		1.22177	-0.37628
1.23197	0.025868		1.23218	-0.0037		1.22843	-0.37789
1.23863	0.02563		1.23885	-0.00358		1.2351	-0.37932
1.2453	0.025451		1.24552	-0.00328		1.24177	-0.38052
1.25197	0.025272		1.25218	-0.0028		1.24843	-0.38153
1.25863	0.025213		1.25885	-0.00215		1.2551	-0.38236
1.2653	0.025094		1.26552	-0.00131		1.26177	-0.38302
1.27197	0.025034		1.27218	-0.00036		1.26843	-0.3835
1.27863	0.024974		1.27885	0.000656		1.2751	-0.38385
1.2853	0.024974		1.28552	0.001729		1.28177	-0.38397
1.29197	0.025034		1.29218	0.002682		1.28843	-0.38397
1.29863	0.025153		1.29885	0.003636		1.2951	-0.38373
1.3053	0.025392		1.30552	0.00453		1.30177	-0.38326
1.31197	0.02569		1.31218	0.005364		1.30843	-0.38266
1.31863	0.026047		1.31885	0.006199		1.3151	-0.38177
1.3253	0.026464		1.32552	0.006974		1.32177	-0.38075
1.33197	0.026941		1.33218	0.007749		1.32843	-0.37956
1.33863	0.027359		1.33885	0.008523		1.3351	-0.37831
1.3453	0.027835		1.34552	0.009298		1.34177	-0.37694
1.35197	0.028193		1.35218	0.010014		1.34843	-0.37563
1.35863	0.028491		1.35885	0.010669		1.3551	-0.37444
1.3653	0.028789		1.36552	0.011325		1.36177	-0.37336
1.37197	0.028968		1.37218	0.011802		1.36843	-0.37241
1.37863	0.029087		1.37885	0.0121		1.3751	-0.37163
1.3853	0.029206		1.38552	0.012279		1.38177	-0.37092
1.39197	0.029385		1.39218	0.012219		1.38843	-0.37032
1.39863	0.029624		1.39885	0.01204		1.3951	-0.36967
1.4053	0.029922		1.40552	0.011623		1.40177	-0.36901
1.41197	0.030398		1.41218	0.011146		1.40843	-0.36818
1.41863	0.030994		1.41885	0.01049		1.4151	-0.36716
1.4253	0.03171		1.42552	0.009835		1.42177	-0.36591
1.43197	0.032544		1.43218	0.00912		1.42843	-0.36442
1.43863	0.033379		1.43885	0.008404		1.4351	-0.36258
1.4453	0.034213		1.44552	0.007629		1.44177	-0.36049
1.45197	0.034928		1.45218	0.006855		1.44843	-0.35799
1.45863	0.035524		1.45885	0.00602		1.4551	-0.35512
1.4653	0.035942		1.46552	0.005126		1.46177	-0.35185
1.47197	0.03618		1.47218	0.004113		1.46843	-0.34809
1.47863	0.03624		1.47885	0.00298		1.4751	-0.34374
1.4853	0.03612		1.48552	0.001788		1.48177	-0.33885
1.49197	0.035822		1.49218	0.000417		1.48843	-0.33331
1.49863	0.035465		1.49885	-0.00101		1.4951	-0.32717
1.5053	0.034988		1.50552	-0.0025		1.50177	-0.32037
1.51197	0.034392		1.51218	-0.00387		1.50843	-0.31298
1.51863	0.033796		1.51885	-0.00519		1.5151	-0.30506
1.5253	0.033081		1.52552	-0.00632		1.52177	-0.29665
1.53197	0.032246		1.53218	-0.00715		1.52843	-0.28777
1.53863	0.031352		1.53885	-0.00781		1.5351	-0.27853
1.5453	0.030398		1.54552	-0.00817		1.54177	-0.269
1.55197	0.029325		1.55218	-0.00834		1.54843	-0.25934
1.55863	0.028193		1.55885	-0.00834		1.5551	-0.24956
1.5653	0.027001		1.56552	-0.00823		1.56177	-0.23991
1.57197	0.025749		1.57218	-0.00811		1.56843	-0.23037
1.57863	0.024557		1.57885	-0.00805		1.5751	-0.22119
1.5853	0.023365		1.58552	-0.00799		1.58177	-0.21255
1.59197	0.022352		1.59218	-0.00805		1.58843	-0.20456
1.59863	0.021458		1.59885	-0.00823		1.5951	-0.19741
1.6053	0.020742		1.60552	-0.0084		1.60177	-0.19133
1.61197	0.020266		1.61218	-0.00864		1.60843	-0.18644
1.61863	0.019968		1.61885	-0.00876		1.6151	-0.18299
1.6253	0.019848		1.62552	-0.00876		1.62177	-0.18108
1.63197	0.019908		1.63218	-0.00864		1.62843	-0.1809
1.63863	0.020027		1.63885	-0.00834		1.6351	-0.18251
1.6453	0.020325		1.64552	-0.00787		1.64177	-0.18603
1.65197	0.020564		1.65218	-0.00715		1.64843	-0.19151
1.65863	0.020862		1.65885	-0.00632		1.6551	-0.19902
1.6653	0.02116		1.66552	-0.0053		1.66177	-0.2085
1.67197	0.021458		1.67218	-0.00423		1.66843	-0.21988
1.67863	0.021696		1.67885	-0.00316		1.6751	-0.23305
1.6853	0.021935		1.68552	-0.00215		1.68177	-0.2479
1.69197	0.022173		1.69218	-0.00125		1.68843	-0.26429
1.69863	0.022471		1.69885	-0.00042		1.6951	-0.28211
1.7053	0.022769		1.70552	0.000238		1.70177	-0.30106
1.71197	0.023067		1.71218	0.000715		1.70843	-0.32109
1.71863	0.023484		1.71885	0.001073		1.7151	-0.34195
1.7253	0.023961		1.72552	0.001252		1.72177	-0.36341
1.73197	0.024557		1.73218	0.001311		1.72843	-0.38528
1.73863	0.025272		1.73885	0.001311		1.7351	-0.40734
1.7453	0.026047		1.74552	0.001311		1.74177	-0.42921
1.75197	0.026882		1.75218	0.001371		1.74843	-0.45067
1.75863	0.027835		1.75885	0.00149		1.7551	-0.47147
1.7653	0.028729		1.76552	0.001729		1.76177	-0.49138
1.77197	0.029564		1.77218	0.002086		1.76843	-0.5101
1.77863	0.030398		1.77885	0.002623		1.7751	-0.52744
1.7853	0.031114		1.78552	0.003278		1.78177	-0.5433
1.79197	0.03165		1.79218	0.004113		1.78843	-0.55754
1.79863	0.032008		1.79885	0.004947		1.7951	-0.57012
1.8053	0.032246		1.80552	0.005782		1.80177	-0.58091
1.81197	0.032246		1.81218	0.006497		1.80843	-0.58991
1.81863	0.032127		1.81885	0.007033		1.8151	-0.59712
1.8253	0.031769		1.82552	0.007272		1.82177	-0.60242
1.83197	0.031292		1.83218	0.007272		1.82843	-0.60582
1.83863	0.030696		1.83885	0.006914		1.8351	-0.60737
1.8453	0.030041		1.84552	0.006318		1.84177	-0.60701
1.85197	0.029385		1.85218	0.005484		1.84843	-0.60493
1.85863	0.028789		1.85885	0.004649		1.8551	-0.60105
1.8653	0.028431		1.86552	0.003874		1.86177	-0.59563
1.87197	0.028312		1.87218	0.003278		1.86843	-0.58872
1.87863	0.028491		1.87885	0.00304		1.8751	-0.58049
1.8853	0.028968		1.88552	0.003099		1.88177	-0.57113
1.89197	0.029802		1.89218	0.003695		1.88843	-0.56076
1.89863	0.030875		1.89885	0.004649		1.8951	-0.54967
1.9053	0.032246		1.90552	0.00602		1.90177	-0.53799
1.91197	0.033736		1.91218	0.007749		1.90843	-0.52601
1.91863	0.035405		1.91885	0.009835		1.9151	-0.51385
1.9253	0.037134		1.92552	0.012219		1.92177	-0.50193
1.93197	0.038981		1.93218	0.01502		1.92843	-0.49055
1.93863	0.040948		1.93885	0.018299		1.9351	-0.48023
1.9453	0.043035		1.94552	0.022233		1.94177	-0.47147
1.95197	0.0453		1.95218	0.027061		1.94843	-0.46462
1.95863	0.047863		1.95885	0.032902		1.9551	-0.46009
1.9653	0.050902		1.96552	0.039995		1.96177	-0.45782
1.97197	0.054538		1.97218	0.048637		1.96843	-0.45776
1.97863	0.059187		1.97885	0.059068		1.9751	-0.45919
1.9853	0.065207		1.98552	0.071287		1.98177	-0.4614
1.99197	0.073016		1.99218	0.085294		1.98843	-0.46331
1.99863	0.08297		1.99885	0.100732		1.9951	-0.46396
2.0053	0.095129		2.00552	0.117242		2.00177	-0.46247
2.01197	0.109315		2.01218	0.133991		2.00843	-0.45836
2.01863	0.125051		2.01885	0.150084		2.0151	-0.45156
2.0253	0.141501		2.02552	0.164628		2.02177	-0.44262
2.03197	0.157475		2.03218	0.176549		2.02843	-0.43261
2.03863	0.171721		2.03885	0.185013		2.0351	-0.42272
2.0453	0.183046		2.04552	0.189543		2.04177	-0.41443
2.05197	0.190258		2.05218	0.1899		2.04843	-0.40907
2.05863	0.192821		2.05885	0.186443		2.0551	-0.4074
2.0653	0.190556		2.06552	0.179768		2.06177	-0.40972
2.07197	0.18394		2.07218	0.171006		2.06843	-0.4158
2.07863	0.173926		2.07885	0.161231		2.0751	-0.42468
2.0853	0.161767		2.08552	0.151634		2.08177	-0.43511
2.09197	0.148952		2.09218	0.14323		2.08843	-0.44566
2.09863	0.136673		2.09885	0.136852		2.0951	-0.45496
2.1053	0.126004		2.10552	0.13274		2.10177	-0.46182
2.11197	0.11766		2.11218	0.130892		2.10843	-0.46533
2.11863	0.111878		2.11885	0.131011		2.1151	-0.46527
2.1253	0.10854		2.12552	0.132501		2.12177	-0.46164
2.13197	0.107229		2.13218	0.134587		2.12843	-0.45484
2.13863	0.107348		2.13885	0.136673		2.1351	-0.44549
2.1453	0.108242		2.14552	0.138283		2.14177	-0.43416
2.15197	0.109434		2.15218	0.139117		2.14843	-0.4217
2.15863	0.110626		2.15885	0.139117		2.1551	-0.40847
2.1653	0.111759		2.16552	0.138402		2.16177	-0.39512
2.17197	0.112832		2.17218	0.137329		2.16843	-0.38177
2.17863	0.114024		2.17885	0.136256		2.1751	-0.36877
2.1853	0.115514		2.18552	0.135541		2.18177	-0.3562
2.19197	0.117481		2.19218	0.135362		2.18843	-0.34422
2.19863	0.119925		2.19885	0.135958		2.1951	-0.33289
2.2053	0.122786		2.20552	0.13715		2.20177	-0.32228
2.21197	0.125825		2.21218	0.1387		2.20843	-0.31245
2.21863	0.128746		2.21885	0.140309		2.2151	-0.30351
2.2253	0.13119		2.22552	0.141621		2.22177	-0.29534
2.23197	0.132799		2.23218	0.142217		2.22843	-0.28813
2.23863	0.133276		2.23885	0.141859		2.2351	-0.28175
2.2453	0.132501		2.24552	0.140309		2.24177	-0.27621
2.25197	0.130415		2.25218	0.137627		2.24843	-0.27138
2.25863	0.127196		2.25885	0.133932		2.2551	-0.26715
2.2653	0.123143		2.26552	0.12964		2.26177	-0.26333
2.27197	0.118732		2.27218	0.125289		2.26843	-0.25958
2.27863	0.114501		2.27885	0.121474		2.2751	-0.25553
2.2853	0.111282		2.28552	0.11915		2.28177	-0.25052
2.29197	0.109971		2.29218	0.119269		2.28843	-0.24372
2.29863	0.111699		2.29885	0.123024		2.2951	-0.23425
2.3053	0.11766		2.30552	0.131428		2.30177	-0.22089
2.31197	0.128925		2.31218	0.145614		2.30843	-0.20272
2.31863	0.146329		2.31885	0.166178		2.3151	-0.17893
2.3253	0.170112		2.32552	0.193179		2.32177	-0.14955
2.33197	0.199795		2.33218	0.225782		2.32843	-0.1151
2.33863	0.234008		2.33885	0.26226		2.3351	-0.07695
2.3453	0.270605		2.34552	0.300229		2.34177	-0.03749
2.35197	0.306606		2.35218	0.336349		2.34843	0.000477
2.35863	0.338793		2.35885	0.367105		2.3551	0.033736
2.3653	0.363648		2.36552	0.38904		2.36177	0.059009
2.37197	0.378311		2.37218	0.399232		2.36843	0.073731
2.37863	0.380695		2.37885	0.395596		2.3751	0.075996
2.3853	0.369906		2.38552	0.377655		2.38177	0.065327
2.39197	0.346541		2.39218	0.346124		2.38843	0.042558
2.39863	0.312328		2.39885	0.303388		2.3951	0.009656
2.4053	0.270188		2.40552	0.252545		2.40177	-0.0304
2.41197	0.223339		2.41218	0.19747		2.40843	-0.07439
2.41863	0.175357		2.41885	0.141978		2.4151	-0.11879
2.4253	0.129163		2.42552	0.089467		2.42177	-0.16063
2.43197	0.087261		2.43218	0.042677		2.42843	-0.19759
2.43863	0.051081		2.43885	0.003219		2.4351	-0.22823
2.4453	0.021279		2.44552	-0.02813		2.44177	-0.25207
2.45197	-0.00244		2.45218	-0.05168		2.44843	-0.26929
2.45863	-0.0208		2.45885	-0.06831		2.4551	-0.28086
2.4653	-0.03499		2.46552	-0.07945		2.46177	-0.28777
2.47197	-0.04607		2.47218	-0.08655		2.46843	-0.29123
2.47863	-0.05507		2.47885	-0.09084		2.4751	-0.29224
2.4853	-0.06258		2.48552	-0.09334		2.48177	-0.29141
2.49197	-0.06896		2.49218	-0.09483		2.48843	-0.28914
2.49863	-0.07421		2.49885	-0.09549		2.4951	-0.28551
2.5053	-0.07814		2.50552	-0.09549		2.50177	-0.28032
2.51197	-0.08041		2.51218	-0.09459		2.50843	-0.27329
2.51863	-0.08065		2.51885	-0.09257		2.5151	-0.26423
2.5253	-0.07838		2.52552	-0.08905		2.52177	-0.25272
2.53197	-0.07343		2.53218	-0.08363		2.52843	-0.23866
2.53863	-0.06545		2.53885	-0.07594		2.5351	-0.22197
2.5453	-0.05442		2.54552	-0.06586		2.54177	-0.20266
2.55197	-0.04023		2.55218	-0.05311		2.54843	-0.18078
2.55863	-0.02295		2.55885	-0.03755		2.5551	-0.1564
2.5653	-0.00256		2.56552	-0.01901		2.56177	-0.12958
2.57197	0.021219		2.57218	0.002861		2.56843	-0.10008
2.57863	0.048578		2.57885	0.02861		2.5751	-0.06741
2.5853	0.080228		2.58552	0.058889		2.58177	-0.03082
2.59197	0.117064		2.59218	0.094831		2.58843	0.010848
2.59863	0.160336		2.59885	0.137687		2.5951	0.058889
2.6053	0.211418		2.60552	0.189006		2.60177	0.114918
2.61197	0.271976		2.61218	0.250459		2.60843	0.180662
2.61863	0.343621		2.61885	0.323772		2.6151	0.25785
2.6253	0.427723		2.62552	0.410318		2.62177	0.348032
2.63197	0.525534		2.63218	0.511348		2.62843	0.45222
2.63863	0.637591		2.63885	0.627518		2.6351	0.571132
2.6453	0.763834		2.64552	0.758767		2.64177	0.704825
2.65197	0.903368		2.65218	0.904143		2.64843	0.852406
2.65863	1.05429		2.65885	1.06168		2.6551	1.01227
2.6653	1.21355		2.66552	1.22815		2.66177	1.18154
2.67197	1.37669		2.67218	1.39892		2.66843	1.3563
2.67863	1.53822		2.67885	1.56796		2.6751	1.53106
2.6853	1.69146		2.68552	1.72812		2.68177	1.69945
2.69197	1.82915		2.69218	1.87147		2.68843	1.85406
2.69863	1.944		2.69885	1.98984		2.6951	1.98722
2.7053	2.02894		2.70552	2.07573		2.70177	2.09117
2.71197	2.07823		2.71218	2.12246		2.70843	2.1593
2.71863	2.08771		2.71885	2.12544		2.7151	2.18606
2.7253	2.05511		2.72552	2.08211		2.72177	2.16818
2.73197	1.98054		2.73218	1.99235		2.72843	2.10446
2.73863	1.86616		2.73885	1.85835		2.7351	1.99628
2.7453	1.71584		2.74552	1.68449		2.74177	1.84697
2.75197	1.53458		2.75218	1.47617		2.74843	1.66148
2.75863	1.32787		2.75885	1.23984		2.7551	1.44565
2.7653	1.10149		2.76552	0.981927		2.76177	1.20562
2.77197	0.86087		2.77218	0.709116		2.76843	0.947356
2.77863	0.611365		2.77885	0.427783		2.7751	0.676453
2.7853	0.358522		2.78552	0.144482		2.78177	0.398219
2.79197	0.107884		2.79218	-0.13405		2.78843	0.118017
2.79863	-0.13453		2.79885	-0.40078		2.7951	-0.15855
2.8053	-0.36216		2.80552	-0.64838		2.80177	-0.42528
2.81197	-0.56821		2.81218	-0.86939		2.80843	-0.67538
2.81863	-0.74607		2.81885	-1.05649		2.8151	-0.9014
2.8253	-0.88954		2.82552	-1.2036		2.82177	-1.09577
2.83197	-0.99415		2.83218	-1.30612		2.82843	-1.25158
2.83863	-1.05727		2.83885	-1.36185		2.8351	-1.36322
2.8453	-1.07902		2.84552	-1.37144		2.84177	-1.42741
2.85197	-1.06204		2.85218	-1.3383		2.84843	-1.44356
2.85863	-1.01131		2.85885	-1.26845		2.8551	-1.41418
2.8653	-0.93365		2.86552	-1.16968		2.86177	-1.3445
2.87197	-0.83685		2.87218	-1.05083		2.86843	-1.24192
2.87863	-0.72885		2.87885	-0.92083		2.8751	-1.11526
2.8853	-0.61715		2.88552	-0.78797		2.88177	-0.97388
2.89197	-0.50789		2.89218	-0.65917		2.88843	-0.82666
2.89863	-0.40585		2.89885	-0.53954		2.8951	-0.68134
2.9053	-0.31412		2.90552	-0.43237		2.90177	-0.54401
2.91197	-0.23419		2.91218	-0.33939		2.90843	-0.41884
2.91863	-0.16648		2.91885	-0.26071		2.9151	-0.30804
2.9253	-0.11045		2.92552	-0.19574		2.92177	-0.21255
2.93197	-0.06503		2.93218	-0.14299		2.92843	-0.13179
2.93863	-0.02897		2.93885	-0.10097		2.9351	-0.06455
2.9453	-0.00083		2.94552	-0.06801		2.94177	-0.00924
2.95197	0.020683		2.95218	-0.0425		2.94843	0.036061
2.95863	0.036895		2.95885	-0.02307		2.9551	0.073016
2.9653	0.048757		2.96552	-0.00864		2.96177	0.103235
2.97197	0.057399		2.97218	0.001907		2.96843	0.128031
2.97863	0.063479		2.97885	0.009358		2.9751	0.148594
2.9853	0.067711		2.98552	0.014424		2.98177	0.165761
2.99197	0.070632		2.99218	0.017643		2.98843	0.180304
2.99863	0.072539		2.99885	0.019491		2.9951	0.192702
3.0053	0.07385		3.00552	0.020444		3.00177	0.20349
3.01197	0.074625		3.01218	0.020802		3.00843	0.212967
3.01863	0.075161		3.01885	0.020802		3.0151	0.221372
3.0253	0.075459		3.02552	0.020862		3.02177	0.228941
3.03197	0.075638		3.03218	0.02104		3.02843	0.235796
3.03863	0.075758		3.03885	0.021756		3.0351	0.242054
3.0453	0.075877		3.04552	0.023305		3.04177	0.247836
3.05197	0.076056		3.05218	0.025928		3.04843	0.253201
3.05863	0.076294		3.05885	0.0301		3.0551	0.258267
3.0653	0.076652		3.06552	0.03618		3.06177	0.263035
3.07197	0.077009		3.07218	0.044405		3.06843	0.267625
3.07863	0.077426		3.07885	0.054777		3.0751	0.272095
3.0853	0.077784		3.08552	0.067294		3.08177	0.276446
3.09197	0.078022		3.09218	0.08142		3.08843	0.280857
3.09863	0.078082		3.09885	0.096619		3.0951	0.285208
3.1053	0.077844		3.10552	0.111878		3.10177	0.2895
3.11197	0.077367		3.11218	0.126243		3.10843	0.293732
3.11863	0.076473		3.11885	0.138581		3.1151	0.297904
3.1253	0.075281		3.12552	0.147879		3.12177	0.301957
3.13197	0.073731		3.13218	0.153303		3.12843	0.305831
3.13863	0.071883		3.13885	0.154495		3.1351	0.309646
3.1453	0.069797		3.14552	0.151336		3.14177	0.313342
3.15197	0.067592		3.15218	0.144184		3.14843	0.316978
3.15863	0.065386		3.15885	0.133693		3.1551	0.320554
3.1653	0.0633		3.16552	0.120699		3.16177	0.32407
3.17197	0.061333		3.17218	0.106275		3.16843	0.327647
3.17863	0.059605		3.17885	0.091374		3.1751	0.331163
3.1853	0.058115		3.18552	0.07683		3.18177	0.33474
3.19197	0.056803		3.19218	0.06336		3.18843	0.338256
3.19863	0.05579		3.19885	0.051498		3.1951	0.341713
3.2053	0.054896		3.20552	0.041485		3.20177	0.345111
3.21197	0.054061		3.21218	0.033319		3.20843	0.348568
3.21863	0.053287		3.21885	0.026882		3.2151	0.352025
3.2253	0.052452		3.22552	0.021875		3.22177	0.355482
3.23197	0.051498		3.23218	0.01812		3.22843	0.359118
3.23863	0.050485		3.23885	0.015259		3.2351	0.362813
3.2453	0.049412		3.24552	0.013053		3.24177	0.366569
3.25197	0.04822		3.25218	0.011206		3.24843	0.370443
3.25863	0.047088		3.25885	0.009596		3.2551	0.374377
3.2653	0.045896		3.26552	0.008047		3.26177	0.37837
3.27197	0.044882		3.27218	0.006497		3.26843	0.382245
3.27863	0.043929		3.27885	0.004888		3.2751	0.386059
3.2853	0.043094		3.28552	0.003219		3.28177	0.389814
3.29197	0.042439		3.29218	0.00149		3.28843	0.393391
3.29863	0.041962		3.29885	-0.00018		3.2951	0.396907
3.3053	0.041664		3.30552	-0.00179		3.30177	0.400364
3.31197	0.041544		3.31218	-0.00328		3.30843	0.403702
3.31863	0.041544		3.31885	-0.00453		3.3151	0.4071
3.3253	0.041723		3.32552	-0.0056		3.32177	0.410378
3.33197	0.04214		3.33218	-0.00644		3.32843	0.413716
3.33863	0.042677		3.33885	-0.00715		3.3351	0.417113
3.3453	0.043452		3.34552	-0.00775		3.34177	0.42057
3.35197	0.044346		3.35218	-0.00823		3.34843	0.424027
3.35863	0.045419		3.35885	-0.0087		3.3551	0.427485
3.3653	0.046551		3.36552	-0.0093		3.36177	0.430942
3.37197	0.047684		3.37218	-0.00995		3.36843	0.434279
3.37863	0.048697		3.37885	-0.01079		3.3751	0.437617
3.3853	0.049472		3.38552	-0.01174		3.38177	0.440776
3.39197	0.049949		3.39218	-0.01293		3.38843	0.443757
3.39863	0.050008		3.39885	-0.01431		3.3951	0.446558
3.4053	0.049651		3.40552	-0.0158		3.40177	0.44924
3.41197	0.048876		3.41218	-0.01734		3.40843	0.451684
3.41863	0.047684		3.41885	-0.01889		3.4151	0.454009
3.4253	0.046253		3.42552	-0.02044		3.42177	0.456274
3.43197	0.044644		3.43218	-0.02193		3.42843	0.458539
3.43863	0.042975		3.43885	-0.02325		3.4351	0.460804
3.4453	0.041485		3.44552	-0.02444		3.44177	0.463188
3.45197	0.040114		3.45218	-0.02545		3.44843	0.465572
3.45863	0.038981		3.45885	-0.02635		3.4551	0.468135
3.4653	0.038028		3.46552	-0.02718		3.46177	0.470817
3.47197	0.037372		3.47218	-0.02801		3.46843	0.473619
3.47863	0.036776		3.47885	-0.02891		3.4751	0.47642
3.4853	0.036299		3.48552	-0.02992		3.48177	0.479341
3.49197	0.035822		3.49218	-0.03105		3.48843	0.482142
3.49863	0.035167		3.49885	-0.03242		3.4951	0.485003
3.5053	0.034392		3.50552	-0.03397		3.50177	0.487745
3.51197	0.033319		3.51218	-0.0357		3.50843	0.490427
3.51863	0.031948		3.51885	-0.03767		3.5151	0.49305
3.5253	0.030279		3.52552	-0.0397		3.52177	0.495553
3.53197	0.028312		3.53218	-0.04172		3.52843	0.497878
3.53863	0.025988		3.53885	-0.04363		3.5351	0.500143
3.5453	0.023425		3.54552	-0.04548		3.54177	0.502229
3.55197	0.020564		3.55218	-0.04709		3.54843	0.504196
3.55863	0.017464		3.55885	-0.04852		3.5551	0.505984
3.5653	0.014186		3.56552	-0.04953		3.56177	0.507593
3.57197	0.010788		3.57218	-0.05019		3.56843	0.508964
3.57863	0.007272		3.57885	-0.05031		3.5751	0.510275
3.5853	0.003755		3.58552	-0.04995		3.58177	0.511348
3.59197	0.000238		3.59218	-0.04888		3.58843	0.512362
3.59863	-0.00322		3.59885	-0.04721		3.5951	0.513256
3.6053	-0.00656		3.60552	-0.04482		3.60177	0.51409
3.61197	-0.00972		3.61218	-0.0419		3.60843	0.514746
3.61863	-0.01264		3.61885	-0.03856		3.6151	0.515342
3.6253	-0.01544		3.62552	-0.03505		3.62177	0.515878
3.63197	-0.018		3.63218	-0.03171		3.62843	0.516236
3.63863	-0.02038		3.63885	-0.02897		3.6351	0.516534
3.6453	-0.02265		3.64552	-0.02718		3.64177	0.516653
3.65197	-0.0248		3.65218	-0.0267		3.64843	0.516772
3.65863	-0.02694		3.65885	-0.02795		3.6551	0.516772
3.6653	-0.02921		3.66552	-0.03093		3.66177	0.516772
3.67197	-0.03159		3.67218	-0.03582		3.66843	0.516891
3.67863	-0.03421		3.67885	-0.04244		3.6751	0.517011
3.6853	-0.03713		3.68552	-0.05054		3.68177	0.517249
3.69197	-0.04035		3.69218	-0.05972		3.68843	0.517547
3.69863	-0.04393		3.69885	-0.06974		3.6951	0.518024
3.7053	-0.04774		3.70552	-0.07999		3.70177	0.518501
3.71197	-0.05174		3.71218	-0.09024		3.70843	0.519097
3.71863	-0.05591		3.71885	-0.10014		3.7151	0.519693
3.7253	-0.06008		3.72552	-0.10937		3.72177	0.520349
3.73197	-0.06419		3.73218	-0.11784		3.72843	0.520945
3.73863	-0.06819		3.73885	-0.12547		3.7351	0.521481
3.7453	-0.072		3.74552	-0.1322		3.74177	0.521958
3.75197	-0.07564		3.75218	-0.13822		3.74843	0.522494
3.75863	-0.07904		3.75885	-0.14347		3.7551	0.522912
3.7653	-0.08225		3.76552	-0.14812		3.76177	0.523388
3.77197	-0.08535		3.77218	-0.15229		3.76843	0.523806
3.77863	-0.08833		3.77885	-0.1561		3.7751	0.524223
3.7853	-0.09125		3.78552	-0.15956		3.78177	0.52464
3.79197	-0.09412		3.79218	-0.16278		3.78843	0.525057
3.79863	-0.09692		3.79885	-0.16582		3.7951	0.525415
3.8053	-0.09966		3.80552	-0.16862		3.80177	0.525773
3.81197	-0.10246		3.81218	-0.17124		3.80843	0.526071
3.81863	-0.10526		3.81885	-0.17363		3.8151	0.526369
3.8253	-0.10806		3.82552	-0.17571		3.82177	0.526726
3.83197	-0.11104		3.83218	-0.1775		3.82843	0.527084
3.83863	-0.11408		3.83885	-0.17905		3.8351	0.52762
3.8453	-0.11718		3.84552	-0.18036		3.84177	0.528336
3.85197	-0.1204		3.85218	-0.1815		3.84843	0.529289
3.85863	-0.12374		3.85885	-0.18245		3.8551	0.530541
3.8653	-0.12702		3.86552	-0.1834		3.86177	0.53221
3.87197	-0.1303		3.87218	-0.1843		3.86843	0.534117
3.87863	-0.13345		3.87885	-0.18537		3.8751	0.536382
3.8853	-0.13649		3.88552	-0.18656		3.88177	0.538766
3.89197	-0.13924		3.89218	-0.18793		3.88843	0.54127
3.89863	-0.14174		3.89885	-0.18954		3.8951	0.543714
3.9053	-0.144		3.90552	-0.19133		3.90177	0.545979
3.91197	-0.14597		3.91218	-0.1933		3.90843	0.548065
3.91863	-0.14776		3.91885	-0.19538		3.9151	0.549853
3.9253	-0.14937		3.92552	-0.19753		3.92177	0.551403
3.93197	-0.15074		3.93218	-0.19974		3.92843	0.552714
3.93863	-0.15199		3.93885	-0.20182		3.9351	0.553846
3.9453	-0.15306		3.94552	-0.20379		3.94177	0.55486
3.95197	-0.1539		3.95218	-0.20558		3.94843	0.555813
3.95863	-0.15444		3.95885	-0.20707		3.9551	0.556886
3.9653	-0.15467		3.96552	-0.20832		3.96177	0.557959
3.97197	-0.1545		3.97218	-0.20921		3.96843	0.559092
3.97863	-0.1539		3.97885	-0.20981		3.9751	0.560284
3.9853	-0.15277		3.98552	-0.21017		3.98177	0.561535
3.99197	-0.15104		3.99218	-0.21023		3.98843	0.562847
3.99863	-0.14877		3.99885	-0.21011		3.9951	0.564158
4.0053	-0.14597		4.00552	-0.20987		4.00177	0.565469
4.01197	-0.14269		4.01218	-0.20951		4.00843	0.566781
4.01863	-0.139		4.01885	-0.20921		4.0151	0.568032
4.0253	-0.13489		4.02552	-0.20897		4.02177	0.569284
4.03197	-0.13041		4.03218	-0.2088		4.02843	0.570536
4.03863	-0.12559		4.03885	-0.2088		4.0351	0.571847
4.0453	-0.1204		4.04552	-0.20885		4.04177	0.573218
4.05197	-0.11486		4.05218	-0.20915		4.04843	0.574589
4.05863	-0.1089		4.05885	-0.20951		4.0551	0.57596
4.0653	-0.10228		4.06552	-0.20999		4.06177	0.57739
4.07197	-0.09489		4.07218	-0.21052		4.06843	0.578761
4.07863	-0.08649		4.07885	-0.21106		4.0751	0.580132
4.0853	-0.07677		4.08552	-0.2116		4.08177	0.581443
4.09197	-0.06545		4.09218	-0.21207		4.08843	0.582635
4.09863	-0.05203		4.09885	-0.21249		4.0951	0.583827
4.1053	-0.03612		4.10552	-0.21279		4.10177	0.5849
4.11197	-0.01723		4.11218	-0.21303		4.10843	0.586033
4.11863	0.005066		4.11885	-0.21315		4.1151	0.587165
4.1253	0.031292		4.12552	-0.21321		4.12177	0.588298
4.13197	0.061572		4.13218	-0.21315		4.12843	0.58949
4.13863	0.096262		4.13885	-0.21309		4.1351	0.590742
4.1453	0.135362		4.14552	-0.21297		4.14177	0.592053
4.15197	0.178635		4.15218	-0.21285		4.14843	0.593424
4.15863	0.225782		4.15885	-0.21261		4.1551	0.594854
4.1653	0.276446		4.16552	-0.21243		4.16177	0.596285
4.17197	0.329912		4.17218	-0.21213		4.16843	0.597656
4.17863	0.385642		4.17885	-0.21183		4.1751	0.599086
4.1853	0.442982		4.18552	-0.21148		4.18177	0.600457
4.19197	0.501335		4.19218	-0.21118		4.18843	0.601888
4.19863	0.560224		4.19885	-0.21088		4.1951	0.603259
4.2053	0.619292		4.20552	-0.2107		4.20177	0.604689
4.21197	0.678182		4.21218	-0.21064		4.20843	0.60612
4.21863	0.736833		4.21885	-0.2107		4.2151	0.607491
4.2253	0.795126		4.22552	-0.21088		4.22177	0.608921
4.23197	0.853121		4.23218	-0.2113		4.22843	0.610232
4.23863	0.910878		4.23885	-0.21189		4.2351	0.611484
4.2453	0.968337		4.24552	-0.21267		4.24177	0.612617
4.25197	1.02574		4.25218	-0.21362		4.24843	0.61363
4.25863	1.08302		4.25885	-0.21464		4.2551	0.614464
4.2653	1.1403		4.26552	-0.21577		4.26177	0.615239
4.27197	1.19764		4.27218	-0.21696		4.26843	0.615895
4.27863	1.25516		4.27885	-0.21821		4.2751	0.616491
4.2853	1.31303		4.28552	-0.2194		4.28177	0.617087
4.29197	1.37132		4.29218	-0.2206		4.28843	0.617683
4.29863	1.43015		4.29885	-0.22179		4.2951	0.618398
4.3053	1.4897		4.30552	-0.22292		4.30177	0.619233
4.31197	1.55008		4.31218	-0.22405		4.30843	0.620127
4.31863	1.61135		4.31885	-0.22507		4.3151	0.62114
4.3253	1.67358		4.32552	-0.22614		4.32177	0.622272
4.33197	1.73676		4.33218	-0.22709		4.32843	0.623465
4.33863	1.80083		4.33885	-0.22811		4.3351	0.624657
4.3453	1.86574		4.34552	-0.229		4.34177	0.625849
4.35197	1.93143		4.35218	-0.2299		4.34843	0.626922
4.35863	1.99783		4.35885	-0.23073		4.3551	0.627875
4.3653	2.06482		4.36552	-0.2315		4.36177	0.628591
4.37197	2.13236		4.37218	-0.23222		4.36843	0.629127
4.37863	2.20043		4.37885	-0.23282		4.3751	0.629485
4.3853	2.26903		4.38552	-0.23329		4.38177	0.629544
4.39197	2.33811		4.39218	-0.23377		4.38843	0.629306
4.39863	2.40767		4.39885	-0.23419		4.3951	0.628889
4.4053	2.47777		4.40552	-0.23454		4.40177	0.628173
4.41197	2.54834		4.41218	-0.23484		4.40843	0.627339
4.41863	2.61939		4.41885	-0.23514		4.4151	0.626266
4.4253	2.69091		4.42552	-0.23544		4.42177	0.625134
4.43197	2.76285		4.43218	-0.23568		4.42843	0.624001
4.43863	2.83527		4.43885	-0.23586		4.4351	0.622809
4.4453	2.90817		4.44552	-0.23592		4.44177	0.621676
4.45197	2.9816		4.45218	-0.23586		4.44843	0.620663
4.45863	3.05557		4.45885	-0.23562		4.4551	0.619769
4.4653	3.13008		4.46552	-0.23526		4.46177	0.618994
4.47197	3.20518		4.47218	-0.23478		4.46843	0.618279
4.47863	3.28088		4.47885	-0.23419		4.4751	0.617623
4.4853	3.35723		4.48552	-0.23341		4.48177	0.616968
4.49197	3.43406		4.49218	-0.23264		4.48843	0.616193
4.49863	3.51149		4.49885	-0.2318		4.4951	0.615239
4.5053	3.58933		4.50552	-0.23097		4.50177	0.614107
4.51197	3.66759		4.51218	-0.23025		4.50843	0.612736
4.51863	3.74627		4.51885	-0.22954		4.5151	0.611126
4.5253	3.82531		4.52552	-0.22882		4.52177	0.609279
4.53197	3.90476		4.53218	-0.22823		4.52843	0.607312
4.53863	3.98463		4.53885	-0.22763		4.5351	0.605285
4.5453	4.06492		4.54552	-0.22697		4.54177	0.603259
4.55197	4.14568		4.55218	-0.22632		4.54843	0.601351
4.55863	4.22692		4.55885	-0.22548		4.5551	0.599682
4.5653	4.30858		4.56552	-0.22459		4.56177	0.598192
4.57197	4.3906		4.57218	-0.22346		4.56843	0.597
4.57863	4.47297		4.57885	-0.22215		4.5751	0.596046
4.5853	4.55552		4.58552	-0.22054		4.58177	0.595331
4.59197	4.63808		4.59218	-0.21869		4.58843	0.594735
4.59863	4.72063		4.59885	-0.21654		4.5951	0.594318
4.6053	4.80294		4.60552	-0.21398		4.60177	0.59396
4.61197	4.88496		4.61218	-0.21106		4.60843	0.593603
4.61863	4.96656		4.61885	-0.20778		4.6151	0.593364
4.6253	5.04768		4.62552	-0.20409		4.62177	0.593126
4.63197	5.12814		4.63218	-0.20009		4.62843	0.593066
4.63863	5.20784		4.63885	-0.19592		4.6351	0.593066
4.6453	5.28669		4.64552	-0.19175		4.64177	0.593245
4.65197	5.36442		4.65218	-0.18781		4.64843	0.593603
4.65863	5.44089		4.65885	-0.18436		4.6551	0.594079
4.6653	5.51587		4.66552	-0.18167		4.66177	0.594676
4.67197	5.58913		4.67218	-0.18001		4.66843	0.595272
4.67863	5.66036		4.67885	-0.17947		4.6751	0.595868
4.6853	5.72944		4.68552	-0.18024		4.68177	0.596344
4.69197	5.79613		4.69218	-0.18233		4.68843	0.596642
4.69863	5.86033		4.69885	-0.18567		4.6951	0.596702
4.7053	5.9219		4.70552	-0.1902		4.70177	0.596523
4.71197	5.98085		4.71218	-0.19562		4.70843	0.596046
4.71863	6.03718		4.71885	-0.20182		4.7151	0.595331
4.7253	6.091		4.72552	-0.20844		4.72177	0.594437
4.73197	6.1425		4.73218	-0.21535		4.72843	0.593424
4.73863	6.19179		4.73885	-0.22221		4.7351	0.592351
4.7453	6.23906		4.74552	-0.22888		4.74177	0.591278
4.75197	6.28447		4.75218	-0.23514		4.74843	0.590265
4.75863	6.32829		4.75885	-0.24092		4.7551	0.589192
4.7653	6.37049		4.76552	-0.24605		4.76177	0.588238
4.77197	6.41131		4.77218	-0.25046		4.76843	0.587285
4.77863	6.45083		4.77885	-0.25427		4.7751	0.586331
4.7853	6.48904		4.78552	-0.25743		4.78177	0.585258
4.79197	6.52599		4.79218	-0.26		4.78843	0.584185
4.79863	6.56176		4.79885	-0.26202		4.7951	0.582933
4.8053	6.59633		4.80552	-0.26363		4.80177	0.581622
4.81197	6.62971		4.81218	-0.26482		4.80843	0.580251
4.81863	6.66189		4.81885	-0.26572		4.8151	0.578821
4.8253	6.69289		4.82552	-0.26631		4.82177	0.577331
4.83197	6.72269		4.83218	-0.26661		4.82843	0.57584
4.83863	6.75142		4.83885	-0.26649		4.8351	0.57441
4.8453	6.77895		4.84552	-0.26602		4.84177	0.57292
4.85197	6.80542		4.85218	-0.26506		4.84843	0.571489
4.85863	6.83075		4.85885	-0.26351		4.8551	0.570118
4.8653	6.85501		4.86552	-0.26143		4.86177	0.568867
4.87197	6.87814		4.87218	-0.25868		4.86843	0.567675
4.87863	6.90019		4.87885	-0.25535		4.8751	0.566602
4.8853	6.92111		4.88552	-0.25147		4.88177	0.565648
4.89197	6.94102		4.89218	-0.24712		4.88843	0.564873
4.89863	6.95986		4.89885	-0.24247		4.8951	0.564337
4.9053	6.97768		4.90552	-0.23764		4.90177	0.564039
4.91197	6.99443		4.91218	-0.23288		4.90843	0.563979
4.91863	7.01022		4.91885	-0.2284		4.9151	0.564158
4.9253	7.02506		4.92552	-0.22441		4.92177	0.564575
4.93197	7.03895		4.93218	-0.22113		4.92843	0.565112
4.93863	7.05189		4.93885	-0.21875		4.9351	0.565767
4.9453	7.06375		4.94552	-0.21738		4.94177	0.566483
4.95197	7.07459		4.95218	-0.21702		4.94843	0.567198
4.95863	7.08419		4.95885	-0.21774		4.9551	0.567973
4.9653	7.0926		4.96552	-0.2194		4.96177	0.568748
4.97197	7.09975		4.97218	-0.22179		4.96843	0.569522
4.97863	7.10547		4.97885	-0.22477		4.9751	0.570238
4.9853	7.10976		4.98552	-0.22793		4.98177	0.571012
4.99197	7.11256		4.99218	-0.23097		4.98843	0.571787
4.99863	7.11399		4.99885	-0.23359		4.9951	0.572562
5.0053	7.11387		5.00552	-0.23538		5.00177	0.573397
5.01197	7.11226		5.01218	-0.23603		5.00843	0.574172
5.01863	7.10911		5.01885	-0.23532		5.0151	0.574887
5.0253	7.10434		5.02552	-0.23293		5.02177	0.575542
5.03197	7.09784		5.03218	-0.22876		5.02843	0.576079
5.03863	7.08944		5.03885	-0.22286		5.0351	0.576496
5.0453	7.07901		5.04552	-0.21529		5.04177	0.576854
5.05197	7.06625		5.05218	-0.20629		5.04843	0.577033
5.05863	7.05099		5.05885	-0.19616		5.0551	0.577033
5.0653	7.03287		5.06552	-0.18549		5.06177	0.576913
5.07197	7.01171		5.07218	-0.17482		5.06843	0.576675
5.07863	6.98721		5.07885	-0.16481		5.0751	0.576258
5.0853	6.95902		5.08552	-0.15599		5.08177	0.575721
5.09197	6.92701		5.09218	-0.14895		5.08843	0.575066
5.09863	6.89089		5.09885	-0.14418		5.0951	0.574231
5.1053	6.85066		5.10552	-0.14186		5.10177	0.573337
5.11197	6.80614		5.11218	-0.1421		5.10843	0.572324
5.11863	6.7575		5.11885	-0.1449		5.1151	0.571191
5.1253	6.70493		5.12552	-0.14985		5.12177	0.569999
5.13197	6.64866		5.13218	-0.15658		5.12843	0.568748
5.13863	6.58906		5.13885	-0.16451		5.1351	0.567496
5.1453	6.52653		5.14552	-0.17297		5.14177	0.566244
5.15197	6.46156		5.15218	-0.18144		5.14843	0.565052
5.15863	6.39445		5.15885	-0.18936		5.1551	0.563979
5.1653	6.3256		5.16552	-0.19628		5.16177	0.563025
5.17197	6.25533		5.17218	-0.20194		5.16843	0.562251
5.17863	6.18392		5.17885	-0.20629		5.1751	0.561595
5.1853	6.1115		5.18552	-0.20927		5.18177	0.561118
5.19197	6.03807		5.19218	-0.21112		5.18843	0.560701
5.19863	5.96374		5.19885	-0.21201		5.1951	0.560343
5.2053	5.88846		5.20552	-0.21231		5.20177	0.559926
5.21197	5.81217		5.21218	-0.21237		5.20843	0.559509
5.21863	5.7348		5.21885	-0.21255		5.2151	0.559032
5.2253	5.6563		5.22552	-0.21315		5.22177	0.558496
5.23197	5.57667		5.23218	-0.21434		5.22843	0.557959
5.23863	5.49596		5.23885	-0.21625		5.2351	0.557482
5.2453	5.41431		5.24552	-0.21899		5.24177	0.557125
5.25197	5.33176		5.25218	-0.22238		5.24843	0.556946
5.25863	5.24861		5.25885	-0.22644		5.2551	0.557065
5.2653	5.16498		5.26552	-0.23085		5.26177	0.557542
5.27197	5.08118		5.27218	-0.23556		5.26843	0.558317
5.27863	4.99749		5.27885	-0.24021		5.2751	0.559449
5.2853	4.91404		5.28552	-0.24468		5.28177	0.560939
5.29197	4.83108		5.29218	-0.24873		5.28843	0.562787
5.29863	4.74888		5.29885	-0.25225		5.2951	0.564933
5.3053	4.66746		5.30552	-0.25517		5.30177	0.567436
5.31197	4.58699		5.31218	-0.25749		5.30843	0.570238
5.31863	4.50748		5.31885	-0.2591		5.3151	0.573456
5.3253	4.4291		5.32552	-0.26017		5.32177	0.577092
5.33197	4.3518		5.33218	-0.26071		5.32843	0.581205
5.33863	4.27556		5.33885	-0.26083		5.3351	0.585794
5.3453	4.20034		5.34552	-0.26065		5.34177	0.590861
5.35197	4.12619		5.35218	-0.26023		5.34843	0.596523
5.35863	4.053		5.35885	-0.25964		5.3551	0.602663
5.3653	3.98082		5.36552	-0.25898		5.36177	0.609338
5.37197	3.90947		5.37218	-0.25827		5.36843	0.61667
5.37863	3.83902		5.37885	-0.25749		5.3751	0.624776
5.3853	3.7694		5.38552	-0.25672		5.38177	0.633955
5.39197	3.70061		5.39218	-0.25594		5.38843	0.644922
5.39863	3.63266		5.39885	-0.25517		5.3951	0.658572
5.4053	3.56567		5.40552	-0.25445		5.40177	0.676453
5.41197	3.49957		5.41218	-0.25374		5.40843	0.700831
5.41863	3.43448		5.41885	-0.25308		5.4151	0.735044
5.4253	3.37046		5.42552	-0.2526		5.42177	0.783682
5.43197	3.30764		5.43218	-0.25219		5.42843	0.853002
5.43863	3.24607		5.43885	-0.25195		5.4351	0.951409
5.4453	3.18587		5.44552	-0.25183		5.44177	1.08957
5.45197	3.12698		5.45218	-0.25195		5.44843	1.28079
5.45863	3.06946		5.45885	-0.25213		5.4551	1.54144
5.4653	3.01337		5.46552	-0.25254		5.46177	1.89072
5.47197	2.95872		5.47218	-0.25302		5.46843	2.35069
5.47863	2.90549		5.47885	-0.25368		5.4751	2.94578
5.4853	2.85369		5.48552	-0.25445		5.48177	3.70193
5.49197	2.80333		5.49218	-0.25535		5.48843	4.64576
5.49863	2.75439		5.49885	-0.25624		5.4951	5.80305
5.5053	2.70689		5.50552	-0.25713		5.50177	7.19702
5.51197	2.66075		5.51218	-0.25803		5.50843	8.84646
5.51863	2.61605		5.51885	-0.25874		5.5151	10.7639
5.5253	2.57272		5.52552	-0.2594		5.52177	12.9535
5.53197	2.53081		5.53218	-0.25982		5.52843	15.4097
5.53863	2.49034		5.53885	-0.26006		5.5351	18.1158
5.5453	2.45112		5.54552	-0.26017		5.54177	21.0431
5.55197	2.41321		5.55218	-0.26017		5.54843	24.1516
5.55863	2.37662		5.55885	-0.26017		5.5551	27.3897
5.5653	2.34121		5.56552	-0.26029		5.56177	30.6968
5.57197	2.30694		5.57218	-0.26053		5.56843	34.0044
5.57863	2.2738		5.57885	-0.26095		5.5751	37.2399
5.5853	2.24167		5.58552	-0.26155		5.58177	40.3286
5.59197	2.21056		5.59218	-0.26226		5.58843	43.1979
5.59863	2.1804		5.59885	-0.26304		5.5951	45.7796
5.6053	2.15101		5.60552	-0.26381		5.60177	48.0138
5.61197	2.12246		5.61218	-0.26453		5.60843	49.8506
5.61863	2.09463		5.61885	-0.26506		5.6151	51.2524
5.6253	2.06739		5.62552	-0.26548		5.62177	52.1951
5.63197	2.04074		5.63218	-0.26572		5.62843	52.668
5.63863	2.01464		5.63885	-0.2659		5.6351	52.6746
5.6453	1.98895		5.64552	-0.26602		5.64177	52.2308
5.65197	1.96362		5.65218	-0.26613		5.64843	51.3638
5.65863	1.93858		5.65885	-0.26631		5.6551	50.1104
5.6653	1.91373		5.66552	-0.26649		5.66177	48.5148
5.67197	1.88905		5.67218	-0.26661		5.66843	46.6264
5.67863	1.86443		5.67885	-0.26667		5.6751	44.4977
5.6853	1.83982		5.68552	-0.26661		5.68177	42.1824
5.69197	1.81502		5.69218	-0.26625		5.68843	39.7329
5.69863	1.79005		5.69885	-0.26566		5.6951	37.1996
5.7053	1.76483		5.70552	-0.26476		5.70177	34.6291
5.71197	1.73938		5.71218	-0.26363		5.70843	32.0631
5.71863	1.71375		5.71885	-0.26226		5.7151	29.5385
5.7253	1.68788		5.72552	-0.26089		5.72177	27.0859
5.73197	1.66202		5.73218	-0.25952		5.72843	24.7309
5.73863	1.63609		5.73885	-0.25827		5.7351	22.4928
5.7453	1.61028		5.74552	-0.25731		5.74177	20.3862
5.75197	1.58465		5.75218	-0.2566		5.74843	18.4204
5.75863	1.55932		5.75885	-0.25624		5.7551	16.6006
5.7653	1.53428		5.76552	-0.25618		5.76177	14.9283
5.77197	1.50967		5.77218	-0.25642		5.76843	13.4017
5.77863	1.48541		5.77885	-0.2569		5.7751	12.0168
5.7853	1.46151		5.78552	-0.25749		5.78177	10.7672
5.79197	1.43802		5.79218	-0.25815		5.78843	9.64546
5.79863	1.41495		5.79885	-0.25898		5.7951	8.64297
5.8053	1.3923		5.80552	-0.25982		5.80177	7.75069
5.81197	1.37001		5.81218	-0.26071		5.80843	6.9592
5.81863	1.34808		5.81885	-0.2616		5.8151	6.2592
5.8253	1.32656		5.82552	-0.26262		5.82177	5.64152
5.83197	1.3054		5.83218	-0.26357		5.82843	5.09751
5.83863	1.28454		5.83885	-0.26459		5.8351	4.61894
5.8453	1.26404		5.84552	-0.2656		5.84177	4.19825
5.85197	1.24389		5.85218	-0.26655		5.84843	3.82841
5.85863	1.22404		5.85885	-0.26739		5.8551	3.50308
5.8653	1.20455		5.86552	-0.26816		5.86177	3.21668
5.87197	1.18542		5.87218	-0.26888		5.86843	2.96408
5.87863	1.16664		5.87885	-0.26953		5.8751	2.74086
5.8853	1.14834		5.88552	-0.27013		5.88177	2.54315
5.89197	1.13046		5.89218	-0.27078		5.88843	2.36756
5.89863	1.11312		5.89885	-0.27144		5.8951	2.21109
5.9053	1.09619		5.90552	-0.27227		5.90177	2.0712
5.91197	1.07968		5.91218	-0.27317		5.90843	1.94579
5.91863	1.06364		5.91885	-0.27418		5.9151	1.83296
5.9253	1.04791		5.92552	-0.27531		5.92177	1.73104
5.93197	1.03247		5.93218	-0.27657		5.92843	1.63865
5.93863	1.01727		5.93885	-0.27782		5.9351	1.55461
5.9453	1.00231		5.94552	-0.27907		5.94177	1.47784
5.95197	0.98753		5.95218	-0.28032		5.94843	1.40762
5.95863	0.972986		5.95885	-0.28151		5.9551	1.34319
5.9653	0.958622		5.96552	-0.28259		5.96177	1.28394
5.97197	0.944555		5.97218	-0.28354		5.96843	1.22947
5.97863	0.930786		5.97885	-0.28425		5.9751	1.1794
5.9853	0.917315		5.98552	-0.28485		5.98177	1.13338
5.99197	0.904202		5.99218	-0.28527		5.98843	1.09112
5.99863	0.891447		5.99885	-0.28545		5.9951	1.05238
6.0053	0.87887		6.00552	-0.28557		6.00177	1.01686
6.01197	0.866532		6.01218	-0.28557		6.00843	0.984311
6.01863	0.854313		6.01885	-0.28563		6.0151	0.95427
6.0253	0.842214		6.02552	-0.28569		6.02177	0.926614
6.03197	0.830173		6.03218	-0.28592		6.02843	0.900865
6.03863	0.818074		6.03885	-0.28628		6.0351	0.876904
6.0453	0.805974		6.04552	-0.28682		6.04177	0.854313
6.05197	0.793815		6.05218	-0.28747		6.04843	0.833035
6.05863	0.781655		6.05885	-0.28831		6.0551	0.812948
6.0653	0.769377		6.06552	-0.28914		6.06177	0.793993
6.07197	0.757158		6.07218	-0.29004		6.06843	0.776172
6.07863	0.74482		6.07885	-0.29093		6.0751	0.759482
6.0853	0.732481		6.08552	-0.29176		6.08177	0.743926
6.09197	0.720024		6.09218	-0.29248		6.08843	0.729561
6.09863	0.707567		6.09885	-0.29325		6.0951	0.716329
6.1053	0.69499		6.10552	-0.29397		6.10177	0.704169
6.11197	0.682473		6.11218	-0.29474		6.10843	0.693023
6.11863	0.669956		6.11885	-0.29558		6.1151	0.682771
6.1253	0.657499		6.12552	-0.29659		6.12177	0.673294
6.13197	0.645101		6.13218	-0.29773		6.12843	0.664473
6.13863	0.632763		6.13885	-0.29916		6.1351	0.656247
6.1453	0.620544		6.14552	-0.30082		6.14177	0.648558
6.15197	0.608385		6.15218	-0.30279		6.14843	0.641346
6.15863	0.596225		6.15885	-0.305		6.1551	0.634551
6.1653	0.584126		6.16552	-0.3075		6.16177	0.628114
6.17197	0.571907		6.17218	-0.31018		6.16843	0.622034
6.17863	0.559628		6.17885	-0.31304		6.1751	0.616252
6.1853	0.54723		6.18552	-0.31602		6.18177	0.61065
6.19197	0.534713		6.19218	-0.319		6.18843	0.605345
6.19863	0.522137		6.19885	-0.32192		6.1951	0.600159
6.2053	0.509441		6.20552	-0.32473		6.20177	0.595152
6.21197	0.496864		6.21218	-0.32735		6.20843	0.590324
6.21863	0.484347		6.21885	-0.32967		6.2151	0.585675
6.2253	0.472009		6.22552	-0.33176		6.22177	0.581264
6.23197	0.459909		6.23218	-0.33355		6.22843	0.577033
6.23863	0.448108		6.23885	-0.33504		6.2351	0.573158
6.2453	0.436664		6.24552	-0.33635		6.24177	0.569582
6.25197	0.425577		6.25218	-0.33748		6.24843	0.566423
6.25863	0.414789		6.25885	-0.33849		6.2551	0.563622
6.2653	0.404358		6.26552	-0.33951		6.26177	0.561237
6.27197	0.394225		6.27218	-0.3404		6.26843	0.559151
6.27863	0.384271		6.27885	-0.34136		6.2751	0.557423
6.2853	0.374436		6.28552	-0.34231		6.28177	0.555933
6.29197	0.36478		6.29218	-0.34326		6.28843	0.554681
6.29863	0.355124		6.29885	-0.34422		6.2951	0.553608
6.3053	0.345588		6.30552	-0.34499		6.30177	0.552595
6.31197	0.336051		6.31218	-0.34565		6.30843	0.551581
6.31863	0.326633		6.31885	-0.34612		6.3151	0.550568
6.3253	0.317276		6.32552	-0.34636		6.32177	0.549436
6.33197	0.308037		6.33218	-0.34636		6.32843	0.548244
6.33863	0.298858		6.33885	-0.34612		6.3351	0.546992
6.3453	0.289857		6.34552	-0.34565		6.34177	0.545681
6.35197	0.280976		6.35218	-0.34487		6.34843	0.544429
6.35863	0.272214		6.35885	-0.34392		6.3551	0.543177
6.3653	0.263572		6.36552	-0.34273		6.36177	0.542104
6.37197	0.255048		6.37218	-0.34136		6.36843	0.541151
6.37863	0.246584		6.37885	-0.33981		6.3751	0.540316
6.3853	0.23824		6.38552	-0.33796		6.38177	0.539601
6.39197	0.229955		6.39218	-0.33593		6.38843	0.539005
6.39863	0.221848		6.39885	-0.33361		6.3951	0.538349
6.4053	0.213921		6.40552	-0.33098		6.40177	0.537634
6.41197	0.206172		6.41218	-0.32806		6.40843	0.53674
6.41863	0.198662		6.41885	-0.32473		6.4151	0.535727
6.4253	0.19145		6.42552	-0.32103		6.42177	0.534534
6.43197	0.184417		6.43218	-0.31704		6.42843	0.533223
6.43863	0.177622		6.43885	-0.31269		6.4351	0.531852
6.4453	0.171006		6.44552	-0.3081		6.44177	0.530481
6.45197	0.164449		6.45218	-0.30339		6.44843	0.52911
6.45863	0.158012		6.45885	-0.29862		6.4551	0.52774
6.4653	0.151515		6.46552	-0.29403		6.46177	0.526488
6.47197	0.144958		6.47218	-0.28968		6.46843	0.525236
6.47863	0.138342		6.47885	-0.28574		6.4751	0.524104
6.4853	0.131667		6.48552	-0.28235		6.48177	0.522852
6.49197	0.124931		6.49218	-0.27955		6.48843	0.52166
6.49863	0.118136		6.49885	-0.27734		6.4951	0.520349
6.5053	0.111461		6.50552	-0.27573		6.50177	0.518978
6.51197	0.104845		6.51218	-0.27466		6.50843	0.517488
6.51863	0.098467		6.51885	-0.274		6.5151	0.515997
6.5253	0.092268		6.52552	-0.27359		6.52177	0.514328
6.53197	0.086427		6.53218	-0.27341		6.52843	0.51266
6.53863	0.080884		6.53885	-0.27323		6.5351	0.510991
6.5453	0.075758		6.54552	-0.27293		6.54177	0.509262
6.55197	0.070989		6.55218	-0.27245		6.54843	0.507593
6.55863	0.066638		6.55885	-0.27162		6.5551	0.505984
6.5653	0.062644		6.56552	-0.27049		6.56177	0.504434
6.57197	0.059009		6.57218	-0.26894		6.56843	0.502944
6.57863	0.055671		6.57885	-0.26697		6.5751	0.501573
6.5853	0.052571		6.58552	-0.26453		6.58177	0.500202
6.59197	0.04971		6.59218	-0.2616		6.58843	0.49895
6.59863	0.047088		6.59885	-0.25821		6.5951	0.497639
6.6053	0.044584		6.60552	-0.25445		6.60177	0.496328
6.61197	0.0422		6.61218	-0.25034		6.60843	0.495017
6.61863	0.039816		6.61885	-0.24593		6.6151	0.493646
6.6253	0.037432		6.62552	-0.2414		6.62177	0.492275
6.63197	0.035048		6.63218	-0.23681		6.62843	0.490904
6.63863	0.032663		6.63885	-0.23228		6.6351	0.489712
6.6453	0.030398		6.64552	-0.22799		6.64177	0.488579
6.65197	0.028133		6.65218	-0.22399		6.64843	0.487685
6.65863	0.025868		6.65885	-0.22048		6.6551	0.48691
6.6653	0.023723		6.66552	-0.21738		6.66177	0.486314
6.67197	0.021636		6.67218	-0.21482		6.66843	0.485837
6.67863	0.01961		6.67885	-0.21279		6.6751	0.48542
6.6853	0.017643		6.68552	-0.2113		6.68177	0.485003
6.69197	0.015736		6.69218	-0.21029		6.68843	0.484526
6.69863	0.013709		6.69885	-0.20969		6.6951	0.48393
6.7053	0.011623		6.70552	-0.20957		6.70177	0.483155
6.71197	0.009298		6.71218	-0.20981		6.70843	0.482261
6.71863	0.006735		6.71885	-0.21046		6.7151	0.481188
6.7253	0.003934		6.72552	-0.21136		6.72177	0.479996
6.73197	0.000775		6.73218	-0.21261		6.72843	0.478745
6.73863	-0.00268		6.73885	-0.2141		6.7351	0.477433
6.7453	-0.00644		6.74552	-0.21571		6.74177	0.476122
6.75197	-0.01043		6.75218	-0.21756		6.74843	0.474811
6.75863	-0.01454		6.75885	-0.21946		6.7551	0.473559
6.7653	-0.01872		6.76552	-0.22149		6.76177	0.472307
6.77197	-0.02283		6.77218	-0.22352		6.76843	0.471175
6.77863	-0.02676		6.77885	-0.22548		6.7751	0.469983
6.7853	-0.03052		6.78552	-0.22751		6.78177	0.46891
6.79197	-0.03403		6.79218	-0.22954		6.78843	0.467777
6.79863	-0.03725		6.79885	-0.2315		6.7951	0.466645
6.8053	-0.04017		6.80552	-0.23353		6.80177	0.465572
6.81197	-0.0428		6.81218	-0.23556		6.80843	0.464499
6.81863	-0.04518		6.81885	-0.23758		6.8151	0.463367
6.8253	-0.04733		6.82552	-0.23961		6.82177	0.462294
6.83197	-0.04935		6.83218	-0.24158		6.82843	0.461221
6.83863	-0.05114		6.83885	-0.24343		6.8351	0.460148
6.8453	-0.05287		6.84552	-0.24515		6.84177	0.459075
6.85197	-0.05442		6.85218	-0.2467		6.84843	0.458062
6.85863	-0.05585		6.85885	-0.24813		6.8551	0.456989
6.8653	-0.05716		6.86552	-0.24927		6.86177	0.455916
6.87197	-0.05835		6.87218	-0.25028		6.86843	0.454843
6.87863	-0.05931		6.87885	-0.25111		6.8751	0.453651
6.8853	-0.06008		6.88552	-0.25177		6.88177	0.452459
6.89197	-0.06062		6.89218	-0.25231		6.88843	0.451207
6.89863	-0.06098		6.89885	-0.25266		6.8951	0.449896
6.9053	-0.06115		6.90552	-0.25296		6.90177	0.448525
6.91197	-0.06109		6.91218	-0.25314		6.90843	0.447154
6.91863	-0.06092		6.91885	-0.25314		6.9151	0.445724
6.9253	-0.06068		6.92552	-0.25308		6.92177	0.444293
6.93197	-0.06044		6.93218	-0.2529		6.92843	0.442863
6.93863	-0.0602		6.93885	-0.2526		6.9351	0.441492
6.9453	-0.06008		6.94552	-0.25225		6.94177	0.440121
6.95197	-0.06008		6.95218	-0.25177		6.94843	0.438809
6.95863	-0.06026		6.95885	-0.25123		6.9551	0.437558
6.9653	-0.06056		6.96552	-0.25064		6.96177	0.436306
6.97197	-0.06104		6.97218	-0.24998		6.96843	0.435114
6.97863	-0.06169		6.97885	-0.24933		6.9751	0.433981
6.9853	-0.06253		6.98552	-0.24861		6.98177	0.432849
6.99197	-0.06354		6.99218	-0.24796		6.98843	0.431776
6.99863	-0.06467		6.99885	-0.2473		6.9951	0.430703
7.0053	-0.0661		7.00552	-0.24664		7.00177	0.429571
7.01197	-0.06771		7.01218	-0.24617		7.00843	0.428379
7.01863	-0.06968		7.01885	-0.24581		7.0151	0.427008
7.0253	-0.07188		7.02552	-0.24563		7.02177	0.425518
7.03197	-0.07451		7.03218	-0.24569		7.02843	0.423789
7.03863	-0.07749		7.03885	-0.24605		7.0351	0.421882
7.0453	-0.08088		7.04552	-0.2467		7.04177	0.419736
7.05197	-0.08452		7.05218	-0.2476		7.04843	0.417411
7.05863	-0.08851		7.05885	-0.24873		7.0551	0.414968
7.0653	-0.09263		7.06552	-0.24998		7.06177	0.412464
7.07197	-0.09692		7.07218	-0.25135		7.06843	0.409961
7.07863	-0.10121		7.07885	-0.25272		7.0751	0.407577
7.0853	-0.1055		7.08552	-0.25403		7.08177	0.405252
7.09197	-0.10961		7.09218	-0.25529		7.08843	0.403166
7.09863	-0.11361		7.09885	-0.2563		7.0951	0.401258
7.1053	-0.11736		7.10552	-0.25713		7.10177	0.39953
7.11197	-0.12088		7.11218	-0.25761		7.10843	0.39804
7.11863	-0.12422		7.11885	-0.25785		7.1151	0.396729
7.1253	-0.12732		7.12552	-0.25761		7.12177	0.395536
7.13197	-0.1303		7.13218	-0.25702		7.12843	0.394464
7.13863	-0.1331		7.13885	-0.25588		7.1351	0.39351
7.1453	-0.13578		7.14552	-0.25421		7.14177	0.392556
7.15197	-0.1384		7.15218	-0.25201		7.14843	0.391543
7.15863	-0.14085		7.15885	-0.24909		7.1551	0.39047
7.1653	-0.14329		7.16552	-0.24557		7.16177	0.389397
7.17197	-0.14555		7.17218	-0.24128		7.16843	0.388145
7.17863	-0.14776		7.17885	-0.23621		7.1751	0.386834
7.1853	-0.14985		7.18552	-0.23031		7.18177	0.385523
7.19197	-0.15181		7.19218	-0.22352		7.18843	0.384092
7.19863	-0.1536		7.19885	-0.21577		7.1951	0.382721
7.2053	-0.15527		7.20552	-0.20713		7.20177	0.38147
7.21197	-0.15682		7.21218	-0.19753		7.20843	0.380278
7.21863	-0.15825		7.21885	-0.18722		7.2151	0.379264
7.2253	-0.15962		7.22552	-0.17625		7.22177	0.37837
7.23197	-0.16093		7.23218	-0.16487		7.22843	0.377655
7.23863	-0.16218		7.23885	-0.15348		7.2351	0.377119
7.2453	-0.16344		7.24552	-0.14246		7.24177	0.376642
7.25197	-0.16463		7.25218	-0.13214		7.24843	0.376225
7.25863	-0.16582		7.25885	-0.12302		7.2551	0.375807
7.2653	-0.16701		7.26552	-0.11545		7.26177	0.37545
7.27197	-0.16826		7.27218	-0.10973		7.26843	0.374973
7.27863	-0.16946		7.27885	-0.1061		7.2751	0.374556
7.2853	-0.17065		7.28552	-0.10461		7.28177	0.374079
7.29197	-0.17184		7.29218	-0.1052		7.28843	0.373662
7.29863	-0.17315		7.29885	-0.10782		7.2951	0.373244
7.3053	-0.17446		7.30552	-0.11206		7.30177	0.372887
7.31197	-0.17589		7.31218	-0.11766		7.30843	0.372708
7.31863	-0.17738		7.31885	-0.12422		7.3151	0.372589
7.3253	-0.17899		7.32552	-0.13131		7.32177	0.372648
7.33197	-0.18072		7.33218	-0.1387		7.32843	0.372887
7.33863	-0.18245		7.33885	-0.14591		7.3351	0.373185
7.3453	-0.18418		7.34552	-0.15277		7.34177	0.373602
7.35197	-0.18585		7.35218	-0.15914		7.34843	0.374198
7.35863	-0.1874		7.35885	-0.16493		7.3551	0.374854
7.3653	-0.18877		7.36552	-0.17005		7.36177	0.375569
7.37197	-0.1899		7.37218	-0.17458		7.36843	0.376403
7.37863	-0.19085		7.37885	-0.17858		7.3751	0.377357
7.3853	-0.19157		7.38552	-0.18203		7.38177	0.37837
7.39197	-0.19205		7.39218	-0.18507		7.38843	0.379503
7.39863	-0.19228		7.39885	-0.18775		7.3951	0.380695
7.4053	-0.19234		7.40552	-0.19008		7.40177	0.381947
7.41197	-0.19217		7.41218	-0.19217		7.40843	0.383258
7.41863	-0.19181		7.41885	-0.19395		7.4151	0.38445
7.4253	-0.19127		7.42552	-0.19556		7.42177	0.385642
7.43197	-0.1905		7.43218	-0.19699		7.42843	0.386655
7.43863	-0.1896		7.43885	-0.1983		7.4351	0.387549
7.4453	-0.18847		7.44552	-0.19956		7.44177	0.388205
7.45197	-0.18722		7.45218	-0.20075		7.44843	0.388741
7.45863	-0.18585		7.45885	-0.20182		7.4551	0.389099
7.4653	-0.18448		7.46552	-0.20278		7.46177	0.389338
7.47197	-0.18305		7.47218	-0.20355		7.46843	0.389457
7.47863	-0.18162		7.47885	-0.20421		7.4751	0.389516
7.4853	-0.18018		7.48552	-0.20456		7.48177	0.389576
7.49197	-0.17887		7.49218	-0.20468		7.48843	0.389695
7.49863	-0.17762		7.49885	-0.2045		7.4951	0.389934
7.5053	-0.17649		7.50552	-0.20403		7.50177	0.390232
7.51197	-0.17548		7.51218	-0.20325		7.50843	0.390649
7.51863	-0.17458		7.51885	-0.20224		7.5151	0.391185
7.5253	-0.17381		7.52552	-0.20105		7.52177	0.391781
7.53197	-0.17315		7.53218	-0.19962		7.52843	0.392377
7.53863	-0.17256		7.53885	-0.19813		7.5351	0.392973
7.5453	-0.17208		7.54552	-0.19652		7.54177	0.39345
7.55197	-0.1716		7.55218	-0.19479		7.54843	0.393748
7.55863	-0.17118		7.55885	-0.19306		7.5551	0.393927
7.5653	-0.17071		7.56552	-0.19121		7.56177	0.393867
7.57197	-0.17017		7.57218	-0.1893		7.56843	0.393629
7.57863	-0.16963		7.57885	-0.18734		7.5751	0.393212
7.5853	-0.16898		7.58552	-0.18525		7.58177	0.392616
7.59197	-0.1682		7.59218	-0.18299		7.58843	0.391901
7.59863	-0.16743		7.59885	-0.18066		7.5951	0.391126
7.6053	-0.16659		7.60552	-0.17822		7.60177	0.390232
7.61197	-0.16576		7.61218	-0.17565		7.60843	0.389338
7.61863	-0.16493		7.61885	-0.17303		7.6151	0.388384
7.6253	-0.16409		7.62552	-0.17035		7.62177	0.38743
7.63197	-0.16344		7.63218	-0.16767		7.62843	0.386417
7.63863	-0.1629		7.63885	-0.16493		7.6351	0.385463
7.6453	-0.16254		7.64552	-0.16218		7.64177	0.38451
7.65197	-0.16242		7.65218	-0.1595		7.64843	0.383556
7.65863	-0.1626		7.65885	-0.15688		7.6551	0.382602
7.6653	-0.16308		7.66552	-0.15432		7.66177	0.381708
7.67197	-0.16391		7.67218	-0.15181		7.66843	0.380754
7.67863	-0.16499		7.67885	-0.14931		7.6751	0.379741
7.6853	-0.16636		7.68552	-0.14687		7.68177	0.378728
7.69197	-0.16791		7.69218	-0.14448		7.68843	0.377595
7.69863	-0.16969		7.69885	-0.14222		7.6951	0.376463
7.7053	-0.1716		7.70552	-0.14013		7.70177	0.375152
7.71197	-0.17357		7.71218	-0.13816		7.70843	0.37384
7.71863	-0.1756		7.71885	-0.13638		7.7151	0.37241
7.7253	-0.17756		7.72552	-0.13477		7.72177	0.37086
7.73197	-0.17959		7.73218	-0.13322		7.72843	0.36931
7.73863	-0.18156		7.73885	-0.13173		7.7351	0.367701
7.7453	-0.18346		7.74552	-0.13018		7.74177	0.366032
7.75197	-0.18531		7.75218	-0.12845		7.74843	0.364244
7.75863	-0.18722		7.75885	-0.12642		7.7551	0.362396
7.7653	-0.18913		7.76552	-0.12398		7.76177	0.360489
7.77197	-0.19109		7.77218	-0.12112		7.76843	0.358462
7.77863	-0.19306		7.77885	-0.11772		7.7751	0.356376
7.7853	-0.19521		7.78552	-0.1139		7.78177	0.35435
7.79197	-0.19741		7.79218	-0.10967		7.78843	0.352263
7.79863	-0.19968		7.79885	-0.10502		7.7951	0.350296
7.8053	-0.202		7.80552	-0.10008		7.80177	0.348389
7.81197	-0.20427		7.81218	-0.09483		7.80843	0.346541
7.81863	-0.20641		7.81885	-0.08923		7.8151	0.344813
7.8253	-0.20832		7.82552	-0.08333		7.82177	0.343204
7.83197	-0.20981		7.83218	-0.07689		7.82843	0.341654
7.83863	-0.21088		7.83885	-0.06974		7.8351	0.340223
7.8453	-0.2113		7.84552	-0.06169		7.84177	0.338852
7.85197	-0.21106		7.85218	-0.05239		7.84843	0.337601
7.85863	-0.21005		7.85885	-0.04166		7.8551	0.336468
7.8653	-0.20826		7.86552	-0.02927		7.86177	0.335395
7.87197	-0.2057		7.87218	-0.01514		7.86843	0.334501
7.87863	-0.20242		7.87885	0.000834		7.8751	0.333607
7.8853	-0.19848		7.88552	0.018477		7.88177	0.332832
7.89197	-0.19401		7.89218	0.03767		7.88843	0.332057
7.89863	-0.18913		7.89885	0.058115		7.8951	0.331283
7.9053	-0.18406		7.90552	0.079334		7.90177	0.330448
7.91197	-0.17905		7.91218	0.10103		7.90843	0.329494
7.91863	-0.17434		7.91885	0.122666		7.9151	0.328541
7.9253	-0.17011		7.92552	0.143766		7.92177	0.327528
7.93197	-0.16665		7.93218	0.164032		7.92843	0.326455
7.93863	-0.16415		7.93885	0.183046		7.9351	0.325441
7.9453	-0.16266		7.94552	0.200689		7.94177	0.324488
7.95197	-0.16236		7.95218	0.216782		7.94843	0.323653
7.95863	-0.16326		7.95885	0.231385		7.9551	0.322938
7.9653	-0.16528		7.96552	0.244737		7.96177	0.322282
7.97197	-0.16826		7.97218	0.257015		7.96843	0.321686
7.97863	-0.17214		7.97885	0.268698		7.9751	0.32109
7.9853	-0.17661		7.98552	0.280261		7.98177	0.320494
7.99197	-0.18156		7.99218	0.292242		7.98843	0.319839
7.99863	-0.1868		7.99885	0.305295		7.9951	0.319064
8.0053	-0.19217		8.00552	0.319958		8.00177	0.31817
8.01197	-0.19741		8.01218	0.337005		8.00843	0.317156
8.01863	-0.20248		8.01885	0.356972		8.0151	0.316024
8.0253	-0.20719		8.02552	0.380635		8.02177	0.314832
8.03197	-0.21136		8.03218	0.40853		8.02843	0.313699
8.03863	-0.21499		8.03885	0.441432		8.0351	0.312626
8.0453	-0.21797		8.04552	0.480056		8.04177	0.311613
8.05197	-0.22024		8.05218	0.524998		8.04843	0.310659
8.05863	-0.22191		8.05885	0.577152		8.0551	0.309825
8.0653	-0.22286		8.06552	0.637531		8.06177	0.30911
8.07197	-0.22328		8.07218	0.70709		8.06843	0.308514
8.07863	-0.22322		8.07885	0.787139		8.0751	0.307858
8.0853	-0.2228		8.08552	0.87899		8.08177	0.307262
8.09197	-0.22215		8.09218	0.984192		8.08843	0.306547
8.09863	-0.22125		8.09885	1.10441		8.0951	0.305831
8.1053	-0.22024		8.10552	1.24133		8.10177	0.305057
8.11197	-0.21917		8.11218	1.39684		8.10843	0.304282
8.11863	-0.21809		8.11885	1.57279		8.1151	0.303507
8.1253	-0.2169		8.12552	1.77103		8.12177	0.302732
8.13197	-0.21565		8.13218	1.9933		8.12843	0.302136
8.13863	-0.21434		8.13885	2.24119		8.1351	0.3016
8.1453	-0.21297		8.14552	2.51633		8.14177	0.301301
8.15197	-0.21154		8.15218	2.81996		8.14843	0.301123
8.15863	-0.21011		8.15885	3.1532		8.1551	0.301242
8.1653	-0.20856		8.16552	3.51691		8.16177	0.30148
8.17197	-0.20695		8.17218	3.91155		8.16843	0.301898
8.17863	-0.20534		8.17885	4.33719		8.1751	0.302374
8.1853	-0.20367		8.18552	4.79341		8.18177	0.30297
8.19197	-0.20188		8.19218	5.27942		8.18843	0.303566
8.19863	-0.20009		8.19885	5.79381		8.1951	0.304103
8.2053	-0.19825		8.20552	6.33466		8.20177	0.304639
8.21197	-0.19634		8.21218	6.89948		8.20843	0.305116
8.21863	-0.19443		8.21885	7.48527		8.2151	0.305533
8.2253	-0.19246		8.22552	8.08847		8.22177	0.30601
8.23197	-0.1905		8.23218	8.70514		8.22843	0.306487
8.23863	-0.18853		8.23885	9.33105		8.2351	0.307024
8.2453	-0.18644		8.24552	9.96143		8.24177	0.307739
8.25197	-0.18436		8.25218	10.5915		8.24843	0.308633
8.25863	-0.18209		8.25885	11.2162		8.2551	0.309706
8.2653	-0.17971		8.26552	11.8306		8.26177	0.310898
8.27197	-0.1772		8.27218	12.4294		8.26843	0.312328
8.27863	-0.17446		8.27885	13.0079		8.2751	0.313878
8.2853	-0.17166		8.28552	13.5611		8.28177	0.315487
8.29197	-0.16874		8.29218	14.0846		8.28843	0.317097
8.29863	-0.16576		8.29885	14.5742		8.2951	0.318706
8.3053	-0.16278		8.30552	15.0261		8.30177	0.320315
8.31197	-0.15986		8.31218	15.4372		8.30843	0.321746
8.31863	-0.15694		8.31885	15.8046		8.3151	0.323176
8.3253	-0.1542		8.32552	16.1262		8.32177	0.324428
8.33197	-0.15157		8.33218	16.4003		8.32843	0.32562
8.33863	-0.14901		8.33885	16.6259		8.3351	0.326693
8.3453	-0.14663		8.34552	16.8026		8.34177	0.327647
8.35197	-0.14436		8.35218	16.9304		8.34843	0.3286
8.35863	-0.14222		8.35885	17.0099		8.3551	0.329494
8.3653	-0.14019		8.36552	17.0423		8.36177	0.330389
8.37197	-0.13828		8.37218	17.0289		8.36843	0.331342
8.37863	-0.13655		8.37885	16.9718		8.3751	0.332355
8.3853	-0.135		8.38552	16.873		8.38177	0.333369
8.39197	-0.13363		8.39218	16.7351		8.38843	0.334501
8.39863	-0.13238		8.39885	16.5607		8.3951	0.335693
8.4053	-0.13125		8.40552	16.3527		8.40177	0.336885
8.41197	-0.1303		8.41218	16.1139		8.40843	0.338137
8.41863	-0.1294		8.41885	15.8474		8.4151	0.339389
8.4253	-0.12857		8.42552	15.5563		8.42177	0.340641
8.43197	-0.12779		8.43218	15.2433		8.42843	0.341952
8.43863	-0.12708		8.43885	14.9116		8.4351	0.343323
8.4453	-0.12642		8.44552	14.564		8.44177	0.344813
8.45197	-0.12583		8.45218	14.2032		8.44843	0.346422
8.45863	-0.12529		8.45885	13.8318		8.4551	0.348151
8.4653	-0.12487		8.46552	13.4526		8.46177	0.349998
8.47197	-0.12457		8.47218	13.0677		8.46843	0.351965
8.47863	-0.12445		8.47885	12.6795		8.4751	0.353992
8.4853	-0.12439		8.48552	12.2899		8.48177	0.356078
8.49197	-0.12451		8.49218	11.9009		8.48843	0.358105
8.49863	-0.12475		8.49885	11.5141		8.4951	0.360012
8.5053	-0.12511		8.50552	11.1308		8.50177	0.3618
8.51197	-0.12553		8.51218	10.7525		8.50843	0.36341
8.51863	-0.12612		8.51885	10.3802		8.5151	0.36484
8.5253	-0.12678		8.52552	10.0148		8.52177	0.366092
8.53197	-0.12755		8.53218	9.65726		8.52843	0.367284
8.53863	-0.12839		8.53885	9.3081		8.5351	0.368357
8.5453	-0.12934		8.54552	8.96788		8.54177	0.36943
8.55197	-0.1303		8.55218	8.63701		8.54843	0.370443
8.55863	-0.13137		8.55885	8.31598		8.5551	0.371456
8.5653	-0.13244		8.56552	8.00496		8.56177	0.37241
8.57197	-0.13351		8.57218	7.70414		8.56843	0.373185
8.57863	-0.13459		8.57885	7.41363		8.5751	0.3739
8.5853	-0.13566		8.58552	7.13342		8.58177	0.374436
8.59197	-0.13661		8.59218	6.86348		8.58843	0.374794
8.59863	-0.13751		8.59885	6.60378		8.5951	0.374913
8.6053	-0.1384		8.60552	6.35409		8.60177	0.374854
8.61197	-0.13918		8.61218	6.11436		8.60843	0.374675
8.61863	-0.13989		8.61885	5.88441		8.6151	0.374377
8.6253	-0.14055		8.62552	5.66405		8.62177	0.374079
8.63197	-0.14114		8.63218	5.45305		8.62843	0.373721
8.63863	-0.14168		8.63885	5.25129		8.6351	0.373363
8.6453	-0.14204		8.64552	5.05853		8.64177	0.373065
8.65197	-0.14228		8.65218	4.87459		8.64843	0.372767
8.65863	-0.14246		8.65885	4.69917		8.6551	0.372529
8.6653	-0.14263		8.66552	4.53204		8.66177	0.372291
8.67197	-0.14281		8.67218	4.37295		8.66843	0.372052
8.67863	-0.14305		8.67885	4.22162		8.6751	0.371814
8.6853	-0.14341		8.68552	4.07767		8.68177	0.371516
8.69197	-0.14395		8.69218	3.941		8.68843	0.371218
8.69863	-0.1446		8.69885	3.81118		8.6951	0.3708
8.7053	-0.14544		8.70552	3.68804		8.70177	0.370324
8.71197	-0.14639		8.71218	3.57133		8.70843	0.369787
8.71863	-0.14746		8.71885	3.4607		8.7151	0.369191
8.7253	-0.14848		8.72552	3.35592		8.72177	0.368476
8.73197	-0.14937		8.73218	3.25668		8.72843	0.367761
8.73863	-0.1502		8.73885	3.16262		8.7351	0.367045
8.7453	-0.1508		8.74552	3.07339		8.74177	0.36639
8.75197	-0.15128		8.75218	2.98876		8.74843	0.365794
8.75863	-0.15152		8.75885	2.90829		8.7551	0.365257
8.7653	-0.15163		8.76552	2.83164		8.76177	0.36484
8.77197	-0.15152		8.77218	2.75862		8.76843	0.364542
8.77863	-0.15134		8.77885	2.68888		8.7751	0.364363
8.7853	-0.15104		8.78552	2.62231		8.78177	0.364184
8.79197	-0.15062		8.79218	2.55871		8.78843	0.364125
8.79863	-0.1502		8.79885	2.49803		8.7951	0.364006
8.8053	-0.14973		8.80552	2.44003		8.80177	0.363827
8.81197	-0.14925		8.81218	2.38472		8.80843	0.363648
8.81863	-0.14871		8.81885	2.33197		8.8151	0.36341
8.8253	-0.1483		8.82552	2.28167		8.82177	0.363052
8.83197	-0.14788		8.83218	2.23368		8.82843	0.362635
8.83863	-0.14758		8.83885	2.18785		8.8351	0.362098
8.8453	-0.14728		8.84552	2.14404		8.84177	0.361562
8.85197	-0.1471		8.85218	2.10208		8.84843	0.360966
8.85863	-0.14693		8.85885	2.06178		8.8551	0.36037
8.8653	-0.14681		8.86552	2.0231		8.86177	0.359774
8.87197	-0.14669		8.87218	1.98591		8.86843	0.359237
8.87863	-0.14657		8.87885	1.95009		8.8751	0.35876
8.8853	-0.14639		8.88552	1.91563		8.88177	0.358403
8.89197	-0.14627		8.89218	1.88255		8.88843	0.358045
8.89863	-0.14603		8.89885	1.85084		8.8951	0.357747
8.9053	-0.14573		8.90552	1.82038		8.90177	0.357449
8.91197	-0.14538		8.91218	1.79136		8.90843	0.357211
8.91863	-0.14502		8.91885	1.76358		8.9151	0.356913
8.9253	-0.14454		8.92552	1.73718		8.92177	0.356555
8.93197	-0.144		8.93218	1.71196		8.92843	0.356138
8.93863	-0.14347		8.93885	1.688		8.9351	0.355601
8.9453	-0.14281		8.94552	1.66511		8.94177	0.355065
8.95197	-0.14216		8.95218	1.6433		8.94843	0.354469
8.95863	-0.1415		8.95885	1.62232		8.9551	0.353873
8.9653	-0.14085		8.96552	1.60211		8.96177	0.353336
8.97197	-0.14025		8.97218	1.58256		8.96843	0.352859
8.97863	-0.13977		8.97885	1.56367		8.9751	0.352442
8.9853	-0.13936		8.98552	1.54525		8.98177	0.352085
8.99197	-0.13912		8.99218	1.52737		8.98843	0.351846
8.99863	-0.13906		8.99885	1.50985		8.9951	0.351667
9.0053	-0.13912		9.00552	1.49274		9.00177	0.351489
9.01197	-0.13936		9.01218	1.47605		9.00843	0.351369
9.01863	-0.13971		9.01885	1.45978		9.0151	0.351131
9.0253	-0.14019		9.02552	1.44386		9.02177	0.350893
9.03197	-0.14067		9.03218	1.42831		9.02843	0.350595
9.03863	-0.14114		9.03885	1.41311		9.0351	0.350237
9.0453	-0.14156		9.04552	1.39821		9.04177	0.34982
9.05197	-0.14192		9.05218	1.3836		9.04843	0.349462
9.05863	-0.1421		9.05885	1.3693		9.0551	0.349045
9.0653	-0.14222		9.06552	1.35529		9.06177	0.348687
9.07197	-0.14222		9.07218	1.3417		9.06843	0.348389
9.07863	-0.14222		9.07885	1.32847		9.0751	0.348091
9.0853	-0.14222		9.08552	1.31565		9.08177	0.347853
9.09197	-0.14234		9.09218	1.30332		9.08843	0.347614
9.09863	-0.14246		9.09885	1.29145		9.0951	0.347316
9.1053	-0.14275		9.10552	1.28007		9.10177	0.347018
9.11197	-0.14317		9.11218	1.26916		9.10843	0.34672
9.11863	-0.14371		9.11885	1.25867		9.1151	0.346422
9.1253	-0.1443		9.12552	1.2486		9.12177	0.346065
9.13197	-0.14496		9.13218	1.23888		9.12843	0.345767
9.13863	-0.14555		9.13885	1.22952		9.1351	0.345469
9.1453	-0.14609		9.14552	1.22046		9.14177	0.34523
9.15197	-0.14663		9.15218	1.21164		9.14843	0.344992
9.15863	-0.1471		9.15885	1.203		9.1551	0.344872
9.1653	-0.14758		9.16552	1.1946		9.16177	0.344813
9.17197	-0.14812		9.17218	1.18625		9.16843	0.344753
9.17863	-0.14877		9.17885	1.17803		9.1751	0.344694
9.1853	-0.14955		9.18552	1.16968		9.18177	0.344574
9.19197	-0.1505		9.19218	1.16128		9.18843	0.344336
9.19863	-0.15152		9.19885	1.15269		9.1951	0.343978
9.2053	-0.15271		9.20552	1.14393		9.20177	0.343442
9.21197	-0.15396		9.21218	1.13487		9.20843	0.342786
9.21863	-0.15527		9.21885	1.12552		9.2151	0.341892
9.2253	-0.15658		9.22552	1.11592		9.22177	0.340939
9.23197	-0.15777		9.23218	1.10608		9.22843	0.339806
9.23863	-0.15885		9.23885	1.09613		9.2351	0.338614
9.2453	-0.15974		9.24552	1.08606		9.24177	0.337422
9.25197	-0.16052		9.25218	1.07598		9.24843	0.336349
9.25863	-0.16111		9.25885	1.06591		9.2551	0.335336
9.2653	-0.16159		9.26552	1.0559		9.26177	0.334442
9.27197	-0.16201		9.27218	1.046		9.26843	0.333667
9.27863	-0.16242		9.27885	1.03617		9.2751	0.333011
9.2853	-0.16272		9.28552	1.02645		9.28177	0.332475
9.29197	-0.16308		9.29218	1.0168		9.28843	0.331938
9.29863	-0.16344		9.29885	1.00714		9.2951	0.331402
9.3053	-0.16385		9.30552	0.997424		9.30177	0.330806
9.31197	-0.16427		9.31218	0.987589		9.30843	0.33021
9.31863	-0.16481		9.31885	0.977635		9.3151	0.329494
9.3253	-0.1654		9.32552	0.967503		9.32177	0.32866
9.33197	-0.16612		9.33218	0.957072		9.32843	0.327826
9.33863	-0.16689		9.33885	0.946403		9.3351	0.326872
9.3453	-0.16785		9.34552	0.935555		9.34177	0.325918
9.35197	-0.16898		9.35218	0.924408		9.34843	0.324965
9.35863	-0.17023		9.35885	0.913024		9.3551	0.324011
9.3653	-0.17166		9.36552	0.90152		9.36177	0.322998
9.37197	-0.17315		9.37218	0.889957		9.36843	0.322044
9.37863	-0.17464		9.37885	0.878394		9.3751	0.32109
9.3853	-0.17619		9.38552	0.86695		9.38177	0.320137
9.39197	-0.17762		9.39218	0.855565		9.38843	0.319183
9.39863	-0.17887		9.39885	0.8443		9.3951	0.31817
9.4053	-0.18007		9.40552	0.833213		9.40177	0.317156
9.41197	-0.18102		9.41218	0.822306		9.40843	0.316143
9.41863	-0.18179		9.41885	0.811458		9.4151	0.31513
9.4253	-0.18245		9.42552	0.800729		9.42177	0.314176
9.43197	-0.18299		9.43218	0.79		9.42843	0.313282
9.43863	-0.18346		9.43885	0.779212		9.4351	0.312507
9.4453	-0.18394		9.44552	0.768483		9.44177	0.311911
9.45197	-0.1843		9.45218	0.757635		9.44843	0.311434
9.45863	-0.1846		9.45885	0.746846		9.4551	0.311196
9.4653	-0.18483		9.46552	0.735998		9.46177	0.311136
9.47197	-0.18501		9.47218	0.725269		9.46843	0.311255
9.47863	-0.18501		9.47885	0.71454		9.4751	0.311553
9.4853	-0.18495		9.48552	0.703931		9.48177	0.311911
9.49197	-0.18471		9.49218	0.69344		9.48843	0.312269
9.49863	-0.1843		9.49885	0.683069		9.4951	0.312626
9.5053	-0.18382		9.50552	0.672877		9.50177	0.312865
9.51197	-0.18322		9.51218	0.662923		9.50843	0.312924
9.51863	-0.18251		9.51885	0.653148		9.5151	0.312924
9.5253	-0.18173		9.52552	0.643551		9.52177	0.312805
9.53197	-0.18084		9.53218	0.634134		9.52843	0.312507
9.53863	-0.17989		9.53885	0.624955		9.5351	0.312209
9.5453	-0.17887		9.54552	0.615895		9.54177	0.311911
9.55197	-0.17774		9.55218	0.607014		9.54843	0.311673
9.55863	-0.17649		9.55885	0.598252		9.5551	0.311434
9.5653	-0.17512		9.56552	0.589609		9.56177	0.311255
9.57197	-0.17369		9.57218	0.581086		9.56843	0.311077
9.57863	-0.17208		9.57885	0.572562		9.5751	0.310957
9.5853	-0.17047		9.58552	0.564098		9.58177	0.310779
9.59197	-0.16874		9.59218	0.555694		9.58843	0.3106
9.59863	-0.16695		9.59885	0.54729		9.5951	0.310421
9.6053	-0.1651		9.60552	0.539005		9.60177	0.310242
9.61197	-0.1632		9.61218	0.53066		9.60843	0.310063
9.61863	-0.16129		9.61885	0.522375		9.6151	0.309885
9.6253	-0.15938		9.62552	0.51403		9.62177	0.309765
9.63197	-0.15742		9.63218	0.505686		9.62843	0.309765
9.63863	-0.15545		9.63885	0.497282		9.6351	0.309825
9.6453	-0.15342		9.64552	0.488818		9.64177	0.309885
9.65197	-0.15146		9.65218	0.480294		9.64843	0.310004
9.65863	-0.14949		9.65885	0.471652		9.6551	0.310123
9.6653	-0.14752		9.66552	0.463009		9.66177	0.310183
9.67197	-0.14567		9.67218	0.454307		9.66843	0.310123
9.67863	-0.144		9.67885	0.445604		9.6751	0.310004
9.6853	-0.14251		9.68552	0.436962		9.68177	0.309706
9.69197	-0.1412		9.69218	0.428557		9.68843	0.309348
9.69863	-0.14019		9.69885	0.420332		9.6951	0.308931
9.7053	-0.13947		9.70552	0.412405		9.70177	0.308454
9.71197	-0.13894		9.71218	0.404775		9.70843	0.307918
9.71863	-0.13876		9.71885	0.397444		9.7151	0.307381
9.7253	-0.13876		9.72552	0.39047		9.72177	0.306904
9.73197	-0.13894		9.73218	0.383794		9.72843	0.306427
9.73863	-0.13924		9.73885	0.377297		9.7351	0.305951
9.7453	-0.13965		9.74552	0.370979		9.74177	0.305474
9.75197	-0.14013		9.75218	0.36478		9.74843	0.304878
9.75863	-0.14067		9.75885	0.358641		9.7551	0.304222
9.7653	-0.14132		9.76552	0.352502		9.76177	0.303388
9.77197	-0.14198		9.77218	0.346422		9.76843	0.302494
9.77863	-0.14275		9.77885	0.340402		9.7751	0.30154
9.7853	-0.14359		9.78552	0.334442		9.78177	0.300467
9.79197	-0.1446		9.79218	0.3286		9.78843	0.299394
9.79863	-0.14567		9.79885	0.322878		9.7951	0.29844
9.8053	-0.14687		9.80552	0.317216		9.80177	0.297546
9.81197	-0.14818		9.81218	0.311732		9.80843	0.296831
9.81863	-0.14961		9.81885	0.306249		9.8151	0.296235
9.8253	-0.1511		9.82552	0.300884		9.82177	0.295818
9.83197	-0.15259		9.83218	0.29552		9.82843	0.295401
9.83863	-0.15414		9.83885	0.290215		9.8351	0.295043
9.8453	-0.15563		9.84552	0.28491		9.84177	0.294566
9.85197	-0.15712		9.85218	0.279605		9.84843	0.29403
9.85863	-0.15861		9.85885	0.27436		9.8551	0.293374
9.8653	-0.16004		9.86552	0.269115		9.86177	0.292599
9.87197	-0.16147		9.87218	0.263929		9.86843	0.291705
9.87863	-0.1629		9.87885	0.258803		9.8751	0.290751
9.8853	-0.16445		9.88552	0.253797		9.88177	0.289738
9.89197	-0.16606		9.89218	0.24879		9.88843	0.288844
9.89863	-0.16773		9.89885	0.243902		9.8951	0.28801
9.9053	-0.16946		9.90552	0.239015		9.90177	0.287294
9.91197	-0.17124		9.91218	0.234246		9.90843	0.286698
9.91863	-0.17297		9.91885	0.229597		9.9151	0.286222
9.9253	-0.1747		9.92552	0.225008		9.92177	0.285804
9.93197	-0.17631		9.93218	0.220537		9.92843	0.285447
9.93863	-0.1778		9.93885	0.216186		9.9351	0.285089
9.9453	-0.17911		9.94552	0.211895		9.94177	0.284791
9.95197	-0.18024		9.95218	0.207663		9.94843	0.284493
9.95863	-0.18114		9.95885	0.20349		9.9551	0.284195
9.9653	-0.18191		9.96552	0.199258		9.96177	0.283957
9.97197	-0.18245		9.97218	0.194967		9.96843	0.283778
9.97863	-0.18287		9.97885	0.190616		9.9751	0.283599
9.9853	-0.18311		9.98552	0.186205		9.98177	0.283539
9.99197	-0.18311		9.99218	0.181675		9.98843	0.283539
9.99863	-0.18299		9.99885	0.177145		9.9951	0.283599
10.0053	-0.18275		10.0055	0.172675		10.0018	0.283659
10.012	-0.18245		10.0122	0.168264		10.0084	0.283718
10.0186	-0.18215		10.0189	0.163913		10.0151	0.283718
10.0253	-0.18197		10.0255	0.15974		10.0218	0.283718
10.032	-0.18185		10.0322	0.155687		10.0284	0.283539
10.0386	-0.18185		10.0389	0.151873		10.0351	0.28336
10.0453	-0.18203		10.0455	0.148177		10.0418	0.283003
10.052	-0.18227		10.0522	0.144601		10.0484	0.282586
10.0586	-0.18263		10.0588	0.141203		10.0551	0.282049
10.0653	-0.18293		10.0655	0.137985		10.0618	0.281394
10.072	-0.18322		10.0722	0.134885		10.0684	0.280678
10.0786	-0.18334		10.0788	0.131905		10.0751	0.279844
10.0853	-0.18322		10.0855	0.129104		10.0818	0.27889
10.092	-0.18287		10.0922	0.126302		10.0884	0.277936
10.0986	-0.18233		10.0989	0.12362		10.0951	0.276983
10.1053	-0.18156		10.1055	0.120938		10.1018	0.27597
10.112	-0.18066		10.1122	0.118315		10.1084	0.275016
10.1186	-0.17971		10.1189	0.115633		10.1151	0.274003
10.1253	-0.17864		10.1255	0.112951		10.1218	0.273049
10.132	-0.1775		10.1322	0.110209		10.1284	0.272095
10.1386	-0.17643		10.1388	0.107467		10.1351	0.271142
10.1453	-0.17536		10.1455	0.104606		10.1418	0.270188
10.152	-0.17446		10.1522	0.101745		10.1484	0.269294
10.1586	-0.17357		10.1588	0.098825		10.1551	0.2684
10.1653	-0.17279		10.1655	0.095844		10.1618	0.267506
10.172	-0.17208		10.1722	0.092745		10.1684	0.266671
10.1786	-0.17136		10.1789	0.089526		10.1751	0.265896
10.1853	-0.17077		10.1855	0.086367		10.1818	0.265181
10.192	-0.17017		10.1922	0.083148		10.1884	0.264466
10.1986	-0.16969		10.1989	0.079989		10.1951	0.263751
10.2053	-0.16922		10.2055	0.07689		10.2018	0.262976
10.212	-0.16886		10.2122	0.073969		10.2084	0.262201
10.2186	-0.16856		10.2188	0.071287		10.2151	0.261307
10.2253	-0.16844		10.2255	0.068784		10.2218	0.260413
10.232	-0.16844		10.2322	0.066578		10.2284	0.259459
10.2386	-0.16868		10.2388	0.064492		10.2351	0.258505
10.2453	-0.1691		10.2455	0.062585		10.2418	0.257552
10.252	-0.16963		10.2522	0.060797		10.2484	0.256717
10.2586	-0.17029		10.2589	0.059068		10.2551	0.256002
10.2653	-0.17101		10.2655	0.05734		10.2618	0.255406
10.272	-0.17166		10.2722	0.055552		10.2684	0.255048
10.2786	-0.17226		10.2789	0.053823		10.2751	0.254869
10.2853	-0.17273		10.2855	0.051975		10.2818	0.254869
10.292	-0.17309		10.2922	0.050128		10.2884	0.255108
10.2986	-0.17333		10.2988	0.04828		10.2951	0.255525
10.3053	-0.17357		10.3055	0.046313		10.3018	0.256062
10.312	-0.17381		10.3122	0.044405		10.3084	0.256717
10.3186	-0.17405		10.3188	0.042439		10.3151	0.257373
10.3253	-0.17446		10.3255	0.040531		10.3218	0.258088
10.332	-0.17494		10.3322	0.038624		10.3284	0.258744
10.3386	-0.1756		10.3389	0.036716		10.3351	0.25928
10.3453	-0.17625		10.3455	0.034809		10.3418	0.259697
10.352	-0.17703		10.3522	0.032961		10.3484	0.259995
10.3586	-0.1778		10.3589	0.031114		10.3551	0.260115
10.3653	-0.17858		10.3655	0.029266		10.3618	0.260115
10.372	-0.17935		10.3722	0.027359		10.3684	0.259936
10.3786	-0.18007		10.3788	0.025451		10.3751	0.259638
10.3853	-0.18072		10.3855	0.023484		10.3818	0.259221
10.392	-0.18138		10.3922	0.021398		10.3884	0.258803
10.3986	-0.18191		10.3988	0.019252		10.3951	0.258267
10.4053	-0.18239		10.4055	0.017107		10.4018	0.25773
10.412	-0.18281		10.4122	0.014901		10.4084	0.257194
10.4186	-0.18317		10.4189	0.012696		10.4151	0.256598
10.4253	-0.18352		10.4255	0.01061		10.4218	0.255942
10.432	-0.18388		10.4322	0.008583		10.4284	0.255287
10.4386	-0.18412		10.4389	0.006676		10.4351	0.254512
10.4453	-0.18436		10.4455	0.004888		10.4418	0.253737
10.452	-0.18454		10.4522	0.003278		10.4484	0.252903
10.4586	-0.18466		10.4588	0.001729		10.4551	0.252008
10.4653	-0.18466		10.4655	0.000298		10.4618	0.251114
10.472	-0.18448		10.4722	-0.00113		10.4684	0.25022
10.4786	-0.18412		10.4788	-0.00244		10.4751	0.249326
10.4853	-0.18358		10.4855	-0.00376		10.4818	0.248432
10.492	-0.18275		10.4922	-0.00501		10.4884	0.247538
10.4986	-0.18167		10.4988	-0.00614		10.4951	0.246644
10.5053	-0.18036		10.5055	-0.00715		10.5018	0.24581
10.512	-0.17881		10.5122	-0.00799		10.5084	0.244915
10.5186	-0.1772		10.5189	-0.00864		10.5151	0.244081
10.5253	-0.17542		10.5255	-0.00912		10.5218	0.243247
10.532	-0.17363		10.5322	-0.00948		10.5284	0.242531
10.5386	-0.17184		10.5389	-0.00972		10.5351	0.241876
10.5453	-0.17011		10.5455	-0.00995		10.5418	0.241339
10.552	-0.1685		10.5522	-0.01013		10.5484	0.240922
10.5586	-0.16701		10.5588	-0.01031		10.5551	0.240624
10.5653	-0.1657		10.5655	-0.01055		10.5618	0.240386
10.572	-0.16451		10.5722	-0.01079		10.5684	0.240207
10.5786	-0.1635		10.5788	-0.01103		10.5751	0.240088
10.5853	-0.16266		10.5855	-0.01121		10.5818	0.239849
10.592	-0.16195		10.5922	-0.01144		10.5884	0.239551
10.5986	-0.16135		10.5989	-0.01174		10.5951	0.239193
10.6053	-0.16087		10.6055	-0.01204		10.6018	0.238657
10.612	-0.16052		10.6122	-0.01246		10.6084	0.238001
10.6186	-0.16028		10.6189	-0.01311		10.6151	0.237286
10.6253	-0.16022		10.6255	-0.01407		10.6218	0.236452
10.632	-0.16022		10.6322	-0.01538		10.6284	0.235498
10.6386	-0.1604		10.6388	-0.01705		10.6351	0.234544
10.6453	-0.16081		10.6455	-0.01919		10.6418	0.233531
10.652	-0.16141		10.6522	-0.02164		10.6484	0.232518
10.6586	-0.1623		10.6588	-0.02444		10.6551	0.231504
10.6653	-0.16338		10.6655	-0.02748		10.6618	0.230491
10.672	-0.16469		10.6722	-0.03076		10.6684	0.229537
10.6786	-0.16618		10.6789	-0.03409		10.6751	0.228643
10.6853	-0.16779		10.6855	-0.03743		10.6818	0.227809
10.692	-0.16958		10.6922	-0.04077		10.6884	0.227094
10.6986	-0.1713		10.6989	-0.04393		10.6951	0.226498
10.7053	-0.17309		10.7055	-0.04703		10.7018	0.225961
10.712	-0.1747		10.7122	-0.04995		10.7084	0.225484
10.7186	-0.17625		10.7188	-0.05281		10.7151	0.225067
10.7253	-0.17756		10.7255	-0.05555		10.7218	0.22471
10.732	-0.17869		10.7322	-0.05823		10.7284	0.224411
10.7386	-0.17971		10.7388	-0.06086		10.7351	0.224113
10.7453	-0.1806		10.7455	-0.06342		10.7418	0.223875
10.752	-0.18138		10.7522	-0.06586		10.7484	0.223637
10.7586	-0.18215		10.7589	-0.06825		10.7551	0.223458
10.7653	-0.18287		10.7655	-0.07045		10.7618	0.223339
10.772	-0.18364		10.7722	-0.07254		10.7684	0.22316
10.7786	-0.18436		10.7789	-0.07445		10.7751	0.222981
10.7853	-0.18513		10.7855	-0.07617		10.7818	0.222683
10.792	-0.18579		10.7922	-0.07772		10.7884	0.222325
10.7986	-0.18632		10.7988	-0.07915		10.7951	0.221848
10.8053	-0.18668		10.8055	-0.08041		10.8018	0.221193
10.812	-0.1868		10.8122	-0.0816		10.8084	0.220478
10.8186	-0.18668		10.8188	-0.08279		10.8151	0.219584
10.8253	-0.18626		10.8255	-0.08392		10.8218	0.21857
10.832	-0.18567		10.8322	-0.08506		10.8284	0.217557
10.8386	-0.18489		10.8389	-0.08613		10.8351	0.216603
10.8453	-0.184		10.8455	-0.0872		10.8418	0.215709
10.852	-0.18299		10.8522	-0.08821		10.8484	0.214875
10.8586	-0.18191		10.8589	-0.08911		10.8551	0.214219
10.8653	-0.18084		10.8655	-0.08988		10.8618	0.213683
10.872	-0.17983		10.8722	-0.09054		10.8684	0.213325
10.8786	-0.17881		10.8788	-0.09108		10.8751	0.213087
10.8853	-0.1778		10.8855	-0.09155		10.8818	0.212908
10.892	-0.17679		10.8922	-0.09191		10.8884	0.212789
10.8986	-0.17577		10.8988	-0.09227		10.8951	0.212729
10.9053	-0.17464		10.9055	-0.09257		10.9018	0.21261
10.912	-0.17345		10.9122	-0.09286		10.9084	0.21255
10.9186	-0.17214		10.9189	-0.09316		10.9151	0.212431
10.9253	-0.17053		10.9255	-0.09352		10.9218	0.212371
10.932	-0.16868		10.9322	-0.09388		10.9284	0.212252
10.9386	-0.16648		10.9389	-0.09423		10.9351	0.212133
10.9453	-0.16379		10.9455	-0.09459		10.9418	0.212073
10.952	-0.16052		10.9522	-0.09489		10.9484	0.211895
10.9586	-0.15652		10.9588	-0.09507		10.9551	0.211716
10.9653	-0.15163		10.9655	-0.09507		10.9618	0.211477
10.972	-0.14579		10.9722	-0.09483		10.9684	0.21112
10.9786	-0.13864		10.9788	-0.09429		10.9751	0.210702
10.9853	-0.13006		10.9855	-0.09334		10.9818	0.210226
10.992	-0.11975		10.9922	-0.09185		10.9884	0.209749
10.9986	-0.10741		10.9988	-0.08976		10.9951	0.209332
11.0053	-0.09274		11.0055	-0.08696		11.0018	0.208974

## Sheet: Extended Data Fig. 2b
OP-I			PEG-I			Insulin
Mass (m/z)	Relative intensity		Mass (m/z)	Relative intensity		Mass (m/z)	Relative intensity
7000.17	5903		7000.09	4842		3000.17	0.75
7000.57	5940		7000.49	4809		3000.26	0.8
7000.98	5973		7000.89	4755		3000.35	0.8
7001.38	5985		7001.3	4651		3000.44	0.8
7001.79	6014		7001.7	4600		3000.53	0.8
7002.19	6021		7002.1	4470		3000.61	0.8
7002.6	6042		7002.5	4474		3000.7	0.8
7003.01	6040		7002.9	4397		3000.79	0.8
7003.41	6019		7003.31	4337		3000.88	0.8
7003.82	5933		7003.71	4371		3000.97	0.8
7004.22	5921		7004.11	4362		3001.06	0.8
7004.63	5876		7004.51	4381		3001.15	0.8
7005.03	5911		7004.91	4323		3001.24	0.8
7005.44	5889		7005.32	4299		3001.32	0.8
7005.85	5943		7005.72	4347		3001.41	0.8
7006.25	5855		7006.12	4386		3001.5	0.8
7006.66	5841		7006.52	4351		3001.59	0.8
7007.06	5876		7006.93	4424		3001.68	0.75
7007.47	5763		7007.33	4489		3001.77	0.75
7007.87	5780		7007.73	4576		3001.86	0.75
7008.28	5771		7008.13	4614		3001.95	0.7
7008.69	5694		7008.54	4590		3002.04	0.7
7009.09	5731		7008.94	4534		3002.12	0.65
7009.5	5689		7009.34	4513		3002.21	0.65
7009.9	5648		7009.74	4481		3002.3	0.6
7010.31	5632		7010.15	4449		3002.39	0.55
7010.71	5633		7010.55	4441		3002.48	0.55
7011.12	5614		7010.95	4466		3002.57	0.5
7011.53	5553		7011.35	4492		3002.66	0.45
7011.93	5560		7011.76	4592		3002.75	0.45
7012.34	5561		7012.16	4598		3002.84	0.4
7012.74	5523		7012.56	4606		3002.92	0.4
7013.15	5566		7012.96	4744		3003.01	0.35
7013.56	5502		7013.36	4734		3003.1	0.35
7013.96	5476		7013.77	4793		3003.19	0.3
7014.37	5424		7014.17	4835		3003.28	0.3
7014.77	5408		7014.57	4890		3003.37	0.25
7015.18	5383		7014.97	4799		3003.46	0.25
7015.58	5440		7015.38	4729		3003.55	0.2
7015.99	5425		7015.78	4672		3003.64	0.2
7016.4	5437		7016.18	4696		3003.72	0.2
7016.8	5520		7016.59	4650		3003.81	0.15
7017.21	5517		7016.99	4659		3003.9	0.15
7017.61	5523		7017.39	4630		3003.99	0.1
7018.02	5480		7017.79	4627		3004.08	0.1
7018.43	5506		7018.19	4614		3004.17	0.1
7018.83	5538		7018.6	4632		3004.26	0.1
7019.24	5502		7019	4597		3004.35	0.1
7019.64	5489		7019.4	4660		3004.43	0.05
7020.05	5521		7019.81	4641		3004.52	0.05
7020.46	5478		7020.21	4609		3004.61	0.05
7020.86	5359		7020.61	4566		3004.7	0.05
7021.27	5337		7021.01	4493		3004.79	0
7021.67	5285		7021.42	4532		3004.88	0
7022.08	5219		7021.82	4535		3004.97	0
7022.49	5170		7022.22	4533		3005.06	0
7022.89	5161		7022.62	4530		3005.15	0
7023.3	5132		7023.03	4562		3005.24	0
7023.7	5203		7023.43	4604		3005.32	0.05
7024.11	5205		7023.83	4598		3005.41	0
7024.52	5166		7024.24	4624		3005.5	0
7024.92	5265		7024.64	4605		3005.59	0
7025.33	5211		7025.04	4649		3005.68	0
7025.74	5291		7025.44	4614		3005.77	0.05
7026.14	5263		7025.85	4698		3005.86	0.05
7026.55	5292		7026.25	4692		3005.95	0
7026.95	5291		7026.65	4739		3006.03	0
7027.36	5357		7027.06	4714		3006.12	0.05
7027.77	5347		7027.46	4700		3006.21	0.05
7028.17	5419		7027.86	4623		3006.3	0.05
7028.58	5426		7028.26	4600		3006.39	0.05
7028.99	5443		7028.67	4554		3006.48	0.05
7029.39	5371		7029.07	4573		3006.57	0.05
7029.8	5484		7029.47	4681		3006.66	0.1
7030.2	5402		7029.88	4747		3006.75	0.1
7030.61	5439		7030.28	4808		3006.84	0.05
7031.02	5428		7030.68	4855		3006.92	0.05
7031.42	5439		7031.09	4917		3007.01	0.1
7031.83	5416		7031.49	4824		3007.1	0.05
7032.24	5413		7031.89	4875		3007.19	0.05
7032.64	5353		7032.29	4803		3007.28	0.1
7033.05	5323		7032.7	4727		3007.37	0.1
7033.45	5197		7033.1	4686		3007.46	0.05
7033.86	5249		7033.5	4655		3007.55	0.05
7034.27	5285		7033.91	4563		3007.64	0.05
7034.68	5299		7034.31	4561		3007.72	0.05
7035.08	5422		7034.71	4531		3007.81	0.05
7035.49	5481		7035.11	4496		3007.9	0.05
7035.89	5527		7035.52	4469		3007.99	0.05
7036.3	5478		7035.92	4411		3008.08	0.05
7036.71	5398		7036.32	4407		3008.17	0.05
7037.11	5437		7036.73	4426		3008.26	0.05
7037.52	5422		7037.13	4425		3008.35	0.05
7037.93	5455		7037.53	4432		3008.44	0.05
7038.33	5465		7037.94	4361		3008.53	0.05
7038.74	5468		7038.34	4373		3008.61	0
7039.15	5496		7038.74	4360		3008.7	0
7039.55	5496		7039.15	4392		3008.79	0
7039.96	5458		7039.55	4445		3008.88	0
7040.37	5409		7039.95	4537		3008.97	0
7040.77	5411		7040.36	4528		3009.06	0
7041.18	5436		7040.76	4551		3009.15	0
7041.59	5451		7041.16	4617		3009.24	-0.05
7041.99	5413		7041.57	4658		3009.32	-0.05
7042.4	5428		7041.97	4666		3009.41	-0.05
7042.81	5470		7042.37	4639		3009.5	-0.05
7043.21	5523		7042.78	4684		3009.59	-0.05
7043.62	5477		7043.18	4645		3009.68	-0.05
7044.02	5592		7043.58	4542		3009.77	-0.05
7044.43	5593		7043.99	4496		3009.86	0
7044.84	5680		7044.39	4508		3009.95	0
7045.25	5669		7044.79	4490		3010.04	-0.05
7045.65	5701		7045.2	4421		3010.13	-0.05
7046.06	5714		7045.6	4480		3010.22	-0.05
7046.47	5767		7046	4453		3010.3	-0.05
7046.87	5777		7046.41	4441		3010.39	-0.05
7047.28	5806		7046.81	4453		3010.48	-0.05
7047.69	5855		7047.21	4415		3010.57	-0.05
7048.09	5929		7047.62	4375		3010.66	-0.05
7048.5	5898		7048.02	4467		3010.75	-0.05
7048.91	5951		7048.42	4436		3010.84	-0.05
7049.31	5877		7048.83	4446		3010.93	-0.05
7049.72	5938		7049.23	4498		3011.01	-0.05
7050.13	5902		7049.63	4613		3011.1	-0.05
7050.53	5869		7050.04	4646		3011.19	-0.05
7050.94	5853		7050.44	4710		3011.28	-0.05
7051.35	5819		7050.85	4760		3011.37	-0.05
7051.75	5828		7051.25	4763		3011.46	-0.1
7052.16	5891		7051.65	4773		3011.55	-0.1
7052.57	5918		7052.06	4830		3011.64	-0.1
7052.98	5946		7052.46	4827		3011.73	-0.1
7053.38	5981		7052.86	4793		3011.82	-0.1
7053.79	6024		7053.27	4804		3011.91	-0.1
7054.2	6098		7053.67	4838		3011.99	-0.1
7054.6	6173		7054.07	4861		3012.08	-0.1
7055.01	6314		7054.48	4859		3012.17	-0.1
7055.42	6397		7054.88	4845		3012.26	-0.05
7055.82	6550		7055.28	4812		3012.35	-0.05
7056.23	6638		7055.69	4863		3012.44	-0.05
7056.64	6767		7056.09	4767		3012.53	0
7057.05	6928		7056.5	4817		3012.62	0
7057.45	7015		7056.9	4739		3012.71	0.05
7057.86	7108		7057.3	4774		3012.8	0.1
7058.27	7163		7057.71	4831		3012.88	0.15
7058.67	7319		7058.11	4784		3012.97	0.15
7059.08	7360		7058.52	4721		3013.06	0.2
7059.49	7408		7058.92	4651		3013.15	0.2
7059.89	7443		7059.32	4665		3013.24	0.25
7060.3	7562		7059.73	4610		3013.33	0.25
7060.71	7584		7060.13	4576		3013.42	0.3
7061.12	7675		7060.53	4585		3013.51	0.3
7061.52	7741		7060.94	4556		3013.6	0.35
7061.93	7841		7061.34	4589		3013.68	0.35
7062.34	7936		7061.74	4594		3013.77	0.35
7062.74	7927		7062.15	4557		3013.86	0.4
7063.15	7826		7062.55	4561		3013.95	0.4
7063.56	7741		7062.96	4531		3014.04	0.4
7063.97	7674		7063.36	4540		3014.13	0.45
7064.37	7491		7063.77	4535		3014.22	0.45
7064.78	7426		7064.17	4504		3014.31	0.45
7065.19	7325		7064.57	4493		3014.4	0.5
7065.6	7175		7064.98	4473		3014.49	0.5
7066	7075		7065.38	4442		3014.58	0.5
7066.41	7003		7065.78	4415		3014.66	0.5
7066.82	6865		7066.19	4409		3014.75	0.5
7067.22	6650		7066.59	4401		3014.84	0.5
7067.63	6515		7067	4412		3014.93	0.5
7068.04	6364		7067.4	4492		3015.02	0.5
7068.45	6158		7067.8	4520		3015.11	0.5
7068.85	6034		7068.21	4600		3015.2	0.45
7069.26	5916		7068.61	4614		3015.29	0.45
7069.67	5709		7069.02	4603		3015.38	0.45
7070.07	5625		7069.42	4631		3015.47	0.5
7070.48	5565		7069.82	4659		3015.55	0.45
7070.89	5577		7070.23	4624		3015.64	0.45
7071.3	5621		7070.63	4647		3015.73	0.45
7071.7	5651		7071.04	4616		3015.82	0.45
7072.11	5647		7071.44	4538		3015.91	0.45
7072.52	5776		7071.85	4522		3016	0.4
7072.93	5797		7072.25	4580		3016.09	0.4
7073.34	5941		7072.65	4591		3016.18	0.4
7073.74	5998		7073.06	4639		3016.27	0.4
7074.15	6057		7073.46	4581		3016.36	0.4
7074.56	5996		7073.87	4596		3016.45	0.4
7074.97	5986		7074.27	4669		3016.53	0.35
7075.37	5964		7074.68	4659		3016.62	0.35
7075.78	5934		7075.08	4587		3016.71	0.35
7076.19	5867		7075.48	4619		3016.8	0.35
7076.6	5863		7075.89	4630		3016.89	0.3
7077	5803		7076.29	4646		3016.98	0.3
7077.41	5787		7076.7	4605		3017.07	0.3
7077.82	5692		7077.1	4622		3017.16	0.25
7078.23	5670		7077.51	4587		3017.25	0.25
7078.63	5655		7077.91	4629		3017.34	0.2
7079.04	5642		7078.31	4534		3017.43	0.2
7079.45	5706		7078.72	4646		3017.51	0.2
7079.85	5756		7079.12	4645		3017.6	0.2
7080.26	5780		7079.53	4652		3017.69	0.15
7080.67	5861		7079.93	4698		3017.78	0.15
7081.08	5907		7080.34	4681		3017.87	0.15
7081.49	5903		7080.74	4653		3017.96	0.1
7081.89	5927		7081.14	4601		3018.05	0.1
7082.3	5950		7081.55	4606		3018.14	0.05
7082.71	5968		7081.95	4622		3018.23	0.05
7083.12	5889		7082.36	4635		3018.32	0.05
7083.52	5917		7082.76	4688		3018.41	0
7083.93	5929		7083.17	4705		3018.49	0
7084.34	5955		7083.57	4780		3018.58	0.05
7084.75	5922		7083.98	4736		3018.67	0.05
7085.16	5878		7084.38	4796		3018.76	0.05
7085.56	5892		7084.78	4753		3018.85	0.05
7085.97	5800		7085.19	4666		3018.94	0.05
7086.38	5789		7085.59	4577		3019.03	0.05
7086.79	5777		7086	4619		3019.12	0.05
7087.19	5772		7086.4	4588		3019.21	0.1
7087.6	5827		7086.81	4573		3019.3	0.1
7088.01	5785		7087.21	4537		3019.39	0.1
7088.42	5844		7087.62	4512		3019.47	0.1
7088.83	5830		7088.02	4564		3019.56	0.1
7089.23	5819		7088.43	4560		3019.65	0.1
7089.64	5785		7088.83	4575		3019.74	0.1
7090.05	5860		7089.23	4554		3019.83	0.1
7090.46	5855		7089.64	4545		3019.92	0.1
7090.87	5926		7090.04	4556		3020.01	0.1
7091.27	6044		7090.45	4511		3020.1	0.1
7091.68	6160		7090.85	4461		3020.19	0.1
7092.09	6218		7091.26	4459		3020.28	0.1
7092.5	6266		7091.66	4428		3020.36	0.1
7092.9	6320		7092.07	4401		3020.45	0.1
7093.31	6377		7092.47	4373		3020.54	0.1
7093.72	6391		7092.88	4332		3020.63	0.1
7094.13	6332		7093.28	4351		3020.72	0.15
7094.54	6339		7093.69	4351		3020.81	0.15
7094.94	6340		7094.09	4329		3020.9	0.15
7095.35	6254		7094.5	4448		3020.99	0.15
7095.76	6254		7094.9	4477		3021.08	0.15
7096.17	6128		7095.31	4541		3021.17	0.2
7096.58	6005		7095.71	4528		3021.26	0.2
7096.99	6022		7096.12	4594		3021.35	0.2
7097.39	5886		7096.52	4601		3021.43	0.2
7097.8	5787		7096.93	4573		3021.52	0.2
7098.21	5681		7097.33	4694		3021.61	0.2
7098.62	5628		7097.73	4754		3021.7	0.2
7099.03	5656		7098.14	4741		3021.79	0.2
7099.44	5503		7098.55	4734		3021.88	0.2
7099.84	5520		7098.95	4825		3021.97	0.2
7100.25	5475		7099.35	4867		3022.06	0.2
7100.66	5475		7099.76	4927		3022.15	0.2
7101.07	5433		7100.16	4895		3022.24	0.2
7101.48	5440		7100.57	4947		3022.33	0.2
7101.88	5444		7100.98	4932		3022.41	0.25
7102.29	5385		7101.38	4877		3022.5	0.25
7102.7	5324		7101.78	4854		3022.59	0.25
7103.11	5192		7102.19	4811		3022.68	0.25
7103.52	5126		7102.6	4787		3022.77	0.25
7103.93	5083		7103	4747		3022.86	0.25
7104.33	5064		7103.4	4731		3022.95	0.25
7104.74	5043		7103.81	4700		3023.04	0.25
7105.15	5010		7104.22	4746		3023.13	0.25
7105.56	4977		7104.62	4728		3023.22	0.25
7105.97	4947		7105.03	4795		3023.31	0.25
7106.38	4887		7105.43	4809		3023.4	0.25
7106.78	4827		7105.84	4848		3023.49	0.25
7107.19	4868		7106.24	4885		3023.57	0.25
7107.6	4879		7106.65	4784		3023.66	0.2
7108.01	4890		7107.05	4755		3023.75	0.2
7108.42	4916		7107.46	4736		3023.84	0.2
7108.82	4966		7107.86	4706		3023.93	0.2
7109.23	4995		7108.27	4696		3024.02	0.2
7109.64	5015		7108.67	4684		3024.11	0.2
7110.05	5054		7109.08	4661		3024.2	0.2
7110.46	5048		7109.48	4627		3024.29	0.2
7110.87	5139		7109.89	4594		3024.38	0.2
7111.28	5106		7110.29	4607		3024.47	0.2
7111.68	5135		7110.7	4697		3024.55	0.2
7112.09	5117		7111.1	4774		3024.64	0.25
7112.5	5040		7111.51	4804		3024.73	0.25
7112.91	5049		7111.91	4799		3024.82	0.25
7113.32	5071		7112.32	4783		3024.91	0.25
7113.73	5003		7112.73	4773		3025	0.25
7114.14	4955		7113.13	4723		3025.09	0.25
7114.54	4923		7113.53	4623		3025.18	0.2
7114.95	4887		7113.94	4646		3025.27	0.2
7115.36	4898		7114.35	4640		3025.36	0.2
7115.77	4884		7114.75	4668		3025.45	0.2
7116.18	4850		7115.16	4747		3025.54	0.2
7116.59	4860		7115.56	4789		3025.62	0.2
7116.99	4925		7115.97	4841		3025.72	0.2
7117.4	4927		7116.37	4902		3025.8	0.15
7117.81	4974		7116.78	4914		3025.89	0.15
7118.22	5000		7117.18	4972		3025.98	0.15
7118.63	5030		7117.59	4945		3026.07	0.15
7119.04	5040		7117.99	4918		3026.16	0.15
7119.45	5099		7118.4	4875		3026.25	0.15
7119.86	5101		7118.81	4842		3026.34	0.15
7120.27	5099		7119.21	4833		3026.43	0.1
7120.67	5212		7119.62	4756		3026.52	0.1
7121.08	5183		7120.02	4734		3026.61	0.1
7121.49	5209		7120.43	4727		3026.7	0.05
7121.9	5161		7120.83	4814		3026.78	0.05
7122.31	5112		7121.24	4781		3026.87	0.05
7122.72	5103		7121.65	4776		3026.96	0.05
7123.13	5142		7122.05	4706		3027.05	0.05
7123.53	5098		7122.46	4742		3027.14	0.05
7123.94	5012		7122.86	4672		3027.23	0.05
7124.35	4953		7123.27	4628		3027.32	0.05
7124.76	4900		7123.67	4611		3027.41	0.05
7125.17	4828		7124.08	4548		3027.5	0.05
7125.58	4775		7124.48	4466		3027.59	0.1
7125.99	4637		7124.89	4472		3027.68	0.1
7126.4	4658		7125.3	4480		3027.77	0.1
7126.81	4622		7125.7	4483		3027.86	0.1
7127.21	4637		7126.11	4549		3027.95	0.1
7127.62	4626		7126.51	4601		3028.03	0.1
7128.03	4666		7126.92	4615		3028.12	0.1
7128.44	4638		7127.32	4713		3028.21	0.1
7128.85	4650		7127.73	4673		3028.3	0.1
7129.26	4683		7128.14	4734		3028.39	0.1
7129.67	4667		7128.54	4799		3028.48	0.1
7130.08	4645		7128.95	4782		3028.57	0.1
7130.49	4617		7129.35	4713		3028.66	0.1
7130.9	4575		7129.76	4694		3028.75	0.1
7131.3	4616		7130.16	4617		3028.84	0.1
7131.71	4567		7130.57	4647		3028.93	0.1
7132.12	4594		7130.98	4592		3029.02	0.1
7132.53	4590		7131.38	4547		3029.11	0.1
7132.94	4608		7131.79	4515		3029.19	0.1
7133.35	4610		7132.19	4490		3029.28	0.1
7133.76	4720		7132.6	4506		3029.37	0.15
7134.17	4695		7133.01	4489		3029.46	0.15
7134.58	4724		7133.41	4544		3029.55	0.15
7134.98	4809		7133.82	4556		3029.64	0.15
7135.39	4868		7134.22	4592		3029.73	0.1
7135.8	4893		7134.63	4570		3029.82	0.1
7136.21	5042		7135.04	4536		3029.91	0.1
7136.62	5063		7135.44	4436		3030	0.1
7137.03	5110		7135.85	4427		3030.09	0.1
7137.44	5098		7136.25	4416		3030.18	0.1
7137.85	5131		7136.66	4446		3030.26	0.1
7138.26	5115		7137.07	4496		3030.35	0.1
7138.67	5100		7137.47	4567		3030.44	0.05
7139.08	5075		7137.88	4628		3030.53	0.05
7139.49	5044		7138.28	4788		3030.62	0.05
7139.9	5040		7138.69	4826		3030.71	0.05
7140.3	5003		7139.1	4809		3030.8	0.05
7140.71	4977		7139.5	4854		3030.89	0.1
7141.12	4945		7139.91	4870		3030.98	0.1
7141.53	4887		7140.31	4777		3031.07	0.1
7141.94	4884		7140.72	4745		3031.16	0.05
7142.35	4791		7141.13	4632		3031.25	0.05
7142.76	4795		7141.53	4623		3031.34	0.05
7143.17	4801		7141.94	4574		3031.43	0.1
7143.58	4925		7142.35	4501		3031.51	0.1
7143.99	4910		7142.75	4473		3031.6	0.1
7144.4	5018		7143.16	4460		3031.69	0.05
7144.81	4995		7143.56	4479		3031.78	0.05
7145.22	5059		7143.97	4463		3031.87	0.05
7145.62	5080		7144.38	4462		3031.96	0.05
7146.03	5019		7144.78	4497		3032.05	0.05
7146.44	5050		7145.19	4441		3032.14	0.05
7146.85	5059		7145.6	4532		3032.23	0.05
7147.26	4979		7146	4623		3032.32	0.05
7147.67	5040		7146.41	4678		3032.41	0.05
7148.08	5023		7146.81	4639		3032.5	0.05
7148.49	5053		7147.22	4719		3032.59	0.05
7148.9	5176		7147.63	4673		3032.68	0.05
7149.31	5221		7148.03	4655		3032.76	0.05
7149.72	5228		7148.44	4600		3032.85	0.05
7150.13	5226		7148.85	4572		3032.94	0.05
7150.54	5285		7149.25	4447		3033.03	0.05
7150.95	5337		7149.66	4412		3033.12	0.05
7151.36	5409		7150.06	4383		3033.21	0.05
7151.77	5477		7150.47	4357		3033.3	0.05
7152.18	5524		7150.88	4346		3033.39	0.05
7152.59	5528		7151.28	4347		3033.48	0.05
7153	5522		7151.69	4351		3033.57	0.05
7153.41	5476		7152.1	4343		3033.66	0.05
7153.81	5480		7152.5	4417		3033.75	0.05
7154.23	5418		7152.91	4447		3033.84	0.1
7154.63	5391		7153.32	4470		3033.93	0.1
7155.04	5436		7153.72	4555		3034.01	0.1
7155.45	5365		7154.13	4618		3034.11	0.1
7155.86	5381		7154.54	4669		3034.19	0.1
7156.27	5268		7154.94	4716		3034.28	0.1
7156.68	5255		7155.35	4673		3034.37	0.1
7157.09	5198		7155.76	4699		3034.46	0.1
7157.5	5226		7156.16	4628		3034.55	0.15
7157.91	5223		7156.57	4618		3034.64	0.15
7158.32	5321		7156.98	4679		3034.73	0.15
7158.73	5329		7157.38	4689		3034.82	0.15
7159.14	5457		7157.79	4676		3034.91	0.15
7159.55	5513		7158.19	4745		3035	0.15
7159.96	5476		7158.6	4790		3035.09	0.15
7160.37	5561		7159.01	4775		3035.18	0.15
7160.78	5590		7159.41	4742		3035.27	0.2
7161.19	5675		7159.82	4777		3035.36	0.2
7161.6	5607		7160.23	4715		3035.45	0.2
7162.01	5635		7160.64	4681		3035.53	0.2
7162.42	5604		7161.04	4706		3035.62	0.2
7162.83	5651		7161.45	4673		3035.71	0.2
7163.24	5587		7161.85	4712		3035.8	0.2
7163.65	5604		7162.26	4755		3035.89	0.2
7164.06	5579		7162.67	4765		3035.98	0.25
7164.47	5588		7163.07	4749		3036.07	0.25
7164.88	5539		7163.48	4717		3036.16	0.25
7165.29	5449		7163.89	4660		3036.25	0.25
7165.7	5465		7164.3	4682		3036.34	0.25
7166.11	5294		7164.7	4609		3036.43	0.25
7166.52	5286		7165.11	4595		3036.52	0.25
7166.93	5216		7165.52	4631		3036.61	0.25
7167.34	5157		7165.92	4649		3036.7	0.2
7167.75	5155		7166.33	4641		3036.78	0.2
7168.16	5186		7166.74	4712		3036.87	0.2
7168.57	5165		7167.14	4693		3036.96	0.15
7168.98	5154		7167.55	4687		3037.05	0.15
7169.39	5132		7167.96	4675		3037.14	0.15
7169.8	5181		7168.36	4691		3037.23	0.15
7170.21	5117		7168.77	4684		3037.32	0.15
7170.62	5097		7169.18	4725		3037.41	0.15
7171.03	5140		7169.59	4713		3037.5	0.15
7171.44	5090		7169.99	4719		3037.59	0.1
7171.85	5078		7170.4	4695		3037.68	0.1
7172.26	5103		7170.81	4725		3037.77	0.1
7172.67	5007		7171.21	4662		3037.86	0.1
7173.08	5041		7171.62	4684		3037.95	0.1
7173.49	5034		7172.03	4663		3038.04	0.1
7173.9	5037		7172.43	4602		3038.12	0.1
7174.31	5044		7172.84	4593		3038.22	0.1
7174.72	5059		7173.25	4506		3038.3	0.1
7175.13	5120		7173.65	4473		3038.39	0.1
7175.54	5135		7174.06	4428		3038.48	0.1
7175.95	5168		7174.47	4317		3038.57	0.15
7176.36	5209		7174.88	4412		3038.66	0.15
7176.77	5215		7175.28	4461		3038.75	0.15
7177.18	5163		7175.69	4398		3038.84	0.15
7177.59	5123		7176.1	4435		3038.93	0.15
7178	5059		7176.51	4458		3039.02	0.15
7178.41	5093		7176.91	4461		3039.11	0.2
7178.82	5015		7177.32	4455		3039.2	0.2
7179.23	4991		7177.73	4487		3039.29	0.2
7179.64	4966		7178.13	4482		3039.38	0.2
7180.05	5010		7178.54	4478		3039.47	0.2
7180.46	4956		7178.95	4409		3039.56	0.2
7180.87	4915		7179.35	4474		3039.64	0.2
7181.28	4842		7179.76	4456		3039.73	0.2
7181.69	4792		7180.17	4462		3039.82	0.2
7182.1	4725		7180.58	4478		3039.91	0.2
7182.51	4775		7180.98	4452		3040	0.2
7182.92	4748		7181.39	4431		3040.09	0.2
7183.34	4802		7181.8	4458		3040.18	0.2
7183.74	4864		7182.21	4496		3040.27	0.2
7184.15	4797		7182.61	4429		3040.36	0.2
7184.57	4834		7183.02	4468		3040.45	0.2
7184.98	4793		7183.43	4460		3040.54	0.25
7185.39	4788		7183.84	4496		3040.63	0.25
7185.8	4720		7184.24	4544		3040.72	0.25
7186.21	4738		7184.65	4560		3040.81	0.25
7186.62	4744		7185.06	4632		3040.9	0.25
7187.03	4829		7185.47	4527		3040.99	0.25
7187.44	4878		7185.87	4542		3041.08	0.25
7187.85	4964		7186.28	4551		3041.16	0.25
7188.26	5068		7186.69	4542		3041.25	0.25
7188.67	5107		7187.1	4530		3041.34	0.25
7189.08	5154		7187.5	4562		3041.43	0.25
7189.49	5163		7187.91	4539		3041.52	0.2
7189.9	5145		7188.32	4625		3041.61	0.2
7190.31	5112		7188.73	4638		3041.7	0.2
7190.72	5112		7189.13	4676		3041.79	0.2
7191.13	5109		7189.54	4672		3041.88	0.2
7191.54	5082		7189.95	4731		3041.97	0.2
7191.95	5071		7190.35	4761		3042.06	0.2
7192.37	5059		7190.76	4767		3042.15	0.2
7192.78	5068		7191.17	4736		3042.24	0.2
7193.19	5045		7191.58	4679		3042.33	0.2
7193.6	5073		7191.98	4640		3042.42	0.2
7194.01	5066		7192.39	4635		3042.51	0.15
7194.42	5083		7192.8	4569		3042.6	0.15
7194.83	5071		7193.21	4578		3042.68	0.15
7195.24	5090		7193.62	4548		3042.78	0.15
7195.65	5116		7194.02	4538		3042.86	0.1
7196.06	5196		7194.43	4558		3042.95	0.1
7196.47	5187		7194.84	4523		3043.04	0.1
7196.88	5232		7195.25	4505		3043.13	0.1
7197.29	5345		7195.65	4566		3043.22	0.05
7197.7	5332		7196.06	4485		3043.31	0.05
7198.11	5412		7196.47	4479		3043.4	0.05
7198.53	5394		7196.88	4487		3043.49	0
7198.94	5402		7197.28	4425		3043.58	0
7199.35	5343		7197.69	4401		3043.67	0
7199.76	5320		7198.1	4361		3043.76	-0.05
7200.17	5247		7198.51	4327		3043.85	-0.05
7200.58	5253		7198.92	4337		3043.94	-0.05
7200.99	5222		7199.32	4336		3044.03	-0.05
7201.4	5222		7199.73	4319		3044.12	-0.05
7201.81	5200		7200.14	4412		3044.21	-0.05
7202.22	5222		7200.55	4503		3044.3	-0.05
7202.63	5227		7200.95	4515		3044.39	-0.05
7203.05	5209		7201.36	4648		3044.47	-0.05
7203.46	5157		7201.77	4683		3044.56	-0.05
7203.87	5178		7202.18	4629		3044.65	-0.05
7204.28	5127		7202.59	4709		3044.74	-0.05
7204.69	5143		7202.99	4694		3044.83	0
7205.1	5107		7203.4	4691		3044.92	0
7205.51	5144		7203.81	4740		3045.01	0.05
7205.92	5137		7204.22	4749		3045.1	0.05
7206.33	5167		7204.63	4695		3045.19	0.05
7206.74	5234		7205.03	4671		3045.28	0.1
7207.15	5222		7205.44	4660		3045.37	0.1
7207.57	5266		7205.85	4585		3045.46	0.1
7207.98	5241		7206.26	4549		3045.55	0.1
7208.39	5254		7206.67	4548		3045.64	0.15
7208.8	5211		7207.07	4439		3045.73	0.15
7209.21	5206		7207.48	4410		3045.82	0.15
7209.62	5216		7207.89	4466		3045.91	0.2
7210.03	5247		7208.3	4463		3046	0.2
7210.44	5339		7208.71	4418		3046.09	0.2
7210.85	5383		7209.11	4465		3046.18	0.2
7211.27	5442		7209.52	4430		3046.26	0.2
7211.68	5527		7209.93	4473		3046.35	0.2
7212.09	5562		7210.34	4463		3046.44	0.2
7212.5	5574		7210.75	4401		3046.53	0.2
7212.91	5650		7211.15	4384		3046.62	0.2
7213.32	5648		7211.56	4344		3046.71	0.2
7213.73	5676		7211.97	4285		3046.8	0.2
7214.14	5669		7212.38	4249		3046.89	0.2
7214.56	5690		7212.79	4190		3046.98	0.25
7214.97	5707		7213.2	4188		3047.07	0.25
7215.38	5681		7213.6	4251		3047.16	0.25
7215.79	5852		7214.01	4289		3047.25	0.25
7216.2	5913		7214.42	4359		3047.34	0.25
7216.61	6069		7214.83	4346		3047.43	0.25
7217.02	6212		7215.24	4436		3047.52	0.3
7217.43	6408		7215.65	4410		3047.61	0.3
7217.85	6587		7216.05	4414		3047.7	0.3
7218.26	6758		7216.46	4499		3047.79	0.3
7218.67	6897		7216.87	4519		3047.88	0.3
7219.08	6984		7217.28	4516		3047.97	0.3
7219.49	7041		7217.69	4454		3048.05	0.3
7219.9	7099		7218.1	4468		3048.14	0.3
7220.31	7077		7218.5	4376		3048.23	0.3
7220.72	7063		7218.91	4335		3048.32	0.3
7221.14	6981		7219.32	4308		3048.41	0.3
7221.55	6897		7219.73	4270		3048.5	0.3
7221.96	6860		7220.14	4325		3048.59	0.3
7222.37	6789		7220.55	4361		3048.68	0.3
7222.78	6767		7220.95	4370		3048.77	0.3
7223.19	6681		7221.36	4372		3048.86	0.3
7223.6	6633		7221.77	4387		3048.95	0.3
7224.02	6562		7222.18	4393		3049.04	0.3
7224.43	6451		7222.59	4394		3049.13	0.3
7224.84	6348		7223	4364		3049.22	0.25
7225.25	6237		7223.4	4316		3049.31	0.25
7225.66	6099		7223.81	4276		3049.4	0.25
7226.07	6073		7224.22	4246		3049.49	0.25
7226.48	5975		7224.63	4235		3049.58	0.25
7226.9	5869		7225.04	4298		3049.67	0.2
7227.31	5802		7225.45	4353		3049.76	0.2
7227.72	5769		7225.86	4370		3049.84	0.2
7228.13	5744		7226.26	4400		3049.93	0.15
7228.54	5649		7226.67	4464		3050.02	0.15
7228.95	5584		7227.08	4458		3050.11	0.15
7229.36	5542		7227.49	4510		3050.2	0.15
7229.78	5412		7227.9	4536		3050.29	0.15
7230.19	5361		7228.31	4624		3050.38	0.15
7230.6	5276		7228.72	4697		3050.47	0.15
7231.01	5210		7229.12	4736		3050.56	0.1
7231.42	5116		7229.53	4844		3050.65	0.1
7231.84	5080		7229.94	4882		3050.74	0.1
7232.25	5071		7230.35	4954		3050.83	0.05
7232.66	5094		7230.76	4973		3050.92	0.05
7233.07	5097		7231.17	5023		3051.01	0.05
7233.48	5119		7231.58	5035		3051.1	0.05
7233.89	5134		7231.99	5057		3051.19	0.05
7234.31	5189		7232.39	5091		3051.28	0.05
7234.72	5189		7232.8	5104		3051.37	0.05
7235.13	5336		7233.21	5113		3051.46	0.1
7235.54	5322		7233.62	5161		3051.55	0.05
7235.95	5401		7234.03	5121		3051.64	0.1
7236.36	5485		7234.44	5179		3051.73	0.1
7236.78	5569		7234.85	5090		3051.82	0.1
7237.19	5654		7235.26	5007		3051.91	0.1
7237.6	5633		7235.66	4961		3051.99	0.1
7238.01	5609		7236.07	4925		3052.08	0.05
7238.42	5574		7236.48	4823		3052.17	0.05
7238.84	5565		7236.89	4695		3052.26	0.05
7239.25	5507		7237.3	4706		3052.35	0.05
7239.66	5481		7237.71	4569		3052.44	0.05
7240.07	5442		7238.12	4549		3052.53	0.05
7240.48	5433		7238.53	4478		3052.62	0.05
7240.89	5355		7238.94	4502		3052.71	0.05
7241.31	5393		7239.35	4470		3052.8	0.1
7241.72	5413		7239.75	4549		3052.89	0.1
7242.13	5351		7240.16	4506		3052.98	0.1
7242.54	5394		7240.57	4583		3053.07	0.1
7242.95	5418		7240.98	4541		3053.16	0.1
7243.37	5454		7241.39	4622		3053.25	0.05
7243.78	5509		7241.8	4668		3053.34	0.05
7244.19	5571		7242.21	4726		3053.43	0.05
7244.6	5633		7242.62	4718		3053.52	0.1
7245.01	5668		7243.03	4771		3053.61	0.1
7245.43	5701		7243.44	4700		3053.7	0.1
7245.84	5838		7243.84	4694		3053.79	0.1
7246.25	5880		7244.25	4765		3053.88	0.1
7246.66	5998		7244.66	4785		3053.97	0.1
7247.07	6054		7245.07	4787		3054.06	0.15
7247.49	6188		7245.48	4714		3054.14	0.15
7247.9	6202		7245.89	4713		3054.24	0.15
7248.31	6240		7246.3	4687		3054.32	0.1
7248.72	6238		7246.71	4701		3054.41	0.1
7249.13	6293		7247.12	4731		3054.5	0.15
7249.55	6346		7247.53	4767		3054.59	0.15
7249.96	6391		7247.94	4795		3054.68	0.15
7250.37	6411		7248.34	4822		3054.77	0.15
7250.78	6414		7248.75	4892		3054.86	0.15
7251.19	6467		7249.16	4869		3054.95	0.15
7251.61	6418		7249.57	4929		3055.04	0.15
7252.02	6395		7249.98	4906		3055.13	0.15
7252.43	6309		7250.39	4932		3055.22	0.15
7252.84	6203		7250.8	4883		3055.31	0.15
7253.26	6171		7251.21	4989		3055.4	0.15
7253.67	6065		7251.62	4973		3055.49	0.15
7254.08	6061		7252.03	4960		3055.58	0.15
7254.49	5950		7252.44	4944		3055.67	0.15
7254.9	5804		7252.85	4915		3055.76	0.15
7255.32	5760		7253.26	4873		3055.85	0.15
7255.73	5715		7253.66	4769		3055.94	0.15
7256.14	5586		7254.07	4783		3056.03	0.15
7256.55	5479		7254.48	4703		3056.12	0.15
7256.97	5394		7254.89	4728		3056.21	0.15
7257.38	5296		7255.3	4678		3056.3	0.15
7257.79	5234		7255.71	4631		3056.39	0.15
7258.2	5188		7256.12	4593		3056.48	0.15
7258.62	5082		7256.53	4626		3056.57	0.15
7259.03	4999		7256.94	4626		3056.66	0.15
7259.44	4961		7257.35	4598		3056.74	0.15
7259.85	4934		7257.76	4552		3056.83	0.15
7260.27	4839		7258.17	4540		3056.92	0.1
7260.68	4843		7258.58	4524		3057.01	0.1
7261.09	4809		7258.99	4509		3057.1	0.1
7261.5	4915		7259.4	4489		3057.19	0.1
7261.91	4866		7259.81	4393		3057.28	0.1
7262.33	4908		7260.22	4303		3057.37	0.1
7262.74	4927		7260.63	4351		3057.46	0.1
7263.15	4879		7261.03	4330		3057.55	0.1
7263.56	4916		7261.44	4309		3057.64	0.1
7263.98	4837		7261.85	4329		3057.73	0.05
7264.39	4817		7262.26	4393		3057.82	0.05
7264.8	4804		7262.67	4362		3057.91	0.1
7265.22	4796		7263.08	4383		3058	0.1
7265.63	4782		7263.49	4345		3058.09	0.1
7266.04	4774		7263.9	4411		3058.18	0.1
7266.45	4738		7264.31	4408		3058.27	0.1
7266.86	4769		7264.72	4412		3058.36	0.1
7267.28	4747		7265.13	4391		3058.45	0.1
7267.69	4748		7265.54	4430		3058.54	0.05
7268.1	4766		7265.95	4441		3058.63	0.05
7268.52	4714		7266.36	4454		3058.72	0.05
7268.93	4718		7266.77	4532		3058.81	0.1
7269.34	4728		7267.18	4525		3058.9	0.1
7269.75	4673		7267.59	4577		3058.99	0.1
7270.17	4654		7268	4521		3059.08	0.05
7270.58	4614		7268.41	4548		3059.17	0.05
7270.99	4535		7268.82	4560		3059.26	0.05
7271.4	4428		7269.23	4580		3059.34	0.05
7271.82	4412		7269.64	4520		3059.43	0.05
7272.23	4380		7270.05	4572		3059.53	0.05
7272.64	4349		7270.46	4620		3059.61	0.05
7273.06	4351		7270.87	4625		3059.7	0.05
7273.47	4409		7271.28	4680		3059.79	0.05
7273.88	4358		7271.69	4689		3059.88	0.05
7274.29	4328		7272.1	4662		3059.97	0.05
7274.71	4356		7272.51	4750		3060.06	0.05
7275.12	4360		7272.92	4768		3060.15	0.05
7275.53	4363		7273.33	4749		3060.24	0.05
7275.94	4387		7273.74	4789		3060.33	0
7276.36	4420		7274.15	4858		3060.42	0.05
7276.77	4459		7274.56	4775		3060.51	0.05
7277.18	4465		7274.97	4790		3060.6	0.05
7277.6	4467		7275.38	4728		3060.69	0.05
7278.01	4516		7275.79	4709		3060.78	0
7278.42	4598		7276.2	4601		3060.87	0.05
7278.84	4684		7276.61	4619		3060.96	0.05
7279.25	4671		7277.02	4620		3061.05	0.05
7279.66	4744		7277.43	4638		3061.14	0.05
7280.07	4733		7277.84	4572		3061.23	0.05
7280.49	4785		7278.25	4625		3061.32	0.05
7280.9	4770		7278.66	4540		3061.41	0.05
7281.31	4821		7279.07	4518		3061.5	0.1
7281.73	4859		7279.48	4536		3061.59	0.1
7282.14	4872		7279.89	4482		3061.68	0.15
7282.55	4759		7280.3	4489		3061.77	0.15
7282.96	4755		7280.71	4440		3061.86	0.15
7283.38	4682		7281.12	4446		3061.95	0.15
7283.79	4600		7281.53	4451		3062.04	0.15
7284.2	4544		7281.94	4387		3062.13	0.15
7284.62	4501		7282.35	4481		3062.22	0.2
7285.03	4487		7282.76	4440		3062.31	0.2
7285.44	4460		7283.17	4463		3062.39	0.2
7285.86	4409		7283.58	4441		3062.49	0.2
7286.27	4459		7283.99	4480		3062.57	0.2
7286.68	4490		7284.4	4544		3062.66	0.25
7287.1	4531		7284.81	4570		3062.75	0.25
7287.51	4487		7285.22	4545		3062.84	0.25
7287.92	4555		7285.63	4569		3062.93	0.25
7288.33	4602		7286.04	4636		3063.02	0.25
7288.75	4618		7286.45	4601		3063.11	0.25
7289.16	4680		7286.86	4612		3063.2	0.25
7289.57	4746		7287.27	4600		3063.29	0.2
7289.99	4731		7287.68	4554		3063.38	0.2
7290.4	4850		7288.09	4479		3063.47	0.2
7290.81	4899		7288.5	4442		3063.56	0.2
7291.23	4928		7288.91	4437		3063.65	0.2
7291.64	4919		7289.32	4366		3063.74	0.2
7292.05	4907		7289.73	4342		3063.83	0.2
7292.47	4804		7290.14	4314		3063.92	0.2
7292.88	4837		7290.55	4313		3064.01	0.25
7293.29	4841		7290.96	4383		3064.1	0.25
7293.71	4842		7291.37	4353		3064.19	0.3
7294.12	4849		7291.78	4349		3064.28	0.3
7294.53	4845		7292.19	4406		3064.37	0.3
7294.95	4845		7292.61	4419		3064.46	0.3
7295.36	4850		7293.02	4491		3064.55	0.3
7295.77	4856		7293.43	4457		3064.64	0.35
7296.19	4748		7293.84	4464		3064.73	0.35
7296.6	4736		7294.25	4529		3064.82	0.35
7297.01	4623		7294.66	4521		3064.91	0.35
7297.43	4541		7295.07	4471		3065	0.35
7297.84	4505		7295.48	4492		3065.09	0.35
7298.25	4505		7295.89	4473		3065.18	0.35
7298.67	4429		7296.3	4468		3065.27	0.35
7299.08	4409		7296.71	4363		3065.36	0.35
7299.49	4357		7297.12	4338		3065.45	0.35
7299.91	4396		7297.53	4382		3065.54	0.35
7300.32	4415		7297.94	4417		3065.63	0.35
7300.73	4470		7298.35	4403		3065.72	0.35
7301.15	4505		7298.76	4452		3065.81	0.4
7301.56	4523		7299.17	4499		3065.9	0.35
7301.97	4527		7299.59	4513		3065.99	0.35
7302.39	4530		7300	4453		3066.08	0.4
7302.8	4499		7300.41	4422		3066.17	0.35
7303.22	4468		7300.82	4419		3066.26	0.35
7303.63	4435		7301.23	4446		3066.34	0.4
7304.04	4441		7301.64	4437		3066.43	0.35
7304.45	4426		7302.05	4402		3066.53	0.35
7304.87	4381		7302.46	4406		3066.61	0.35
7305.28	4402		7302.87	4467		3066.7	0.35
7305.7	4431		7303.28	4484		3066.79	0.35
7306.11	4540		7303.69	4498		3066.88	0.35
7306.52	4619		7304.1	4523		3066.97	0.35
7306.94	4646		7304.51	4523		3067.06	0.35
7307.35	4694		7304.92	4519		3067.15	0.35
7307.76	4716		7305.34	4497		3067.24	0.35
7308.18	4739		7305.75	4485		3067.33	0.35
7308.59	4796		7306.16	4451		3067.42	0.35
7309.01	4839		7306.57	4403		3067.51	0.4
7309.42	4932		7306.98	4402		3067.6	0.35
7309.83	4935		7307.39	4331		3067.69	0.35
7310.25	5029		7307.8	4342		3067.78	0.35
7310.66	5029		7308.21	4395		3067.87	0.35
7311.07	5052		7308.62	4386		3067.96	0.35
7311.49	5017		7309.03	4323		3068.05	0.35
7311.9	5000		7309.44	4344		3068.14	0.35
7312.31	5036		7309.85	4304		3068.23	0.35
7312.73	4988		7310.27	4308		3068.32	0.35
7313.14	5018		7310.68	4197		3068.41	0.35
7313.56	4982		7311.09	4194		3068.5	0.35
7313.97	4941		7311.5	4264		3068.59	0.35
7314.38	4962		7311.91	4254		3068.68	0.3
7314.8	4879		7312.32	4210		3068.77	0.3
7315.21	4835		7312.73	4230		3068.86	0.3
7315.63	4861		7313.14	4215		3068.95	0.25
7316.04	4922		7313.55	4282		3069.04	0.25
7316.45	4904		7313.97	4369		3069.13	0.25
7316.87	4950		7314.38	4415		3069.22	0.25
7317.28	4964		7314.79	4457		3069.31	0.25
7317.69	4956		7315.2	4516		3069.4	0.25
7318.11	4958		7315.61	4523		3069.49	0.2
7318.52	4944		7316.02	4522		3069.58	0.2
7318.94	4981		7316.43	4515		3069.67	0.2
7319.35	4981		7316.84	4533		3069.76	0.15
7319.77	4990		7317.25	4558		3069.85	0.15
7320.18	5063		7317.66	4530		3069.94	0.15
7320.59	5029		7318.08	4549		3070.03	0.15
7321.01	5036		7318.49	4557		3070.12	0.1
7321.42	5070		7318.9	4585		3070.21	0.1
7321.84	4986		7319.31	4607		3070.3	0.1
7322.25	4968		7319.72	4576		3070.39	0.1
7322.66	4937		7320.13	4539		3070.48	0.1
7323.08	5007		7320.54	4579		3070.57	0.1
7323.49	4981		7320.95	4547		3070.66	0.1
7323.9	4984		7321.37	4585		3070.75	0.1
7324.32	4941		7321.78	4514		3070.84	0.15
7324.73	4883		7322.19	4502		3070.93	0.15
7325.15	4857		7322.6	4466		3071.02	0.15
7325.56	4876		7323.01	4438		3071.11	0.15
7325.98	4872		7323.42	4355		3071.2	0.2
7326.39	4873		7323.83	4296		3071.29	0.2
7326.8	4856		7324.24	4289		3071.38	0.15
7327.22	4763		7324.66	4233		3071.47	0.15
7327.63	4843		7325.07	4144		3071.55	0.15
7328.05	4806		7325.48	4167		3071.64	0.15
7328.46	4908		7325.89	4163		3071.74	0.15
7328.88	4998		7326.3	4167		3071.82	0.15
7329.29	4986		7326.71	4181		3071.91	0.15
7329.7	5105		7327.12	4236		3072.01	0.15
7330.12	5165		7327.54	4333		3072.09	0.15
7330.53	5120		7327.95	4384		3072.18	0.15
7330.95	5166		7328.36	4398		3072.27	0.15
7331.36	5147		7328.77	4497		3072.36	0.15
7331.77	5126		7329.18	4501		3072.45	0.15
7332.19	5136		7329.59	4571		3072.54	0.15
7332.6	5175		7330.01	4609		3072.63	0.15
7333.02	5206		7330.42	4627		3072.72	0.2
7333.43	5212		7330.83	4657		3072.81	0.2
7333.85	5201		7331.24	4598		3072.9	0.2
7334.26	5134		7331.65	4530		3072.99	0.2
7334.68	5176		7332.06	4518		3073.08	0.2
7335.09	5151		7332.47	4484		3073.17	0.2
7335.5	5077		7332.89	4420		3073.26	0.2
7335.92	5055		7333.3	4389		3073.35	0.15
7336.33	5008		7333.71	4340		3073.44	0.15
7336.75	4983		7334.12	4427		3073.53	0.2
7337.16	5037		7334.53	4451		3073.62	0.15
7337.58	5046		7334.94	4455		3073.71	0.2
7337.99	5039		7335.36	4480		3073.8	0.2
7338.4	5048		7335.77	4429		3073.89	0.2
7338.82	5028		7336.18	4520		3073.98	0.2
7339.23	5001		7336.59	4563		3074.07	0.2
7339.65	4955		7337	4540		3074.16	0.25
7340.06	4954		7337.41	4569		3074.25	0.25
7340.48	4842		7337.83	4537		3074.34	0.25
7340.89	4833		7338.24	4609		3074.43	0.25
7341.31	4780		7338.65	4592		3074.52	0.25
7341.72	4802		7339.06	4567		3074.61	0.25
7342.14	4764		7339.47	4482		3074.7	0.25
7342.55	4633		7339.89	4388		3074.79	0.2
7342.96	4532		7340.3	4415		3074.88	0.2
7343.38	4533		7340.71	4360		3074.97	0.2
7343.79	4532		7341.12	4357		3075.06	0.2
7344.21	4513		7341.53	4374		3075.15	0.2
7344.62	4513		7341.94	4362		3075.24	0.25
7345.04	4563		7342.36	4479		3075.33	0.2
7345.45	4509		7342.77	4472		3075.42	0.2
7345.87	4505		7343.18	4472		3075.51	0.2
7346.28	4571		7343.59	4492		3075.6	0.25
7346.7	4654		7344	4429		3075.69	0.25
7347.11	4643		7344.41	4473		3075.78	0.25
7347.52	4688		7344.83	4419		3075.87	0.2
7347.94	4671		7345.24	4466		3075.96	0.2
7348.35	4654		7345.65	4440		3076.05	0.2
7348.77	4691		7346.06	4458		3076.14	0.2
7349.18	4647		7346.48	4443		3076.23	0.2
7349.6	4671		7346.89	4420		3076.32	0.2
7350.01	4738		7347.3	4416		3076.41	0.2
7350.43	4797		7347.71	4412		3076.5	0.2
7350.84	4847		7348.12	4394		3076.59	0.2
7351.26	4902		7348.53	4329		3076.68	0.2
7351.67	4936		7348.95	4286		3076.77	0.2
7352.09	5049		7349.36	4203		3076.86	0.2
7352.5	5083		7349.77	4204		3076.95	0.2
7352.92	5171		7350.18	4246		3077.04	0.2
7353.33	5254		7350.6	4215		3077.13	0.2
7353.75	5221		7351.01	4216		3077.22	0.2
7354.16	5242		7351.42	4198		3077.31	0.2
7354.58	5199		7351.83	4283		3077.4	0.2
7354.99	5144		7352.24	4294		3077.49	0.2
7355.41	5144		7352.66	4279		3077.58	0.2
7355.82	5125		7353.07	4347		3077.67	0.2
7356.24	5082		7353.48	4375		3077.76	0.2
7356.65	5047		7353.89	4475		3077.85	0.2
7357.07	5094		7354.3	4429		3077.94	0.2
7357.48	5071		7354.72	4456		3078.03	0.2
7357.9	5006		7355.13	4478		3078.12	0.2
7358.31	5044		7355.54	4448		3078.21	0.2
7358.73	4976		7355.95	4449		3078.3	0.2
7359.14	4890		7356.37	4462		3078.39	0.2
7359.56	4936		7356.78	4478		3078.48	0.2
7359.97	4882		7357.19	4474		3078.57	0.15
7360.39	4832		7357.6	4480		3078.66	0.15
7360.8	4818		7358.02	4455		3078.75	0.15
7361.22	4871		7358.43	4450		3078.84	0.15
7361.63	4925		7358.84	4436		3078.93	0.15
7362.05	5008		7359.25	4420		3079.02	0.15
7362.46	5043		7359.66	4364		3079.11	0.15
7362.88	5087		7360.08	4378		3079.2	0.15
7363.29	5133		7360.49	4470		3079.29	0.15
7363.71	5216		7360.9	4529		3079.38	0.15
7364.12	5268		7361.31	4625		3079.47	0.15
7364.54	5350		7361.73	4694		3079.56	0.15
7364.95	5429		7362.14	4727		3079.65	0.15
7365.37	5428		7362.55	4751		3079.74	0.15
7365.78	5386		7362.96	4799		3079.83	0.1
7366.2	5356		7363.38	4859		3079.92	0.1
7366.61	5334		7363.79	4813		3080.01	0.1
7367.03	5256		7364.2	4822		3080.1	0.1
7367.44	5253		7364.61	4775		3080.19	0.1
7367.86	5229		7365.03	4781		3080.28	0.1
7368.27	5261		7365.44	4728		3080.37	0.1
7368.69	5235		7365.85	4679		3080.46	0.1
7369.1	5233		7366.26	4697		3080.55	0.05
7369.52	5181		7366.68	4740		3080.64	0.1
7369.94	5238		7367.09	4697		3080.73	0.1
7370.35	5241		7367.5	4695		3080.82	0.1
7370.77	5252		7367.91	4712		3080.91	0.1
7371.18	5369		7368.33	4711		3081	0.1
7371.6	5442		7368.74	4714		3081.09	0.1
7372.01	5456		7369.15	4694		3081.18	0.15
7372.43	5537		7369.56	4571		3081.27	0.1
7372.84	5584		7369.98	4572		3081.36	0.1
7373.26	5635		7370.39	4553		3081.45	0.1
7373.67	5703		7370.8	4556		3081.54	0.1
7374.09	5749		7371.21	4504		3081.63	0.15
7374.5	5866		7371.63	4473		3081.72	0.1
7374.92	6014		7372.04	4446		3081.81	0.1
7375.33	6153		7372.45	4327		3081.9	0.1
7375.75	6275		7372.86	4401		3081.99	0.05
7376.16	6424		7373.28	4342		3082.08	0.05
7376.58	6518		7373.69	4288		3082.17	0.05
7377	6614		7374.1	4279		3082.26	0.05
7377.41	6644		7374.52	4245		3082.35	0.05
7377.83	6640		7374.93	4282		3082.44	0.05
7378.24	6580		7375.34	4217		3082.53	0.05
7378.66	6522		7375.75	4234		3082.62	0.05
7379.07	6455		7376.17	4247		3082.71	0.1
7379.49	6384		7376.58	4237		3082.8	0.1
7379.9	6357		7376.99	4226		3082.89	0.05
7380.32	6322		7377.41	4277		3082.98	0.05
7380.74	6223		7377.82	4279		3083.07	0.05
7381.15	6248		7378.23	4239		3083.16	0.1
7381.57	6182		7378.64	4278		3083.25	0.1
7381.98	6109		7379.06	4356		3083.34	0.1
7382.4	6063		7379.47	4360		3083.43	0.1
7382.81	5919		7379.88	4342		3083.52	0.15
7383.23	5838		7380.3	4437		3083.61	0.15
7383.65	5709		7380.71	4551		3083.7	0.15
7384.06	5521		7381.12	4552		3083.79	0.15
7384.48	5460		7381.53	4649		3083.88	0.2
7384.89	5352		7381.95	4668		3083.97	0.2
7385.31	5211		7382.36	4615		3084.06	0.2
7385.72	5145		7382.77	4611		3084.15	0.2
7386.14	4999		7383.19	4622		3084.24	0.2
7386.56	4959		7383.6	4618		3084.33	0.2
7386.97	4829		7384.01	4575		3084.42	0.2
7387.39	4842		7384.43	4567		3084.51	0.2
7387.8	4780		7384.84	4493		3084.6	0.2
7388.22	4751		7385.25	4399		3084.69	0.25
7388.63	4806		7385.66	4353		3084.78	0.25
7389.05	4861		7386.08	4211		3084.87	0.25
7389.47	4940		7386.49	4100		3084.96	0.25
7389.88	4977		7386.9	4073		3085.05	0.25
7390.3	5012		7387.32	4081		3085.14	0.25
7390.71	5047		7387.73	4060		3085.23	0.25
7391.13	5137		7388.14	4039		3085.32	0.25
7391.54	5176		7388.56	4034		3085.41	0.25
7391.96	5205		7388.97	4052		3085.5	0.25
7392.38	5208		7389.38	4038		3085.59	0.2
7392.79	5211		7389.8	4084		3085.68	0.2
7393.21	5126		7390.21	4106		3085.77	0.2
7393.62	5120		7390.62	4146		3085.86	0.2
7394.04	5131		7391.04	4184		3085.95	0.2
7394.46	5145		7391.45	4231		3086.04	0.2
7394.87	5169		7391.86	4183		3086.13	0.2
7395.29	5274		7392.28	4197		3086.22	0.2
7395.7	5272		7392.69	4241		3086.31	0.2
7396.12	5298		7393.1	4188		3086.4	0.15
7396.53	5292		7393.52	4190		3086.49	0.15
7396.95	5301		7393.93	4183		3086.58	0.15
7397.37	5344		7394.34	4209		3086.67	0.15
7397.78	5325		7394.76	4202		3086.76	0.15
7398.2	5305		7395.17	4245		3086.85	0.15
7398.61	5375		7395.58	4264		3086.94	0.15
7399.03	5408		7396	4372		3087.03	0.15
7399.45	5465		7396.41	4426		3087.12	0.15
7399.86	5457		7396.82	4478		3087.21	0.15
7400.28	5511		7397.24	4543		3087.3	0.15
7400.7	5535		7397.65	4526		3087.39	0.1
7401.11	5542		7398.06	4516		3087.48	0.1
7401.53	5549		7398.48	4470		3087.57	0.1
7401.94	5613		7398.89	4404		3087.66	0.05
7402.36	5589		7399.3	4420		3087.75	0.05
7402.78	5594		7399.72	4346		3087.84	0.05
7403.19	5604		7400.13	4303		3087.93	0.05
7403.61	5642		7400.54	4336		3088.02	0.05
7404.02	5754		7400.96	4301		3088.11	0
7404.44	5740		7401.37	4318		3088.2	0
7404.86	5779		7401.78	4375		3088.29	0
7405.27	5825		7402.2	4460		3088.39	0
7405.69	5877		7402.61	4521		3088.47	-0.05
7406.11	5931		7403.02	4616		3088.57	-0.05
7406.52	6081		7403.44	4704		3088.66	-0.05
7406.94	6186		7403.85	4735		3088.74	-0.05
7407.35	6274		7404.27	4823		3088.84	-0.05
7407.77	6338		7404.68	4768		3088.93	-0.05
7408.19	6412		7405.09	4811		3089.01	-0.05
7408.6	6405		7405.51	4898		3089.11	-0.05
7409.02	6407		7405.92	4869		3089.2	-0.05
7409.44	6411		7406.33	4851		3089.29	-0.05
7409.85	6300		7406.75	4883		3089.38	0
7410.27	6282		7407.16	4897		3089.47	0
7410.69	6215		7407.57	4915		3089.56	0
7411.1	6136		7407.99	4922		3089.65	0
7411.52	6078		7408.4	4915		3089.74	0.05
7411.93	6088		7408.82	4778		3089.83	0.05
7412.35	6063		7409.23	4788		3089.92	0.05
7412.77	5953		7409.64	4663		3090.01	0.05
7413.18	5874		7410.06	4592		3090.1	0.05
7413.6	5841		7410.47	4429		3090.19	0.05
7414.02	5768		7410.88	4357		3090.28	0.05
7414.43	5699		7411.3	4287		3090.37	0.1
7414.85	5676		7411.71	4257		3090.46	0.1
7415.27	5652		7412.13	4204		3090.55	0.1
7415.68	5570		7412.54	4261		3090.64	0.1
7416.1	5506		7412.95	4256		3090.73	0.1
7416.52	5385		7413.37	4255		3090.82	0.1
7416.93	5286		7413.78	4291		3090.91	0.1
7417.35	5248		7414.19	4351		3091	0.1
7417.77	5184		7414.61	4336		3091.09	0.15
7418.18	5068		7415.02	4408		3091.18	0.15
7418.6	5020		7415.44	4414		3091.27	0.15
7419.01	4843		7415.85	4462		3091.36	0.15
7419.43	4774		7416.27	4407		3091.45	0.15
7419.85	4706		7416.68	4450		3091.54	0.15
7420.26	4657		7417.09	4392		3091.63	0.15
7420.68	4568		7417.51	4434		3091.72	0.15
7421.1	4484		7417.92	4365		3091.81	0.15
7421.51	4470		7418.34	4386		3091.9	0.15
7421.93	4423		7418.75	4383		3091.99	0.15
7422.35	4442		7419.16	4350		3092.08	0.15
7422.76	4452		7419.58	4370		3092.17	0.15
7423.18	4433		7419.99	4338		3092.26	0.15
7423.6	4461		7420.4	4314		3092.35	0.15
7424.01	4423		7420.82	4305		3092.44	0.15
7424.43	4330		7421.23	4258		3092.53	0.15
7424.85	4346		7421.65	4209		3092.62	0.15
7425.26	4328		7422.06	4250		3092.71	0.15
7425.68	4246		7422.48	4328		3092.8	0.15
7426.1	4273		7422.89	4297		3092.89	0.15
7426.51	4240		7423.3	4367		3092.98	0.15
7426.93	4201		7423.72	4404		3093.07	0.15
7427.35	4181		7424.13	4461		3093.16	0.15
7427.77	4227		7424.55	4510		3093.25	0.1
7428.18	4296		7424.96	4544		3093.34	0.1
7428.6	4303		7425.37	4636		3093.43	0.1
7429.02	4353		7425.79	4571		3093.52	0.1
7429.43	4349		7426.2	4635		3093.61	0.1
7429.85	4372		7426.62	4671		3093.7	0.1
7430.27	4355		7427.03	4621		3093.79	0.1
7430.68	4317		7427.44	4639		3093.88	0.1
7431.1	4220		7427.86	4614		3093.97	0.1
7431.52	4202		7428.27	4533		3094.07	0.1
7431.93	4131		7428.69	4476		3094.16	0.1
7432.35	4101		7429.1	4346		3094.24	0.1
7432.77	4050		7429.52	4335		3094.34	0.05
7433.18	4079		7429.93	4357		3094.43	0.05
7433.6	4094		7430.35	4348		3094.52	0.05
7434.02	4161		7430.76	4303		3094.61	0
7434.44	4172		7431.17	4225		3094.7	0.05
7434.85	4225		7431.59	4231		3094.79	0
7435.27	4274		7432	4248		3094.88	0
7435.69	4359		7432.42	4201		3094.97	0
7436.1	4388		7432.83	4245		3095.06	0.05
7436.52	4394		7433.25	4186		3095.15	0.05
7436.94	4396		7433.66	4255		3095.24	0.05
7437.35	4469		7434.07	4340		3095.33	0.05
7437.77	4425		7434.49	4388		3095.42	0.05
7438.19	4382		7434.9	4353		3095.51	0.05
7438.6	4415		7435.32	4375		3095.6	0.05
7439.02	4411		7435.73	4463		3095.69	0.1
7439.44	4366		7436.15	4430		3095.78	0.1
7439.86	4370		7436.56	4392		3095.87	0.1
7440.27	4404		7436.98	4447		3095.96	0.1
7440.69	4365		7437.39	4429		3096.05	0.1
7441.11	4323		7437.81	4441		3096.14	0.1
7441.52	4353		7438.22	4447		3096.23	0.1
7441.94	4321		7438.63	4419		3096.32	0.1
7442.36	4335		7439.05	4435		3096.41	0.1
7442.78	4368		7439.46	4438		3096.5	0.1
7443.19	4360		7439.88	4495		3096.59	0.1
7443.61	4305		7440.29	4491		3096.68	0.1
7444.03	4342		7440.71	4532		3096.77	0.15
7444.44	4325		7441.12	4507		3096.86	0.15
7444.86	4303		7441.54	4450		3096.95	0.15
7445.28	4322		7441.95	4514		3097.04	0.15
7445.7	4262		7442.37	4496		3097.13	0.1
7446.11	4201		7442.78	4458		3097.22	0.1
7446.53	4205		7443.19	4485		3097.31	0.15
7446.95	4231		7443.61	4425		3097.4	0.15
7447.37	4262		7444.02	4421		3097.49	0.15
7447.78	4335		7444.44	4447		3097.58	0.15
7448.2	4302		7444.85	4453		3097.67	0.1
7448.62	4275		7445.27	4497		3097.76	0.15
7449.03	4317		7445.68	4566		3097.85	0.15
7449.45	4275		7446.1	4592		3097.95	0.15
7449.87	4303		7446.51	4573		3098.03	0.15
7450.29	4338		7446.93	4583		3098.12	0.15
7450.7	4368		7447.34	4552		3098.22	0.15
7451.12	4387		7447.76	4565		3098.31	0.15
7451.54	4437		7448.17	4523		3098.4	0.15
7451.96	4445		7448.59	4583		3098.49	0.1
7452.37	4409		7449	4546		3098.58	0.1
7452.79	4417		7449.42	4534		3098.67	0.1
7453.21	4417		7449.83	4520		3098.76	0.1
7453.63	4368		7450.25	4538		3098.85	0.1
7454.04	4349		7450.66	4537		3098.94	0.1
7454.46	4268		7451.08	4538		3099.03	0.1
7454.88	4301		7451.49	4564		3099.12	0.1
7455.3	4249		7451.91	4653		3099.21	0.1
7455.71	4260		7452.32	4576		3099.3	0.1
7456.13	4268		7452.74	4590		3099.39	0.1
7456.55	4233		7453.15	4554		3099.48	0.1
7456.97	4302		7453.57	4483		3099.57	0.05
7457.38	4268		7453.98	4448		3099.66	0.05
7457.8	4306		7454.4	4384		3099.75	0.05
7458.22	4323		7454.81	4335		3099.84	0.05
7458.64	4358		7455.23	4304		3099.93	0.05
7459.06	4422		7455.64	4309		3100.02	0.05
7459.47	4508		7456.06	4244		3100.11	0.05
7459.89	4489		7456.47	4247		3100.2	0.05
7460.31	4524		7456.89	4243		3100.29	0.05
7460.73	4492		7457.3	4256		3100.38	0.05
7461.14	4500		7457.72	4240		3100.47	0.05
7461.56	4491		7458.13	4293		3100.56	0.05
7461.98	4512		7458.55	4338		3100.65	0.05
7462.4	4490		7458.96	4320		3100.74	0
7462.81	4564		7459.38	4326		3100.83	0
7463.23	4509		7459.79	4325		3100.92	0
7463.65	4551		7460.21	4340		3101.01	0
7464.07	4570		7460.62	4283		3101.1	-0.05
7464.48	4647		7461.04	4313		3101.2	-0.05
7464.9	4657		7461.45	4373		3101.28	-0.05
7465.32	4725		7461.87	4447		3101.38	-0.05
7465.74	4732		7462.28	4399		3101.47	-0.05
7466.16	4768		7462.7	4372		3101.56	-0.05
7466.57	4741		7463.11	4363		3101.65	-0.05
7466.99	4799		7463.53	4318		3101.74	-0.05
7467.41	4768		7463.94	4342		3101.83	-0.05
7467.83	4742		7464.36	4382		3101.92	-0.05
7468.24	4723		7464.77	4323		3102.01	-0.05
7468.66	4706		7465.19	4306		3102.1	-0.05
7469.08	4755		7465.61	4403		3102.19	-0.05
7469.5	4794		7466.02	4427		3102.28	-0.05
7469.92	4723		7466.44	4390		3102.37	0
7470.33	4684		7466.85	4423		3102.46	-0.05
7470.75	4656		7467.27	4493		3102.55	0
7471.17	4639		7467.68	4481		3102.64	-0.05
7471.59	4653		7468.1	4552		3102.73	-0.05
7472.01	4560		7468.51	4579		3102.82	-0.05
7472.42	4569		7468.93	4573		3102.91	-0.05
7472.84	4506		7469.34	4619		3103	-0.05
7473.26	4496		7469.76	4614		3103.09	-0.05
7473.68	4502		7470.18	4609		3103.18	0
7474.1	4547		7470.59	4583		3103.27	0
7474.51	4672		7471.01	4680		3103.36	0
7474.93	4781		7471.42	4683		3103.45	0
7475.35	4833		7471.84	4720		3103.54	0
7475.77	4973		7472.25	4720		3103.63	0
7476.19	4964		7472.67	4653		3103.72	0
7476.6	4933		7473.08	4619		3103.81	0.05
7477.02	5024		7473.5	4606		3103.91	0.05
7477.44	4964		7473.91	4547		3103.99	0.05
7477.86	4949		7474.33	4522		3104.09	0
7478.28	4985		7474.75	4475		3104.18	0
7478.69	4935		7475.16	4445		3104.27	0
7479.11	5036		7475.58	4403		3104.36	0
7479.53	5110		7475.99	4406		3104.45	0.05
7479.95	5192		7476.41	4381		3104.54	0.05
7480.37	5232		7476.82	4374		3104.63	0.05
7480.78	5313		7477.24	4387		3104.72	0.05
7481.2	5260		7477.65	4370		3104.81	0.05
7481.62	5235		7478.07	4459		3104.9	0.05
7482.04	5201		7478.49	4390		3104.99	0.05
7482.46	5122		7478.9	4523		3105.08	0.05
7482.88	5013		7479.32	4480		3105.17	0.05
7483.29	4935		7479.73	4556		3105.26	0.05
7483.71	4835		7480.15	4564		3105.35	0.05
7484.13	4767		7480.56	4557		3105.44	0.05
7484.55	4670		7480.98	4612		3105.53	0.05
7484.97	4703		7481.4	4627		3105.62	0.05
7485.39	4669		7481.81	4584		3105.71	0.05
7485.8	4732		7482.23	4652		3105.8	0.05
7486.22	4677		7482.64	4606		3105.89	0.05
7486.64	4702		7483.06	4560		3105.98	0.05
7487.06	4718		7483.48	4492		3106.07	0.05
7487.48	4683		7483.89	4513		3106.16	0.05
7487.9	4673		7484.31	4417		3106.25	0.05
7488.31	4661		7484.72	4372		3106.34	0.05
7488.73	4730		7485.14	4325		3106.43	0.05
7489.15	4760		7485.56	4252		3106.53	0.05
7489.57	4828		7485.97	4260		3106.62	0.05
7489.99	4883		7486.39	4228		3106.71	0.05
7490.41	4894		7486.8	4214		3106.8	0.05
7490.82	4936		7487.22	4243		3106.89	0.05
7491.24	5006		7487.63	4248		3106.98	0.05
7491.66	5077		7488.05	4250		3107.07	0.05
7492.08	5111		7488.47	4245		3107.16	0.05
7492.5	5081		7488.88	4280		3107.25	0.05
7492.92	5101		7489.3	4348		3107.34	0.05
7493.34	5117		7489.71	4386		3107.43	0.05
7493.75	5205		7490.13	4421		3107.52	0.05
7494.17	5258		7490.55	4473		3107.61	0.05
7494.59	5216		7490.96	4481		3107.7	0.05
7495.01	5265		7491.38	4643		3107.79	0.05
7495.43	5175		7491.79	4637		3107.88	0
7495.85	5064		7492.21	4669		3107.97	0
7496.27	4992		7492.63	4729		3108.06	0
7496.68	4965		7493.04	4742		3108.15	0
7497.1	4884		7493.46	4759		3108.24	0
7497.52	4786		7493.87	4798		3108.33	0
7497.94	4814		7494.29	4756		3108.42	0
7498.36	4803		7494.71	4713		3108.51	0
7498.78	4814		7495.12	4685		3108.6	0.05
7499.19	4746		7495.54	4605		3108.7	0
7499.61	4781		7495.95	4663		3108.78	0
7500.03	4658		7496.37	4582		3108.88	0.05
7500.45	4577		7496.79	4445		3108.97	0.05
7500.87	4525		7497.2	4339		3109.06	0.05
7501.29	4495		7497.62	4271		3109.15	0.05
7501.71	4525		7498.04	4138		3109.24	0.05
7502.13	4519		7498.45	3963		3109.33	0.05
7502.55	4500		7498.87	4006		3109.42	0.05
7502.96	4484		7499.28	3975		3109.51	0.05
7503.38	4533		7499.7	4006		3109.6	0.05
7503.8	4551		7500.12	4092		3109.69	0.05
7504.22	4537		7500.53	4152		3109.78	0.05
7504.64	4571		7500.95	4179		3109.87	0.05
7505.06	4634		7501.37	4255		3109.96	0.05
7505.48	4655		7501.78	4326		3110.05	0.05
7505.9	4685		7502.2	4275		3110.14	0.05
7506.31	4704		7502.61	4275		3110.23	0.05
7506.73	4726		7503.03	4341		3110.32	0.05
7507.15	4771		7503.45	4312		3110.41	0.05
7507.57	4752		7503.86	4323		3110.5	0.05
7507.99	4828		7504.28	4296		3110.59	0.05
7508.41	4877		7504.7	4260		3110.68	0
7508.83	4933		7505.11	4228		3110.78	0
7509.25	5055		7505.53	4213		3110.86	0
7509.66	5063		7505.95	4211		3110.96	0
7510.08	5145		7506.36	4161		3111.05	0
7510.5	5200		7506.78	4144		3111.14	0
7510.92	5328		7507.2	4130		3111.23	0
7511.34	5331		7507.61	4160		3111.32	0
7511.76	5363		7508.03	4151		3111.41	0.05
7512.18	5496		7508.45	4132		3111.5	0.05
7512.6	5582		7508.86	4175		3111.59	0.05
7513.02	5535		7509.28	4175		3111.68	0.05
7513.44	5569		7509.69	4197		3111.77	0.05
7513.85	5619		7510.11	4286		3111.86	0.05
7514.27	5594		7510.53	4265		3111.95	0.05
7514.69	5559		7510.94	4291		3112.04	0.05
7515.11	5451		7511.36	4376		3112.13	0.05
7515.53	5423		7511.78	4387		3112.22	0.05
7515.95	5258		7512.19	4379		3112.31	0.05
7516.37	5209		7512.61	4334		3112.4	0.05
7516.79	5132		7513.03	4425		3112.49	0.05
7517.21	5081		7513.44	4436		3112.58	0.05
7517.63	5045		7513.86	4496		3112.67	0.05
7518.05	4954		7514.28	4580		3112.76	0.05
7518.47	4974		7514.69	4603		3112.86	0.05
7518.88	4983		7515.11	4618		3112.95	0.05
7519.3	4922		7515.53	4634		3113.04	0.05
7519.72	4931		7515.94	4556		3113.13	0.05
7520.14	4901		7516.36	4575		3113.22	0.05
7520.56	4934		7516.78	4541		3113.31	0.05
7520.98	4900		7517.19	4435		3113.4	0.05
7521.4	4928		7517.61	4470		3113.49	0.05
7521.82	4882		7518.03	4483		3113.58	0.05
7522.24	4886		7518.44	4471		3113.67	0.05
7522.66	4856		7518.86	4396		3113.76	0.05
7523.08	4886		7519.28	4456		3113.85	0.05
7523.5	4888		7519.7	4417		3113.94	0.05
7523.91	4944		7520.11	4378		3114.03	0.05
7524.33	4976		7520.53	4272		3114.12	0.05
7524.75	4971		7520.95	4222		3114.21	0.05
7525.17	5062		7521.36	4150		3114.3	0
7525.59	5013		7521.78	4097		3114.39	0
7526.01	4990		7522.2	4166		3114.48	0
7526.43	4989		7522.61	4168		3114.57	0
7526.85	4979		7523.03	4144		3114.66	0
7527.27	4910		7523.45	4167		3114.76	0
7527.69	4861		7523.86	4190		3114.85	0
7528.11	4909		7524.28	4194		3114.94	0
7528.53	4936		7524.7	4192		3115.03	0
7528.95	4940		7525.12	4212		3115.12	0
7529.37	4970		7525.53	4236		3115.21	0
7529.79	5065		7525.95	4242		3115.3	0.05
7530.2	5103		7526.37	4172		3115.39	0
7530.62	5243		7526.78	4188		3115.48	0.05
7531.04	5325		7527.2	4215		3115.57	0
7531.46	5486		7527.62	4181		3115.66	0
7531.88	5561		7528.03	4214		3115.75	0
7532.3	5697		7528.45	4183		3115.84	0
7532.72	5746		7528.87	4149		3115.93	0
7533.14	5855		7529.29	4153		3116.02	0
7533.56	5820		7529.7	4143		3116.11	0
7533.98	5833		7530.12	4183		3116.2	0
7534.4	5852		7530.54	4133		3116.29	0
7534.82	5885		7530.95	4184		3116.39	0
7535.24	5887		7531.37	4187		3116.48	0
7535.66	5944		7531.79	4159		3116.57	0
7536.08	6036		7532.21	4241		3116.66	0
7536.5	6047		7532.62	4274		3116.75	0
7536.92	6100		7533.04	4334		3116.84	0
7537.34	6169		7533.46	4437		3116.93	0
7537.76	6237		7533.88	4437		3117.02	0
7538.18	6252		7534.29	4484		3117.11	0
7538.6	6218		7534.71	4510		3117.2	0
7539.02	6161		7535.13	4551		3117.29	0
7539.44	6117		7535.54	4528		3117.38	0
7539.86	5957		7535.96	4535		3117.47	0
7540.28	5951		7536.38	4471		3117.56	0
7540.69	5911		7536.8	4502		3117.65	0
7541.11	5815		7537.21	4501		3117.74	0
7541.53	5739		7537.63	4505		3117.83	0
7541.95	5644		7538.05	4467		3117.92	0
7542.37	5582		7538.47	4527		3118.01	0
7542.79	5461		7538.88	4528		3118.11	0
7543.21	5477		7539.3	4537		3118.2	0
7543.63	5376		7539.72	4642		3118.29	0
7544.05	5284		7540.13	4613		3118.38	0
7544.47	5215		7540.55	4649		3118.47	0
7544.89	5148		7540.97	4653		3118.56	0.05
7545.31	5139		7541.39	4615		3118.65	0.05
7545.73	5109		7541.8	4548		3118.74	0.05
7546.15	5061		7542.22	4562		3118.83	0.05
7546.57	5063		7542.64	4512		3118.92	0.05
7546.99	4992		7543.06	4450		3119.01	0.05
7547.41	4997		7543.47	4475		3119.1	0.05
7547.83	5015		7543.89	4463		3119.19	0.05
7548.25	5049		7544.31	4443		3119.28	0
7548.67	5041		7544.73	4358		3119.37	0
7549.09	5091		7545.14	4333		3119.46	0.05
7549.51	5195		7545.56	4277		3119.55	0.05
7549.93	5218		7545.98	4212		3119.64	0
7550.35	5236		7546.4	4209		3119.74	0
7550.77	5377		7546.81	4129		3119.83	0
7551.19	5356		7547.23	4237		3119.92	0
7551.61	5370		7547.65	4192		3120.01	0
7552.03	5360		7548.07	4218		3120.1	0
7552.45	5400		7548.48	4161		3120.19	0
7552.87	5402		7548.9	4150		3120.28	0
7553.29	5408		7549.32	4180		3120.37	0
7553.71	5464		7549.74	4155		3120.46	0
7554.13	5487		7550.15	4125		3120.55	0
7554.55	5475		7550.57	4177		3120.64	0
7554.97	5464		7550.99	4127		3120.73	0
7555.39	5484		7551.41	4134		3120.82	0.05
7555.81	5473		7551.83	4182		3120.91	0
7556.23	5474		7552.24	4204		3121	0
7556.65	5494		7552.66	4203		3121.09	0
7557.07	5550		7553.08	4175		3121.18	0
7557.49	5538		7553.5	4185		3121.28	0
7557.91	5615		7553.91	4189		3121.37	0
7558.33	5615		7554.33	4192		3121.46	0
7558.75	5722		7554.75	4131		3121.55	0
7559.17	5713		7555.17	4198		3121.64	0.05
7559.59	5748		7555.59	4253		3121.73	0.05
7560.01	5817		7556	4344		3121.82	0.05
7560.44	5886		7556.42	4357		3121.91	0
7560.85	5914		7556.84	4383		3122	0.05
7561.27	5940		7557.26	4383		3122.09	0.05
7561.69	5982		7557.68	4341		3122.18	0.05
7562.12	6053		7558.09	4338		3122.27	0.05
7562.54	6166		7558.51	4349		3122.36	0.05
7562.96	6130		7558.93	4335		3122.45	0.05
7563.38	6275		7559.35	4398		3122.54	0
7563.8	6292		7559.77	4385		3122.64	0
7564.22	6388		7560.18	4358		3122.72	0
7564.64	6389		7560.6	4333		3122.82	0
7565.06	6484		7561.02	4288		3122.91	0
7565.48	6486		7561.44	4311		3123	0.05
7565.9	6507		7561.85	4264		3123.09	0
7566.32	6471		7562.27	4294		3123.18	0.05
7566.74	6486		7562.69	4285		3123.27	0.05
7567.16	6480		7563.11	4293		3123.36	0.05
7567.58	6479		7563.53	4300		3123.45	0.05
7568	6455		7563.94	4320		3123.54	0.05
7568.42	6470		7564.36	4280		3123.63	0.05
7568.84	6417		7564.78	4293		3123.72	0.05
7569.26	6354		7565.2	4256		3123.81	0.05
7569.68	6316		7565.62	4295		3123.9	0.05
7570.1	6189		7566.04	4338		3123.99	0.1
7570.52	6149		7566.45	4352		3124.09	0.1
7570.94	6064		7566.87	4362		3124.18	0.05
7571.36	5937		7567.29	4417		3124.27	0.05
7571.78	5811		7567.71	4439		3124.36	0.05
7572.21	5682		7568.13	4506		3124.45	0.05
7572.63	5527		7568.55	4563		3124.54	0.05
7573.05	5449		7568.96	4591		3124.63	0.05
7573.47	5293		7569.38	4672		3124.72	0.05
7573.89	5203		7569.8	4648		3124.81	0.05
7574.31	5096		7570.22	4695		3124.9	0.05
7574.73	5002		7570.64	4640		3124.99	0.05
7575.15	4897		7571.05	4654		3125.08	0.05
7575.57	4816		7571.47	4629		3125.17	0.05
7575.99	4774		7571.89	4587		3125.26	0.05
7576.41	4733		7572.31	4531		3125.35	0.05
7576.83	4727		7572.73	4536		3125.44	0.05
7577.25	4749		7573.15	4483		3125.53	0.05
7577.67	4712		7573.56	4419		3125.63	0.05
7578.09	4661		7573.98	4378		3125.72	0.05
7578.52	4575		7574.4	4438		3125.81	0.05
7578.94	4528		7574.82	4392		3125.9	0.05
7579.36	4497		7575.24	4407		3125.99	0.05
7579.78	4435		7575.66	4375		3126.08	0.05
7580.2	4359		7576.07	4355		3126.17	0.05
7580.62	4300		7576.49	4369		3126.26	0.05
7581.04	4255		7576.91	4306		3126.35	0.05
7581.46	4187		7577.33	4315		3126.44	0.05
7581.88	4218		7577.75	4279		3126.53	0
7582.3	4234		7578.17	4306		3126.62	0
7582.72	4262		7578.59	4350		3126.71	0
7583.14	4307		7579	4424		3126.8	0
7583.56	4313		7579.42	4459		3126.89	0
7583.98	4368		7579.84	4496		3126.99	0
7584.41	4410		7580.26	4469		3127.08	0
7584.83	4418		7580.68	4499		3127.17	0
7585.25	4429		7581.1	4488		3127.26	0
7585.67	4412		7581.51	4457		3127.35	0
7586.09	4405		7581.93	4392		3127.44	0
7586.51	4402		7582.35	4464		3127.53	0
7586.93	4368		7582.77	4463		3127.62	0
7587.35	4368		7583.19	4529		3127.71	0
7587.77	4326		7583.61	4530		3127.8	0
7588.19	4356		7584.03	4547		3127.89	0
7588.61	4323		7584.44	4499		3127.98	0
7589.04	4273		7584.86	4452		3128.07	0
7589.46	4224		7585.28	4474		3128.16	0
7589.88	4159		7585.7	4409		3128.26	0
7590.3	4149		7586.12	4388		3128.35	0
7590.72	4085		7586.54	4390		3128.44	0
7591.14	4086		7586.96	4318		3128.53	0
7591.56	4104		7587.38	4347		3128.62	0
7591.98	4170		7587.79	4330		3128.71	0
7592.4	4180		7588.21	4310		3128.8	0
7592.82	4198		7588.63	4276		3128.89	0
7593.25	4178		7589.05	4267		3128.98	0
7593.67	4226		7589.47	4267		3129.07	0
7594.09	4238		7589.89	4239		3129.16	0.05
7594.51	4250		7590.31	4210		3129.25	0.05
7594.93	4297		7590.73	4152		3129.34	0.05
7595.35	4286		7591.14	4172		3129.43	0
7595.77	4329		7591.56	4146		3129.53	0.05
7596.19	4354		7591.98	4122		3129.62	0.05
7596.61	4369		7592.4	4170		3129.71	0.05
7597.04	4447		7592.82	4139		3129.8	0.05
7597.46	4441		7593.24	4085		3129.89	0.05
7597.88	4458		7593.66	4095		3129.98	0.05
7598.3	4516		7594.08	4066		3130.07	0.05
7598.72	4428		7594.49	4027		3130.16	0.05
7599.14	4527		7594.91	4035		3130.25	0.05
7599.56	4526		7595.33	4017		3130.34	0.05
7599.98	4561		7595.75	4007		3130.43	0.05
7600.41	4578		7596.17	4050		3130.52	0.05
7600.83	4608		7596.59	4119		3130.61	0.05
7601.25	4584		7597.01	4166		3130.7	0.05
7601.67	4599		7597.43	4181		3130.8	0.05
7602.09	4547		7597.85	4229		3130.89	0.05
7602.51	4520		7598.27	4279		3130.98	0.05
7602.93	4487		7598.69	4318		3131.07	0.05
7603.36	4408		7599.1	4304		3131.16	0.05
7603.78	4388		7599.52	4391		3131.25	0.05
7604.2	4324		7599.94	4523		3131.34	0.05
7604.62	4299		7600.36	4574		3131.43	0.05
7605.04	4218		7600.78	4623		3131.52	0.05
7605.46	4215		7601.2	4754		3131.61	0.05
7605.88	4240		7601.62	4847		3131.7	0.05
7606.31	4188		7602.04	4884		3131.79	0.05
7606.73	4192		7602.46	4901		3131.89	0.05
7607.15	4165		7602.88	4881		3131.98	0.05
7607.57	4114		7603.3	4867		3132.07	0.05
7607.99	4072		7603.71	4795		3132.16	0.05
7608.41	4131		7604.13	4787		3132.25	0.05
7608.83	4146		7604.55	4657		3132.34	0
7609.26	4151		7604.97	4644		3132.43	0.05
7609.68	4156		7605.39	4543		3132.52	0
7610.1	4147		7605.81	4540		3132.61	0.05
7610.52	4190		7606.23	4541		3132.7	0.05
7610.94	4165		7606.65	4498		3132.79	0.05
7611.36	4134		7607.07	4473		3132.88	0.05
7611.78	4148		7607.49	4482		3132.97	0.05
7612.21	4140		7607.91	4542		3133.07	0.05
7612.63	4171		7608.32	4493		3133.16	0.05
7613.05	4160		7608.74	4554		3133.25	0.05
7613.47	4229		7609.16	4518		3133.34	0.05
7613.89	4325		7609.58	4594		3133.43	0.05
7614.31	4278		7610	4553		3133.52	0.05
7614.74	4369		7610.42	4554		3133.61	0.05
7615.16	4306		7610.84	4487		3133.7	0.05
7615.58	4332		7611.26	4448		3133.79	0.05
7616	4367		7611.68	4321		3133.88	0.05
7616.42	4399		7612.1	4409		3133.97	0.05
7616.84	4376		7612.52	4372		3134.06	0.05
7617.27	4416		7612.94	4383		3134.15	0.05
7617.69	4338		7613.36	4369		3134.24	0.05
7618.11	4345		7613.78	4338		3134.34	0.05
7618.53	4359		7614.2	4325		3134.43	0.05
7618.95	4425		7614.62	4338		3134.52	0.1
7619.38	4405		7615.03	4288		3134.61	0.1
7619.8	4448		7615.45	4265		3134.7	0.1
7620.22	4541		7615.87	4270		3134.79	0.15
7620.64	4520		7616.29	4326		3134.88	0.15
7621.06	4512		7616.71	4264		3134.97	0.15
7621.48	4553		7617.13	4280		3135.06	0.15
7621.91	4510		7617.55	4271		3135.15	0.15
7622.33	4526		7617.97	4262		3135.24	0.2
7622.75	4600		7618.39	4206		3135.33	0.2
7623.17	4666		7618.81	4197		3135.43	0.2
7623.59	4768		7619.23	4249		3135.52	0.2
7624.02	4801		7619.65	4247		3135.61	0.2
7624.44	4906		7620.07	4304		3135.7	0.2
7624.86	4986		7620.49	4340		3135.79	0.2
7625.28	5023		7620.91	4372		3135.88	0.2
7625.7	5044		7621.33	4349		3135.97	0.2
7626.12	5048		7621.75	4422		3136.06	0.2
7626.55	5035		7622.17	4428		3136.15	0.25
7626.97	5013		7622.59	4494		3136.24	0.25
7627.39	4910		7623.01	4450		3136.33	0.25
7627.81	4954		7623.43	4429		3136.42	0.25
7628.23	4954		7623.85	4469		3136.51	0.25
7628.66	4944		7624.27	4486		3136.61	0.25
7629.08	4917		7624.69	4489		3136.7	0.25
7629.5	4950		7625.11	4622		3136.79	0.25
7629.92	4924		7625.53	4574		3136.88	0.25
7630.34	4846		7625.95	4654		3136.97	0.25
7630.77	4851		7626.37	4706		3137.06	0.25
7631.19	4820		7626.78	4675		3137.15	0.2
7631.61	4724		7627.2	4659		3137.24	0.2
7632.03	4666		7627.62	4664		3137.33	0.2
7632.45	4629		7628.05	4671		3137.42	0.15
7632.88	4623		7628.47	4598		3137.51	0.15
7633.3	4634		7628.89	4640		3137.61	0.15
7633.72	4635		7629.31	4564		3137.7	0.15
7634.14	4648		7629.72	4473		3137.79	0.15
7634.56	4717		7630.14	4413		3137.88	0.15
7634.99	4769		7630.56	4348		3137.97	0.15
7635.41	4774		7630.98	4364		3138.06	0.15
7635.83	4758		7631.4	4301		3138.15	0.1
7636.25	4757		7631.82	4302		3138.24	0.1
7636.68	4829		7632.24	4280		3138.33	0.1
7637.1	4835		7632.66	4284		3138.42	0.1
7637.52	4839		7633.08	4326		3138.51	0.1
7637.94	4825		7633.5	4333		3138.6	0.05
7638.36	4832		7633.92	4314		3138.7	0.05
7638.79	4822		7634.34	4253		3138.79	0.05
7639.21	4790		7634.76	4203		3138.88	0.05
7639.63	4861		7635.18	4177		3138.97	0.05
7640.05	4851		7635.6	4135		3139.06	0.05
7640.48	4880		7636.02	4083		3139.15	0.05
7640.9	4812		7636.44	4099		3139.24	0.05
7641.32	4860		7636.86	4173		3139.33	0.05
7641.74	4789		7637.28	4146		3139.42	0.05
7642.17	4748		7637.7	4202		3139.51	0.05
7642.59	4716		7638.12	4276		3139.6	0.05
7643.01	4624		7638.55	4299		3139.7	0.05
7643.43	4627		7638.97	4285		3139.78	0
7643.85	4639		7639.39	4327		3139.88	0.05
7644.28	4570		7639.81	4276		3139.97	0.05
7644.7	4547		7640.23	4335		3140.06	0.05
7645.12	4532		7640.65	4329		3140.15	0.05
7645.55	4523		7641.07	4384		3140.24	0.05
7645.97	4458		7641.49	4367		3140.33	0.05
7646.39	4428		7641.91	4352		3140.42	0
7646.81	4414		7642.33	4435		3140.51	0
7647.23	4422		7642.75	4490		3140.6	0
7647.66	4457		7643.17	4518		3140.69	0
7648.08	4504		7643.59	4507		3140.78	0
7648.5	4535		7644.01	4522		3140.88	0.05
7648.93	4615		7644.43	4550		3140.97	0.05
7649.35	4693		7644.85	4538		3141.06	0.05
7649.77	4869		7645.27	4560		3141.15	0
7650.19	4917		7645.69	4572		3141.24	0
7650.61	4964		7646.11	4600		3141.33	0
7651.04	5097		7646.53	4628		3141.42	0
7651.46	5159		7646.95	4598		3141.51	0.05
7651.88	5181		7647.37	4603		3141.6	0.05
7652.31	5229		7647.79	4499		3141.69	0.05
7652.73	5220		7648.21	4500		3141.78	0.05
7653.15	5132		7648.63	4426		3141.88	0.05
7653.57	5144		7649.05	4354		3141.97	0.1
7654	5120		7649.47	4317		3142.06	0.05
7654.42	4986		7649.89	4271		3142.15	0.1
7654.84	4960		7650.31	4199		3142.24	0.1
7655.26	4872		7650.73	4157		3142.33	0.05
7655.69	4836		7651.15	4096		3142.42	0.05
7656.11	4759		7651.57	4140		3142.51	0.05
7656.53	4690		7651.99	4148		3142.6	0.05
7656.95	4635		7652.41	4154		3142.69	0.05
7657.38	4657		7652.84	4135		3142.78	0.05
7657.8	4564		7653.26	4097		3142.88	0.05
7658.22	4474		7653.68	4094		3142.97	0.05
7658.65	4531		7654.1	4115		3143.06	0.05
7659.07	4473		7654.52	4124		3143.15	0.05
7659.49	4406		7654.94	4071		3143.24	0.05
7659.91	4494		7655.36	4067		3143.33	0.05
7660.34	4484		7655.78	4115		3143.42	0.05
7660.76	4527		7656.2	4148		3143.51	0.05
7661.18	4517		7656.62	4107		3143.6	0.05
7661.6	4553		7657.04	4141		3143.69	0.05
7662.03	4590		7657.46	4135		3143.78	0
7662.45	4588		7657.88	4161		3143.88	0.05
7662.87	4642		7658.3	4139		3143.97	0.05
7663.3	4706		7658.72	4040		3144.06	0.05
7663.72	4692		7659.15	3998		3144.15	0.05
7664.14	4795		7659.57	4019		3144.24	0.05
7664.57	4802		7659.99	4010		3144.33	0.05
7664.99	4822		7660.41	3939		3144.42	0.05
7665.41	4797		7660.83	3971		3144.51	0.05
7665.84	4803		7661.25	3975		3144.6	0.05
7666.26	4825		7661.67	3990		3144.69	0.05
7666.68	4816		7662.09	3948		3144.78	0.05
7667.1	4894		7662.51	3939		3144.88	0.05
7667.53	4872		7662.93	3973		3144.97	0.1
7667.95	4867		7663.35	3999		3145.06	0.05
7668.37	4938		7663.77	4040		3145.15	0.05
7668.8	4953		7664.19	4065		3145.24	0.1
7669.22	5000		7664.61	4077		3145.33	0.1
7669.64	4992		7665.04	4107		3145.42	0.1
7670.06	5077		7665.46	4173		3145.51	0.15
7670.49	5102		7665.88	4163		3145.6	0.15
7670.91	5042		7666.3	4151		3145.7	0.15
7671.33	5090		7666.72	4234		3145.79	0.15
7671.76	5029		7667.14	4234		3145.88	0.15
7672.18	5008		7667.56	4243		3145.97	0.2
7672.6	4944		7667.98	4244		3146.06	0.2
7673.03	4886		7668.4	4360		3146.15	0.2
7673.45	4874		7668.82	4313		3146.24	0.2
7673.87	4792		7669.24	4380		3146.33	0.2
7674.3	4837		7669.67	4371		3146.42	0.2
7674.72	4825		7670.09	4420		3146.51	0.25
7675.14	4803		7670.51	4426		3146.6	0.25
7675.56	4809		7670.93	4442		3146.7	0.25
7675.99	4839		7671.35	4418		3146.79	0.25
7676.41	4787		7671.77	4498		3146.88	0.3
7676.84	4747		7672.19	4519		3146.97	0.3
7677.26	4816		7672.61	4477		3147.06	0.35
7677.68	4849		7673.03	4494		3147.15	0.35
7678.1	4829		7673.46	4455		3147.24	0.35
7678.53	4788		7673.88	4409		3147.33	0.35
7678.95	4856		7674.3	4386		3147.42	0.35
7679.38	4862		7674.72	4223		3147.51	0.35
7679.8	4869		7675.14	4180		3147.61	0.4
7680.22	4980		7675.56	4128		3147.7	0.4
7680.65	4962		7675.98	4062		3147.79	0.4
7681.07	4973		7676.4	4056		3147.88	0.4
7681.49	5022		7676.82	4048		3147.97	0.4
7681.91	4959		7677.25	4033		3148.06	0.4
7682.34	4985		7677.67	4017		3148.15	0.4
7682.76	4962		7678.09	3976		3148.24	0.35
7683.19	4976		7678.51	4007		3148.33	0.35
7683.61	4991		7678.93	3985		3148.42	0.35
7684.03	4943		7679.35	3990		3148.51	0.35
7684.45	4922		7679.77	4032		3148.61	0.35
7684.88	4914		7680.19	3968		3148.7	0.4
7685.3	4864		7680.62	3976		3148.79	0.35
7685.73	4910		7681.04	3988		3148.88	0.35
7686.15	4902		7681.46	3934		3148.97	0.35
7686.57	4923		7681.88	3887		3149.06	0.35
7687	5020		7682.3	3896		3149.15	0.35
7687.42	5042		7682.72	3810		3149.24	0.35
7687.84	5147		7683.14	3886		3149.33	0.3
7688.27	5148		7683.56	3900		3149.43	0.3
7688.69	5175		7683.99	3975		3149.52	0.3
7689.11	5211		7684.41	4118		3149.61	0.25
7689.54	5293		7684.83	4207		3149.7	0.25
7689.96	5391		7685.25	4335		3149.79	0.25
7690.38	5375		7685.67	4398		3149.88	0.25
7690.81	5533		7686.09	4455		3149.97	0.25
7691.23	5548		7686.52	4512		3150.06	0.25
7691.65	5685		7686.94	4541		3150.15	0.25
7692.08	5784		7687.36	4558		3150.24	0.25
7692.5	5841		7687.78	4570		3150.34	0.25
7692.93	5870		7688.2	4582		3150.43	0.2
7693.35	5953		7688.62	4567		3150.52	0.2
7693.77	5985		7689.04	4552		3150.61	0.2
7694.2	6047		7689.47	4581		3150.7	0.2
7694.62	6071		7689.89	4610		3150.79	0.2
7695.05	6075		7690.31	4681		3150.88	0.2
7695.47	6083		7690.73	4725		3150.97	0.2
7695.89	5976		7691.15	4763		3151.06	0.2
7696.32	6003		7691.57	4753		3151.16	0.2
7696.74	5905		7691.99	4823		3151.25	0.15
7697.16	5886		7692.42	4818		3151.34	0.15
7697.59	5937		7692.84	4793		3151.43	0.15
7698.01	5870		7693.26	4795		3151.52	0.15
7698.44	5798		7693.68	4777		3151.61	0.15
7698.86	5769		7694.1	4645		3151.7	0.15
7699.28	5626		7694.52	4626		3151.79	0.15
7699.71	5614		7694.95	4515		3151.88	0.1
7700.13	5430		7695.37	4417		3151.97	0.1
7700.55	5374		7695.79	4327		3152.07	0.1
7700.98	5243		7696.21	4326		3152.16	0.1
7701.4	5164		7696.63	4188		3152.25	0.1
7701.82	5046		7697.06	4129		3152.34	0.1
7702.25	5012		7697.48	4021		3152.43	0.1
7702.67	4986		7697.9	3971		3152.52	0.1
7703.1	4952		7698.32	3951		3152.61	0.1
7703.52	4905		7698.74	3881		3152.7	0.1
7703.94	4941		7699.16	3872		3152.79	0.1
7704.37	4866		7699.59	3958		3152.88	0.1
7704.79	4868		7700.01	3940		3152.98	0.1
7705.22	4833		7700.43	3954		3153.07	0.1
7705.64	4840		7700.85	3998		3153.16	0.05
7706.06	4841		7701.27	3964		3153.25	0.1
7706.49	4860		7701.69	4049		3153.34	0.1
7706.91	4930		7702.12	4045		3153.43	0.1
7707.34	4990		7702.54	4058		3153.52	0.1
7707.76	5044		7702.96	4089		3153.61	0.1
7708.19	5083		7703.38	4136		3153.7	0.1
7708.61	5079		7703.81	4157		3153.8	0.1
7709.03	5173		7704.23	4137		3153.89	0.1
7709.46	5208		7704.65	4093		3153.98	0.1
7709.88	5221		7705.07	4111		3154.07	0.1
7710.31	5274		7705.49	4132		3154.16	0.1
7710.73	5244		7705.91	4200		3154.25	0.1
7711.15	5321		7706.34	4238		3154.34	0.1
7711.58	5356		7706.76	4336		3154.43	0.1
7712	5393		7707.18	4318		3154.52	0.1
7712.43	5408		7707.6	4302		3154.61	0.1
7712.85	5434		7708.02	4349		3154.71	0.1
7713.27	5385		7708.45	4256		3154.8	0.1
7713.7	5388		7708.87	4232		3154.89	0.1
7714.12	5437		7709.29	4240		3154.98	0.05
7714.55	5407		7709.71	4233		3155.07	0.05
7714.97	5415		7710.14	4277		3155.16	0.05
7715.4	5413		7710.56	4264		3155.25	0.1
7715.82	5429		7710.98	4280		3155.34	0.1
7716.24	5494		7711.4	4308		3155.43	0.05
7716.67	5558		7711.82	4283		3155.53	0.05
7717.09	5721		7712.25	4229		3155.62	0.1
7717.52	5820		7712.67	4239		3155.71	0.1
7717.94	5998		7713.09	4236		3155.8	0.1
7718.36	6043		7713.51	4207		3155.89	0.1
7718.79	6147		7713.93	4226		3155.98	0.1
7719.21	6327		7714.36	4195		3156.07	0.1
7719.64	6327		7714.78	4241		3156.16	0.1
7720.06	6408		7715.2	4111		3156.26	0.1
7720.49	6495		7715.62	4122		3156.35	0.1
7720.91	6619		7716.05	4041		3156.44	0.1
7721.34	6715		7716.47	4087		3156.53	0.1
7721.76	6815		7716.89	4027		3156.62	0.1
7722.18	6907		7717.31	3985		3156.71	0.1
7722.61	7057		7717.73	4006		3156.8	0.1
7723.03	7038		7718.16	4055		3156.89	0.1
7723.46	7110		7718.58	4057		3156.98	0.1
7723.88	7118		7719	4060		3157.07	0.1
7724.31	7077		7719.42	4063		3157.17	0.1
7724.73	7066		7719.85	4094		3157.26	0.1
7725.15	7037		7720.27	4096		3157.35	0.1
7725.58	6987		7720.69	4105		3157.44	0.1
7726	6866		7721.11	4078		3157.53	0.1
7726.43	6744		7721.54	4024		3157.62	0.1
7726.85	6658		7721.96	3923		3157.71	0.1
7727.28	6580		7722.38	3967		3157.8	0.1
7727.7	6464		7722.8	3940		3157.89	0.1
7728.13	6326		7723.23	3868		3157.99	0.1
7728.55	6214		7723.65	3927		3158.08	0.1
7728.98	6118		7724.07	3995		3158.17	0.1
7729.4	5981		7724.49	4023		3158.26	0.1
7729.82	5801		7724.92	4059		3158.35	0.1
7730.25	5757		7725.34	4177		3158.44	0.1
7730.68	5650		7725.76	4228		3158.53	0.1
7731.1	5523		7726.18	4272		3158.62	0.1
7731.52	5456		7726.61	4351		3158.72	0.1
7731.95	5337		7727.03	4389		3158.81	0.1
7732.37	5205		7727.45	4464		3158.9	0.1
7732.8	5118		7727.87	4490		3158.99	0.1
7733.22	5056		7728.3	4553		3159.08	0.1
7733.65	5026		7728.72	4631		3159.17	0.1
7734.07	4949		7729.14	4595		3159.26	0.1
7734.5	4924		7729.56	4566		3159.35	0.1
7734.92	4892		7729.99	4519		3159.44	0.05
7735.35	4891		7730.41	4543		3159.53	0.05
7735.77	4797		7730.83	4520		3159.63	0.05
7736.2	4741		7731.26	4496		3159.72	0.05
7736.62	4610		7731.68	4517		3159.81	0.05
7737.05	4593		7732.1	4529		3159.9	0.05
7737.47	4479		7732.52	4501		3159.99	0.05
7737.9	4453		7732.95	4450		3160.08	0.05
7738.32	4396		7733.37	4401		3160.17	0.05
7738.74	4373		7733.79	4384		3160.26	0.05
7739.17	4379		7734.21	4274		3160.36	0.1
7739.59	4398		7734.64	4297		3160.45	0.1
7740.02	4476		7735.06	4276		3160.54	0.1
7740.44	4492		7735.48	4274		3160.63	0.1
7740.87	4516		7735.9	4295		3160.72	0.1
7741.29	4519		7736.33	4284		3160.81	0.1
7741.72	4530		7736.75	4321		3160.9	0.1
7742.14	4498		7737.17	4325		3160.99	0.1
7742.57	4484		7737.6	4283		3161.09	0.1
7742.99	4459		7738.02	4235		3161.18	0.1
7743.42	4496		7738.44	4245		3161.27	0.1
7743.84	4477		7738.86	4202		3161.36	0.15
7744.27	4462		7739.29	4194		3161.45	0.15
7744.69	4492		7739.71	4249		3161.54	0.15
7745.12	4470		7740.13	4287		3161.63	0.15
7745.54	4427		7740.56	4244		3161.72	0.15
7745.97	4474		7740.98	4315		3161.82	0.15
7746.39	4513		7741.4	4324		3161.91	0.15
7746.82	4488		7741.83	4314		3162	0.15
7747.24	4495		7742.25	4314		3162.09	0.15
7747.67	4460		7742.67	4291		3162.18	0.15
7748.09	4510		7743.1	4198		3162.27	0.2
7748.52	4464		7743.52	4118		3162.36	0.2
7748.94	4455		7743.94	4145		3162.45	0.2
7749.37	4513		7744.36	4141		3162.54	0.2
7749.79	4540		7744.79	4119		3162.64	0.2
7750.22	4534		7745.21	4091		3162.73	0.2
7750.64	4559		7745.63	4067		3162.82	0.2
7751.07	4486		7746.06	4041		3162.91	0.2
7751.49	4494		7746.48	3993		3163	0.2
7751.92	4390		7746.9	3994		3163.09	0.2
7752.35	4345		7747.32	3959		3163.18	0.2
7752.77	4227		7747.75	3883		3163.27	0.2
7753.19	4233		7748.17	3951		3163.36	0.2
7753.62	4196		7748.6	3941		3163.46	0.2
7754.05	4216		7749.02	4004		3163.55	0.2
7754.47	4275		7749.44	3989		3163.64	0.2
7754.9	4319		7749.86	4068		3163.73	0.2
7755.32	4450		7750.29	4118		3163.82	0.2
7755.75	4442		7750.71	4166		3163.91	0.2
7756.17	4525		7751.13	4186		3164	0.2
7756.6	4653		7751.56	4204		3164.09	0.15
7757.02	4721		7751.98	4356		3164.19	0.15
7757.45	4708		7752.4	4363		3164.28	0.15
7757.87	4867		7752.83	4378		3164.37	0.15
7758.3	4865		7753.25	4418		3164.46	0.15
7758.72	4850		7753.67	4386		3164.55	0.15
7759.15	4841		7754.1	4370		3164.64	0.15
7759.57	4805		7754.52	4319		3164.73	0.15
7760	4760		7754.94	4344		3164.82	0.15
7760.43	4833		7755.37	4305		3164.92	0.15
7760.85	4770		7755.79	4319		3165.01	0.15
7761.28	4731		7756.21	4323		3165.1	0.1
7761.7	4741		7756.64	4307		3165.19	0.1
7762.13	4695		7757.06	4375		3165.28	0.1
7762.55	4702		7757.48	4359		3165.37	0.15
7762.98	4632		7757.91	4435		3165.46	0.1
7763.4	4611		7758.33	4532		3165.55	0.1
7763.83	4540		7758.75	4605		3165.65	0.1
7764.25	4454		7759.18	4713		3165.74	0.1
7764.68	4456		7759.6	4828		3165.83	0.1
7765.1	4397		7760.02	4852		3165.92	0.1
7765.53	4367		7760.45	4823		3166.01	0.1
7765.96	4378		7760.87	4784		3166.1	0.1
7766.38	4390		7761.3	4733		3166.19	0.1
7766.81	4379		7761.72	4690		3166.28	0.1
7767.23	4414		7762.14	4614		3166.38	0.1
7767.66	4431		7762.56	4554		3166.47	0.05
7768.08	4415		7762.99	4605		3166.56	0.05
7768.51	4383		7763.41	4529		3166.65	0.05
7768.94	4323		7763.84	4536		3166.74	0.05
7769.36	4337		7764.26	4518		3166.83	0.05
7769.79	4305		7764.68	4461		3166.92	0.05
7770.21	4248		7765.11	4406		3167.01	0.05
7770.64	4181		7765.53	4371		3167.11	0.05
7771.06	4113		7765.95	4307		3167.2	0.05
7771.49	4104		7766.38	4291		3167.29	0
7771.91	4074		7766.8	4258		3167.38	0
7772.34	4098		7767.23	4214		3167.47	0
7772.77	4080		7767.65	4171		3167.56	0
7773.19	4166		7768.07	4143		3167.65	0
7773.62	4160		7768.5	4136		3167.74	0
7774.04	4152		7768.92	4100		3167.84	0
7774.47	4196		7769.34	4068		3167.93	0
7774.89	4200		7769.77	4103		3168.02	0
7775.32	4215		7770.19	4075		3168.11	0
7775.75	4240		7770.61	4091		3168.2	-0.05
7776.17	4269		7771.04	4144		3168.29	0
7776.6	4314		7771.46	4188		3168.38	0
7777.02	4340		7771.89	4278		3168.47	0
7777.45	4342		7772.31	4278		3168.57	0
7777.88	4414		7772.73	4299		3168.66	0
7778.3	4401		7773.16	4284		3168.75	0
7778.73	4431		7773.58	4324		3168.84	0
7779.15	4440		7774.01	4313		3168.93	0
7779.58	4440		7774.43	4333		3169.02	0
7780	4487		7774.85	4406		3169.11	0
7780.43	4530		7775.28	4491		3169.2	0
7780.86	4576		7775.7	4564		3169.3	0
7781.28	4607		7776.12	4658		3169.39	0
7781.71	4557		7776.55	4777		3169.48	0
7782.13	4639		7776.97	4808		3169.57	0
7782.56	4631		7777.4	4836		3169.66	0
7782.99	4697		7777.82	4834		3169.75	0
7783.41	4774		7778.24	4839		3169.84	0
7783.84	4784		7778.67	4750		3169.94	0
7784.26	4767		7779.09	4792		3170.03	0.05
7784.69	4752		7779.52	4769		3170.12	0.05
7785.12	4684		7779.94	4761		3170.21	0
7785.54	4680		7780.36	4712		3170.3	0
7785.97	4654		7780.79	4701		3170.39	0
7786.39	4594		7781.21	4614		3170.48	0
7786.82	4544		7781.64	4579		3170.57	0
7787.25	4461		7782.06	4513		3170.67	0
7787.67	4513		7782.48	4482		3170.76	0
7788.1	4514		7782.91	4362		3170.85	0
7788.52	4541		7783.33	4327		3170.94	0
7788.95	4592		7783.76	4367		3171.03	0
7789.38	4614		7784.18	4266		3171.12	0
7789.8	4672		7784.61	4284		3171.21	0
7790.23	4675		7785.03	4275		3171.31	0
7790.65	4622		7785.45	4200		3171.4	0
7791.08	4524		7785.88	4214		3171.49	0
7791.51	4509		7786.3	4196		3171.58	0
7791.93	4479		7786.73	4245		3171.67	0
7792.36	4504		7787.15	4282		3171.76	0
7792.79	4404		7787.57	4314		3171.85	0
7793.21	4363		7788	4300		3171.95	0
7793.64	4438		7788.42	4317		3172.04	0
7794.06	4408		7788.85	4332		3172.13	0
7794.49	4367		7789.27	4299		3172.22	0
7794.92	4358		7789.7	4273		3172.31	0
7795.34	4302		7790.12	4297		3172.4	0
7795.77	4278		7790.55	4280		3172.49	0
7796.2	4241		7790.97	4279		3172.58	0
7796.62	4225		7791.39	4280		3172.68	0
7797.05	4131		7791.82	4296		3172.77	0
7797.48	4167		7792.24	4320		3172.86	0
7797.9	4126		7792.67	4293		3172.95	-0.05
7798.33	4206		7793.09	4296		3173.04	-0.05
7798.75	4322		7793.52	4275		3173.13	-0.05
7799.18	4335		7793.94	4225		3173.22	-0.05
7799.61	4371		7794.36	4094		3173.32	-0.05
7800.03	4402		7794.79	4113		3173.41	-0.05
7800.46	4475		7795.21	4072		3173.5	-0.05
7800.89	4495		7795.64	4021		3173.59	-0.05
7801.31	4554		7796.06	4083		3173.68	-0.1
7801.74	4521		7796.49	4019		3173.77	-0.1
7802.16	4569		7796.91	4069		3173.86	-0.1
7802.59	4532		7797.34	4111		3173.95	-0.1
7803.02	4561		7797.76	4132		3174.05	-0.1
7803.44	4508		7798.18	4275		3174.14	-0.1
7803.87	4575		7798.61	4245		3174.23	-0.1
7804.3	4495		7799.03	4259		3174.32	-0.1
7804.72	4485		7799.46	4390		3174.41	-0.1
7805.15	4524		7799.88	4432		3174.5	-0.1
7805.58	4473		7800.31	4423		3174.59	-0.1
7806	4499		7800.73	4521		3174.69	-0.05
7806.43	4572		7801.16	4632		3174.78	-0.05
7806.86	4553		7801.58	4590		3174.87	-0.05
7807.28	4697		7802.01	4607		3174.96	-0.05
7807.71	4782		7802.43	4591		3175.05	-0.05
7808.14	4824		7802.85	4556		3175.14	0
7808.56	4967		7803.28	4545		3175.23	0
7808.99	5011		7803.7	4545		3175.32	0
7809.42	5056		7804.13	4599		3175.42	0
7809.84	5062		7804.55	4582		3175.51	0
7810.27	5091		7804.98	4586		3175.6	0
7810.7	5061		7805.4	4573		3175.69	0
7811.12	5048		7805.83	4447		3175.78	0
7811.55	4994		7806.25	4351		3175.87	0
7811.98	4982		7806.68	4340		3175.97	0
7812.4	4919		7807.1	4275		3176.06	0.05
7812.83	4888		7807.53	4127		3176.15	0.05
7813.26	4878		7807.95	4163		3176.24	0.05
7813.68	4885		7808.38	4121		3176.33	0.05
7814.11	4827		7808.8	4146		3176.42	0.05
7814.54	4797		7809.23	4168		3176.51	0.05
7814.96	4741		7809.65	4190		3176.61	0.05
7815.39	4658		7810.08	4103		3176.7	0.05
7815.82	4614		7810.5	4169		3176.79	0.05
7816.24	4538		7810.93	4109		3176.88	0.05
7816.67	4521		7811.35	4091		3176.97	0.05
7817.1	4433		7811.77	4104		3177.06	0.05
7817.52	4425		7812.2	4128		3177.15	0
7817.95	4346		7812.62	4139		3177.24	0
7818.38	4348		7813.05	4231		3177.34	0
7818.81	4303		7813.48	4243		3177.43	0
7819.23	4309		7813.9	4303		3177.52	0
7819.66	4298		7814.32	4315		3177.61	0
7820.09	4233		7814.75	4412		3177.7	0
7820.51	4207		7815.18	4490		3177.79	0
7820.94	4194		7815.6	4524		3177.89	0
7821.37	4208		7816.02	4580		3177.98	0
7821.79	4199		7816.45	4538		3178.07	0
7822.22	4169		7816.88	4512		3178.16	0
7822.65	4226		7817.3	4432		3178.25	0.05
7823.07	4239		7817.73	4528		3178.34	0.05
7823.5	4350		7818.15	4468		3178.43	0.05
7823.93	4434		7818.57	4526		3178.53	0.05
7824.36	4550		7819	4463		3178.62	0.05
7824.78	4621		7819.43	4410		3178.71	0.1
7825.21	4621		7819.85	4408		3178.8	0.1
7825.64	4673		7820.27	4351		3178.89	0.1
7826.06	4676		7820.7	4335		3178.98	0.15
7826.49	4679		7821.13	4371		3179.07	0.15
7826.92	4737		7821.55	4368		3179.16	0.15
7827.35	4883		7821.98	4326		3179.26	0.15
7827.77	4908		7822.4	4350		3179.35	0.15
7828.2	4935		7822.83	4263		3179.44	0.15
7828.63	4916		7823.25	4343		3179.53	0.2
7829.05	4906		7823.68	4295		3179.62	0.2
7829.48	4948		7824.1	4329		3179.71	0.2
7829.91	4927		7824.53	4303		3179.8	0.2
7830.34	4848		7824.95	4290		3179.9	0.2
7830.76	4872		7825.38	4293		3179.99	0.25
7831.19	4791		7825.8	4253		3180.08	0.25
7831.62	4792		7826.23	4294		3180.17	0.25
[truncated: 498,003+ more rows]

## Sheet: Extended Data Fig. 2c
OP-I			PEG-I			insulin
Time (min)	Rlative intensity		Time (min)	Rlative intensity		Time (min)	Rlative intensity
28	-904		28	-643		28	-3875
28.0083	-906		28.0083	-642		28.0083	-3873
28.0167	-907		28.0167	-642		28.0167	-3872
28.025	-906		28.025	-642		28.025	-3872
28.0333	-904		28.0333	-642		28.0333	-3872
28.0417	-904		28.0417	-642		28.0417	-3873
28.05	-905		28.05	-641		28.05	-3875
28.0583	-908		28.0583	-639		28.0583	-3878
28.0667	-911		28.0667	-636		28.0667	-3883
28.075	-914		28.075	-634		28.075	-3888
28.0833	-916		28.0833	-633		28.0833	-3893
28.0917	-915		28.0917	-633		28.0917	-3898
28.1	-914		28.1	-634		28.1	-3901
28.1083	-911		28.1083	-635		28.1083	-3903
28.1167	-908		28.1167	-635		28.1167	-3904
28.125	-905		28.125	-635		28.125	-3903
28.1333	-902		28.1333	-633		28.1333	-3902
28.1417	-900		28.1417	-633		28.1417	-3902
28.15	-899		28.15	-633		28.15	-3903
28.1583	-898		28.1583	-633		28.1583	-3906
28.1667	-896		28.1667	-632		28.1667	-3907
28.175	-894		28.175	-631		28.175	-3906
28.1833	-894		28.1833	-630		28.1833	-3903
28.1917	-895		28.1917	-628		28.1917	-3899
28.2	-898		28.2	-627		28.2	-3895
28.2083	-900		28.2083	-627		28.2083	-3894
28.2167	-902		28.2167	-628		28.2167	-3896
28.225	-903		28.225	-627		28.225	-3899
28.2333	-903		28.2333	-626		28.2333	-3901
28.2417	-902		28.2417	-623		28.2417	-3903
28.25	-901		28.25	-619		28.25	-3902
28.2583	-901		28.2583	-617		28.2583	-3901
28.2667	-902		28.2667	-616		28.2667	-3899
28.275	-903		28.275	-618		28.275	-3899
28.2833	-906		28.2833	-620		28.2833	-3900
28.2917	-908		28.2917	-623		28.2917	-3903
28.3	-910		28.3	-625		28.3	-3907
28.3083	-911		28.3083	-624		28.3083	-3910
28.3167	-914		28.3167	-623		28.3167	-3911
28.325	-917		28.325	-621		28.325	-3912
28.3333	-918		28.3333	-619		28.3333	-3912
28.3417	-918		28.3417	-618		28.3417	-3912
28.35	-916		28.35	-618		28.35	-3913
28.3583	-913		28.3583	-617		28.3583	-3914
28.3667	-909		28.3667	-616		28.3667	-3915
28.375	-906		28.375	-616		28.375	-3914
28.3833	-904		28.3833	-614		28.3833	-3912
28.3917	-903		28.3917	-613		28.3917	-3910
28.4	-905		28.4	-611		28.4	-3907
28.4083	-908		28.4083	-609		28.4083	-3908
28.4167	-913		28.4167	-607		28.4167	-3911
28.425	-918		28.425	-606		28.425	-3914
28.4333	-921		28.4333	-603		28.4333	-3917
28.4417	-919		28.4417	-601		28.4417	-3918
28.45	-915		28.45	-600		28.45	-3916
28.4583	-912		28.4583	-599		28.4583	-3913
28.4667	-910		28.4667	-599		28.4667	-3910
28.475	-910		28.475	-601		28.475	-3909
28.4833	-912		28.4833	-602		28.4833	-3909
28.4917	-915		28.4917	-602		28.4917	-3909
28.5	-916		28.5	-603		28.5	-3909
28.5083	-917		28.5083	-603		28.5083	-3907
28.5167	-917		28.5167	-602		28.5167	-3905
28.525	-917		28.525	-600		28.525	-3903
28.5333	-917		28.5333	-597		28.5333	-3903
28.5417	-915		28.5417	-595		28.5417	-3904
28.55	-912		28.55	-593		28.55	-3908
28.5583	-907		28.5583	-592		28.5583	-3913
28.5667	-902		28.5667	-592		28.5667	-3918
28.575	-898		28.575	-593		28.575	-3920
28.5833	-895		28.5833	-594		28.5833	-3921
28.5917	-895		28.5917	-593		28.5917	-3922
28.6	-896		28.6	-593		28.6	-3923
28.6083	-898		28.6083	-594		28.6083	-3924
28.6167	-900		28.6167	-595		28.6167	-3925
28.625	-900		28.625	-598		28.625	-3926
28.6333	-901		28.6333	-599		28.6333	-3926
28.6417	-903		28.6417	-600		28.6417	-3926
28.65	-905		28.65	-599		28.65	-3926
28.6583	-907		28.6583	-597		28.6583	-3927
28.6667	-908		28.6667	-594		28.6667	-3927
28.675	-909		28.675	-590		28.675	-3927
28.6833	-909		28.6833	-586		28.6833	-3925
28.6917	-908		28.6917	-582		28.6917	-3924
28.7	-907		28.7	-579		28.7	-3922
28.7083	-907		28.7083	-576		28.7083	-3920
28.7167	-907		28.7167	-574		28.7167	-3921
28.725	-907		28.725	-574		28.725	-3922
28.7333	-906		28.7333	-574		28.7333	-3924
28.7417	-906		28.7417	-576		28.7417	-3926
28.75	-905		28.75	-578		28.75	-3927
28.7583	-904		28.7583	-579		28.7583	-3928
28.7667	-904		28.7667	-579		28.7667	-3929
28.775	-903		28.775	-579		28.775	-3929
28.7833	-903		28.7833	-578		28.7833	-3929
28.7917	-904		28.7917	-577		28.7917	-3928
28.8	-904		28.8	-576		28.8	-3927
28.8083	-904		28.8083	-576		28.8083	-3925
28.8167	-904		28.8167	-577		28.8167	-3922
28.825	-902		28.825	-577		28.825	-3919
28.8333	-900		28.8333	-576		28.8333	-3916
28.8417	-898		28.8417	-574		28.8417	-3914
28.85	-897		28.85	-572		28.85	-3912
28.8583	-896		28.8583	-568		28.8583	-3913
28.8667	-896		28.8667	-564		28.8667	-3914
28.875	-897		28.875	-559		28.875	-3917
28.8833	-896		28.8833	-556		28.8833	-3919
28.8917	-894		28.8917	-553		28.8917	-3922
28.9	-892		28.9	-553		28.9	-3923
28.9083	-889		28.9083	-554		28.9083	-3925
28.9167	-887		28.9167	-556		28.9167	-3926
28.925	-886		28.925	-556		28.925	-3927
28.9333	-886		28.9333	-553		28.9333	-3928
28.9417	-885		28.9417	-550		28.9417	-3928
28.95	-884		28.95	-547		28.95	-3929
28.9583	-882		28.9583	-545		28.9583	-3931
28.9667	-879		28.9667	-545		28.9667	-3932
28.975	-876		28.975	-545		28.975	-3933
28.9833	-873		28.9833	-544		28.9833	-3934
28.9917	-871		28.9917	-542		28.9917	-3932
29	-868		29	-540		29	-3930
29.0083	-866		29.0083	-536		29.0083	-3929
29.0167	-863		29.0167	-533		29.0167	-3927
29.025	-862		29.025	-529		29.025	-3926
29.0333	-860		29.0333	-526		29.0333	-3924
29.0417	-860		29.0417	-524		29.0417	-3920
29.05	-861		29.05	-522		29.05	-3917
29.0583	-862		29.0583	-519		29.0583	-3914
29.0667	-863		29.0667	-516		29.0667	-3912
29.075	-862		29.075	-512		29.075	-3912
29.0833	-859		29.0833	-508		29.0833	-3913
29.0917	-853		29.0917	-505		29.0917	-3916
29.1	-846		29.1	-503		29.1	-3919
29.1083	-838		29.1083	-502		29.1083	-3921
29.1167	-831		29.1167	-500		29.1167	-3922
29.125	-825		29.125	-497		29.125	-3921
29.1333	-820		29.1333	-493		29.1333	-3920
29.1417	-815		29.1417	-489		29.1417	-3919
29.15	-811		29.15	-484		29.15	-3919
29.1583	-808		29.1583	-478		29.1583	-3920
29.1667	-806		29.1667	-472		29.1667	-3920
29.175	-803		29.175	-466		29.175	-3919
29.1833	-801		29.1833	-460		29.1833	-3918
29.1917	-798		29.1917	-454		29.1917	-3917
29.2	-792		29.2	-447		29.2	-3917
29.2083	-783		29.2083	-440		29.2083	-3919
29.2167	-774		29.2167	-433		29.2167	-3920
29.225	-766		29.225	-426		29.225	-3922
29.2333	-758		29.2333	-419		29.2333	-3921
29.2417	-752		29.2417	-414		29.2417	-3921
29.25	-745		29.25	-412		29.25	-3920
29.2583	-737		29.2583	-411		29.2583	-3921
29.2667	-729		29.2667	-411		29.2667	-3921
29.275	-721		29.275	-410		29.275	-3921
29.2833	-714		29.2833	-408		29.2833	-3920
29.2917	-707		29.2917	-404		29.2917	-3918
29.3	-699		29.3	-397		29.3	-3914
29.3083	-692		29.3083	-387		29.3083	-3909
29.3167	-684		29.3167	-375		29.3167	-3906
29.325	-677		29.325	-362		29.325	-3903
29.3333	-670		29.3333	-350		29.3333	-3902
29.3417	-661		29.3417	-339		29.3417	-3903
29.35	-652		29.35	-329		29.35	-3904
29.3583	-641		29.3583	-318		29.3583	-3904
29.3667	-630		29.3667	-307		29.3667	-3902
29.375	-620		29.375	-295		29.375	-3900
29.3833	-611		29.3833	-286		29.3833	-3897
29.3917	-602		29.3917	-278		29.3917	-3896
29.4	-593		29.4	-271		29.4	-3896
29.4083	-583		29.4083	-263		29.4083	-3898
29.4167	-571		29.4167	-253		29.4167	-3900
29.425	-557		29.425	-240		29.425	-3900
29.4333	-542		29.4333	-226		29.4333	-3900
29.4417	-527		29.4417	-212		29.4417	-3899
29.45	-513		29.45	-198		29.45	-3897
29.4583	-502		29.4583	-184		29.4583	-3897
29.4667	-492		29.4667	-170		29.4667	-3897
29.475	-482		29.475	-156		29.475	-3897
29.4833	-469		29.4833	-142		29.4833	-3898
29.4917	-454		29.4917	-127		29.4917	-3898
29.5	-438		29.5	-112		29.5	-3897
29.5083	-420		29.5083	-96		29.5083	-3894
29.5167	-403		29.5167	-80		29.5167	-3891
29.525	-385		29.525	-62		29.525	-3887
29.5333	-367		29.5333	-44		29.5333	-3885
29.5417	-350		29.5417	-25		29.5417	-3884
29.55	-335		29.55	-5		29.55	-3884
29.5583	-320		29.5583	15		29.5583	-3885
29.5667	-304		29.5667	37		29.5667	-3887
29.575	-288		29.575	59		29.575	-3889
29.5833	-269		29.5833	80		29.5833	-3891
29.5917	-248		29.5917	101		29.5917	-3892
29.6	-227		29.6	121		29.6	-3891
29.6083	-204		29.6083	141		29.6083	-3888
29.6167	-183		29.6167	161		29.6167	-3884
29.625	-163		29.625	181		29.625	-3881
29.6333	-145		29.6333	202		29.6333	-3880
29.6417	-128		29.6417	223		29.6417	-3881
29.65	-110		29.65	245		29.65	-3884
29.6583	-93		29.6583	268		29.6583	-3887
29.6667	-75		29.6667	292		29.6667	-3889
29.675	-58		29.675	315		29.675	-3890
29.6833	-39		29.6833	338		29.6833	-3888
29.6917	-20		29.6917	361		29.6917	-3887
29.7	0		29.7	384		29.7	-3885
29.7083	21		29.7083	407		29.7083	-3884
29.7167	42		29.7167	431		29.7167	-3884
29.725	67		29.725	455		29.725	-3885
29.7333	91		29.7333	480		29.7333	-3885
29.7417	117		29.7417	505		29.7417	-3884
29.75	143		29.75	532		29.75	-3883
29.7583	168		29.7583	560		29.7583	-3882
29.7667	192		29.7667	591		29.7667	-3881
29.775	214		29.775	623		29.775	-3880
29.7833	237		29.7833	655		29.7833	-3878
29.7917	259		29.7917	686		29.7917	-3877
29.8	284		29.8	715		29.8	-3876
29.8083	312		29.8083	744		29.8083	-3876
29.8167	342		29.8167	771		29.8167	-3877
29.825	373		29.825	799		29.825	-3879
29.8333	404		29.8333	827		29.8333	-3881
29.8417	435		29.8417	856		29.8417	-3883
29.85	467		29.85	887		29.85	-3885
29.8583	500		29.8583	918		29.8583	-3886
29.8667	536		29.8667	951		29.8667	-3887
29.875	572		29.875	984		29.875	-3886
29.8833	608		29.8833	1016		29.8833	-3884
29.8917	645		29.8917	1047		29.8917	-3882
29.9	683		29.9	1077		29.9	-3880
29.9083	723		29.9083	1109		29.9083	-3879
29.9167	765		29.9167	1139		29.9167	-3879
29.925	810		29.925	1171		29.925	-3880
29.9333	855		29.9333	1204		29.9333	-3881
29.9417	901		29.9417	1237		29.9417	-3883
29.95	949		29.95	1271		29.95	-3884
29.9583	998		29.9583	1305		29.9583	-3884
29.9667	1051		29.9667	1341		29.9667	-3884
29.975	1107		29.975	1376		29.975	-3883
29.9833	1168		29.9833	1411		29.9833	-3883
29.9917	1232		29.9917	1446		29.9917	-3883
30	1299		30	1480		30	-3883
30.0083	1369		30.0083	1517		30.0083	-3883
30.0167	1440		30.0167	1553		30.0167	-3882
30.025	1515		30.025	1591		30.025	-3881
30.0333	1592		30.0333	1630		30.0333	-3879
30.0417	1672		30.0417	1667		30.0417	-3876
30.05	1755		30.05	1705		30.05	-3872
30.0583	1841		30.0583	1742		30.0583	-3868
30.0667	1932		30.0667	1779		30.0667	-3864
30.075	2026		30.075	1817		30.075	-3862
30.0833	2126		30.0833	1856		30.0833	-3861
30.0917	2228		30.0917	1896		30.0917	-3859
30.1	2332		30.1	1937		30.1	-3856
30.1083	2441		30.1083	1980		30.1083	-3853
30.1167	2552		30.1167	2023		30.1167	-3849
30.125	2671		30.125	2066		30.125	-3847
30.1333	2794		30.1333	2111		30.1333	-3847
30.1417	2924		30.1417	2154		30.1417	-3847
30.15	3059		30.15	2199		30.15	-3847
30.1583	3196		30.1583	2242		30.1583	-3845
30.1667	3340		30.1667	2286		30.1667	-3843
30.175	3485		30.175	2330		30.175	-3842
30.1833	3638		30.1833	2374		30.1833	-3840
30.1917	3794		30.1917	2419		30.1917	-3838
30.2	3954		30.2	2463		30.2	-3834
30.2083	4121		30.2083	2510		30.2083	-3829
30.2167	4288		30.2167	2557		30.2167	-3823
30.225	4462		30.225	2606		30.225	-3817
30.2333	4637		30.2333	2657		30.2333	-3812
30.2417	4819		30.2417	2710		30.2417	-3807
30.25	5007		30.25	2767		30.25	-3804
30.2583	5197		30.2583	2823		30.2583	-3801
30.2667	5398		30.2667	2881		30.2667	-3799
30.275	5598		30.275	2938		30.275	-3799
30.2833	5807		30.2833	2995		30.2833	-3799
30.2917	6018		30.2917	3053		30.2917	-3797
30.3	6234		30.3	3113		30.3	-3793
30.3083	6459		30.3083	3176		30.3083	-3788
30.3167	6682		30.3167	3241		30.3167	-3781
30.325	6913		30.325	3309		30.325	-3774
30.3333	7141		30.3333	3379		30.3333	-3767
30.3417	7370		30.3417	3451		30.3417	-3761
30.35	7600		30.35	3525		30.35	-3756
30.3583	7829		30.3583	3599		30.3583	-3752
30.3667	8066		30.3667	3678		30.3667	-3750
30.375	8300		30.375	3757		30.375	-3749
30.3833	8540		30.3833	3838		30.3833	-3749
30.3917	8780		30.3917	3923		30.3917	-3748
30.4	9020		30.4	4008		30.4	-3746
30.4083	9265		30.4083	4098		30.4083	-3743
30.4167	9507		30.4167	4188		30.4167	-3739
30.425	9757		30.425	4283		30.425	-3734
30.4333	10005		30.4333	4381		30.4333	-3729
30.4417	10258		30.4417	4482		30.4417	-3724
30.45	10514		30.45	4588		30.45	-3718
30.4583	10768		30.4583	4696		30.4583	-3714
30.4667	11029		30.4667	4809		30.4667	-3709
30.475	11287		30.475	4923		30.475	-3705
30.4833	11554		30.4833	5040		30.4833	-3702
30.4917	11820		30.4917	5162		30.4917	-3699
30.5	12088		30.5	5285		30.5	-3696
30.5083	12360		30.5083	5415		30.5083	-3693
30.5167	12626		30.5167	5546		30.5167	-3689
30.525	12898		30.525	5683		30.525	-3686
30.5333	13165		30.5333	5822		30.5333	-3683
30.5417	13435		30.5417	5963		30.5417	-3680
30.55	13706		30.55	6109		30.55	-3679
30.5583	13973		30.5583	6256		30.5583	-3678
30.5667	14245		30.5667	6411		30.5667	-3678
30.575	14511		30.575	6568		30.575	-3679
30.5833	14780		30.5833	6730		30.5833	-3679
30.5917	15045		30.5917	6899		30.5917	-3680
30.6	15309		30.6	7068		30.6	-3680
30.6083	15577		30.6083	7243		30.6083	-3680
30.6167	15838		30.6167	7417		30.6167	-3681
30.625	16105		30.625	7595		30.625	-3684
30.6333	16366		30.6333	7776		30.6333	-3686
30.6417	16626		30.6417	7958		30.6417	-3689
30.65	16884		30.65	8146		30.65	-3691
30.6583	17135		30.6583	8334		30.6583	-3692
30.6667	17387		30.6667	8529		30.6667	-3692
30.675	17631		30.675	8724		30.675	-3690
30.6833	17877		30.6833	8921		30.6833	-3687
30.6917	18119		30.6917	9122		30.6917	-3684
30.7	18359		30.7	9320		30.7	-3683
30.7083	18601		30.7083	9526		30.7083	-3685
30.7167	18836		30.7167	9730		30.7167	-3689
30.725	19074		30.725	9938		30.725	-3694
30.7333	19304		30.7333	10147		30.7333	-3699
30.7417	19531		30.7417	10353		30.7417	-3704
30.75	19753		30.75	10563		30.75	-3708
30.7583	19969		30.7583	10768		30.7583	-3712
30.7667	20185		30.7667	10977		30.7667	-3715
30.775	20391		30.775	11184		30.775	-3719
30.7833	20593		30.7833	11394		30.7833	-3722
30.7917	20787		30.7917	11607		30.7917	-3726
30.8	20973		30.8	11818		30.8	-3731
30.8083	21156		30.8083	12034		30.8083	-3736
30.8167	21330		30.8167	12245		30.8167	-3742
30.825	21505		30.825	12455		30.825	-3748
30.8333	21674		30.8333	12662		30.8333	-3754
30.8417	21840		30.8417	12864		30.8417	-3761
30.85	22003		30.85	13069		30.85	-3766
30.8583	22157		30.8583	13268		30.8583	-3771
30.8667	22307		30.8667	13470		30.8667	-3775
30.875	22444		30.875	13667		30.875	-3778
30.8833	22575		30.8833	13862		30.8833	-3783
30.8917	22697		30.8917	14055		30.8917	-3788
30.9	22812		30.9	14244		30.9	-3795
30.9083	22922		30.9083	14436		30.9083	-3803
30.9167	23025		30.9167	14624		30.9167	-3812
30.925	23124		30.925	14814		30.925	-3820
30.9333	23216		30.9333	15003		30.9333	-3828
30.9417	23302		30.9417	15189		30.9417	-3833
30.95	23381		30.95	15377		30.95	-3837
30.9583	23451		30.9583	15560		30.9583	-3838
30.9667	23514		30.9667	15744		30.9667	-3840
30.975	23570		30.975	15924		30.975	-3844
30.9833	23620		30.9833	16101		30.9833	-3850
30.9917	23665		30.9917	16278		30.9917	-3858
31	23705		31	16450		31	-3867
31.0083	23740		31.0083	16625		31.0083	-3876
31.0167	23767		31.0167	16796		31.0167	-3884
31.025	23786		31.025	16969		31.025	-3891
31.0333	23796		31.0333	17140		31.0333	-3897
31.0417	23797		31.0417	17309		31.0417	-3902
31.05	23789		31.05	17479		31.05	-3907
31.0583	23773		31.0583	17644		31.0583	-3913
31.0667	23750		31.0667	17813		31.0667	-3917
31.075	23722		31.075	17981		31.075	-3920
31.0833	23688		31.0833	18152		31.0833	-3924
31.0917	23647		31.0917	18327		31.0917	-3928
31.1	23600		31.1	18501		31.1	-3933
31.1083	23546		31.1083	18680		31.1083	-3938
31.1167	23487		31.1167	18856		31.1167	-3945
31.125	23421		31.125	19034		31.125	-3952
31.1333	23350		31.1333	19211		31.1333	-3959
31.1417	23273		31.1417	19386		31.1417	-3965
31.15	23190		31.15	19565		31.15	-3969
31.1583	23103		31.1583	19742		31.1583	-3972
31.1667	23007		31.1667	19926		31.1667	-3973
31.175	22908		31.175	20109		31.175	-3972
31.1833	22800		31.1833	20294		31.1833	-3972
31.1917	22688		31.1917	20483		31.1917	-3975
31.2	22570		31.2	20670		31.2	-3980
31.2083	22446		31.2083	20863		31.2083	-3987
31.2167	22319		31.2167	21053		31.2167	-3993
31.225	22185		31.225	21246		31.225	-3997
31.2333	22047		31.2333	21440		31.2333	-3998
31.2417	21903		31.2417	21633		31.2417	-3997
31.25	21753		31.25	21832		31.25	-3996
31.2583	21600		31.2583	22028		31.2583	-3996
31.2667	21440		31.2667	22230		31.2667	-3997
31.275	21282		31.275	22430		31.275	-4000
31.2833	21117		31.2833	22630		31.2833	-4002
31.2917	20951		31.2917	22833		31.2917	-4003
31.3	20781		31.3	23029		31.3	-4003
31.3083	20605		31.3083	23228		31.3083	-4001
31.3167	20428		31.3167	23420		31.3167	-3999
31.325	20242		31.325	23613		31.325	-3997
31.3333	20056		31.3333	23804		31.3333	-3995
31.3417	19866		31.3417	23991		31.3417	-3994
31.35	19674		31.35	24180		31.35	-3992
31.3583	19484		31.3583	24362		31.3583	-3990
31.3667	19287		31.3667	24543		31.3667	-3989
31.375	19092		31.375	24718		31.375	-3989
31.3833	18891		31.3833	24889		31.3833	-3988
31.3917	18689		31.3917	25058		31.3917	-3987
31.4	18484		31.4	25219		31.4	-3985
31.4083	18273		31.4083	25378		31.4083	-3983
31.4167	18065		31.4167	25530		31.4167	-3982
31.425	17851		31.425	25677		31.425	-3980
31.4333	17639		31.4333	25818		31.4333	-3978
31.4417	17424		31.4417	25950		31.4417	-3976
31.45	17208		31.45	26077		31.45	-3973
31.4583	16993		31.4583	26194		31.4583	-3970
31.4667	16772		31.4667	26305		31.4667	-3967
31.475	16554		31.475	26406		31.475	-3964
31.4833	16331		31.4833	26498		31.4833	-3961
31.4917	16110		31.4917	26581		31.4917	-3958
31.5	15892		31.5	26652		31.5	-3954
31.5083	15671		31.5083	26716		31.5083	-3950
31.5167	15455		31.5167	26769		31.5167	-3946
31.525	15234		31.525	26812		31.525	-3940
31.5333	15018		31.5333	26844		31.5333	-3935
31.5417	14800		31.5417	26865		31.5417	-3930
31.55	14584		31.55	26874		31.55	-3926
31.5583	14371		31.5583	26874		31.5583	-3924
31.5667	14154		31.5667	26862		31.5667	-3923
31.575	13941		31.575	26841		31.575	-3921
31.5833	13723		31.5833	26808		31.5833	-3919
31.5917	13506		31.5917	26763		31.5917	-3917
31.6	13289		31.6	26707		31.6	-3915
31.6083	13068		31.6083	26638		31.6083	-3913
31.6167	12854		31.6167	26558		31.6167	-3911
31.625	12636		31.625	26467		31.625	-3909
31.6333	12423		31.6333	26366		31.6333	-3908
31.6417	12210		31.6417	26254		31.6417	-3908
31.65	11999		31.65	26127		31.65	-3907
31.6583	11793		31.6583	25993		31.6583	-3906
31.6667	11585		31.6667	25844		31.6667	-3904
31.675	11383		31.675	25687		31.675	-3899
31.6833	11179		31.6833	25520		31.6833	-3894
31.6917	10977		31.6917	25342		31.6917	-3890
31.7	10779		31.7	25156		31.7	-3887
31.7083	10579		31.7083	24956		31.7083	-3885
31.7167	10386		31.7167	24751		31.7167	-3886
31.725	10191		31.725	24536		31.725	-3887
31.7333	10001		31.7333	24314		31.7333	-3890
31.7417	9812		31.7417	24085		31.7417	-3893
31.75	9624		31.75	23843		31.75	-3894
31.7583	9441		31.7583	23600		31.7583	-3894
31.7667	9255		31.7667	23343		31.7667	-3893
31.775	9076		31.775	23083		31.775	-3892
31.7833	8896		31.7833	22816		31.7833	-3893
31.7917	8719		31.7917	22540		31.7917	-3894
31.8	8545		31.8	22263		31.8	-3896
31.8083	8370		31.8083	21973		31.8083	-3900
31.8167	8200		31.8167	21684		31.8167	-3903
31.825	8028		31.825	21388		31.825	-3905
31.8333	7861		31.8333	21089		31.8333	-3906
31.8417	7695		31.8417	20791		31.8417	-3905
31.85	7531		31.85	20484		31.85	-3903
31.8583	7371		31.8583	20179		31.8583	-3902
31.8667	7212		31.8667	19866		31.8667	-3902
31.875	7060		31.875	19559		31.875	-3903
31.8833	6908		31.8833	19258		31.8833	-3906
31.8917	6759		31.8917	18925		31.8917	-3910
31.9	6613		31.9	18574		31.9	-3914
31.9083	6466		31.9083	18238		31.9083	-3916
31.9167	6325		31.9167	17928		31.9167	-3917
31.925	6183		31.925	17618		31.925	-3916
31.9333	6046		31.9333	17307		31.9333	-3914
31.9417	5909		31.9417	16998		31.9417	-3913
31.95	5774		31.95	16682		31.95	-3914
31.9583	5643		31.9583	16371		31.9583	-3916
31.9667	5512		31.9667	16056		31.9667	-3918
31.975	5385		31.975	15746		31.975	-3919
31.9833	5260		31.9833	15438		31.9833	-3918
31.9917	5138		31.9917	15127		31.9917	-3916
32	5018		32	14821		32	-3912
32.0083	4899		32.0083	14499		32.0083	-3908
32.0167	4784		32.0167	14163		32.0167	-3902
32.025	4667		32.025	13836		32.025	-3895
32.0333	4553		32.0333	13538		32.0333	-3887
32.0417	4441		32.0417	13256		32.0417	-3877
32.05	4332		32.05	12972		32.05	-3864
32.0583	4227		32.0583	12696		32.0583	-3850
32.0667	4123		32.0667	12414		32.0667	-3834
32.075	4023		32.075	12137		32.075	-3816
32.0833	3924		32.0833	11861		32.0833	-3799
32.0917	3827		32.0917	11585		32.0917	-3782
32.1	3732		32.1	11319		32.1	-3762
32.1083	3637		32.1083	11051		32.1083	-3740
32.1167	3546		32.1167	10795		32.1167	-3712
32.125	3454		32.125	10545		32.125	-3680
32.1333	3365		32.1333	10276		32.1333	-3642
32.1417	3276		32.1417	10008		32.1417	-3601
32.15	3188		32.15	9752		32.15	-3557
32.1583	3102		32.1583	9505		32.1583	-3508
32.1667	3015		32.1667	9266		32.1667	-3455
32.175	2931		32.175	9043		32.175	-3394
32.1833	2847		32.1833	8825		32.1833	-3329
32.1917	2767		32.1917	8605		32.1917	-3255
32.2	2690		32.2	8392		32.2	-3175
32.2083	2614		32.2083	8172		32.2083	-3088
32.2167	2540		32.2167	7944		32.2167	-2993
32.225	2467		32.225	7724		32.225	-2892
32.2333	2397		32.2333	7526		32.2333	-2781
32.2417	2328		32.2417	7340		32.2417	-2661
32.25	2261		32.25	7151		32.25	-2531
32.2583	2197		32.2583	6967		32.2583	-2388
32.2667	2135		32.2667	6781		32.2667	-2235
32.275	2074		32.275	6599		32.275	-2065
32.2833	2012		32.2833	6421		32.2833	-1887
32.2917	1950		32.2917	6235		32.2917	-1692
32.3	1888		32.3	6050		32.3	-1485
32.3083	1826		32.3083	5877		32.3083	-1266
32.3167	1766		32.3167	5724		32.3167	-1028
32.325	1707		32.325	5576		32.325	-779
32.3333	1650		32.3333	5415		32.3333	-505
32.3417	1594		32.3417	5251		32.3417	-219
32.35	1538		32.35	5099		32.35	87
32.3583	1484		32.3583	4963		32.3583	412
32.3667	1429		32.3667	4827		32.3667	751
32.375	1378		32.375	4681		32.375	1117
32.3833	1329		32.3833	4537		32.3833	1496
32.3917	1283		32.3917	4407		32.3917	1904
32.4	1239		32.4	4289		32.4	2333
32.4083	1195		32.4083	4173		32.4083	2782
32.4167	1152		32.4167	4061		32.4167	3261
32.425	1107		32.425	3949		32.425	3751
32.4333	1062		32.4333	3838		32.4333	4274
32.4417	1020		32.4417	3732		32.4417	4810
32.45	978		32.45	3618		32.45	5373
32.4583	938		32.4583	3498		32.4583	5962
32.4667	899		32.4667	3382		32.4667	6565
32.475	860		32.475	3276		32.475	7206
32.4833	822		32.4833	3175		32.4833	7856
32.4917	784		32.4917	3077		32.4917	8538
32.5	748		32.5	2985		32.5	9237
32.5083	711		32.5083	2895		32.5083	9952
32.5167	677		32.5167	2812		32.5167	10701
32.525	642		32.525	2731		32.525	11451
32.5333	609		32.5333	2645		32.5333	12239
32.5417	577		32.5417	2557		32.5417	13031
32.55	545		32.55	2475		32.55	13843
32.5583	514		32.5583	2401		32.5583	14674
32.5667	484		32.5667	2329		32.5667	15506
32.575	456		32.575	2259		32.575	16369
32.5833	429		32.5833	2192		32.5833	17226
32.5917	403		32.5917	2124		32.5917	18106
32.6	378		32.6	2059		32.6	18990
32.6083	354		32.6083	1994		32.6083	19872
32.6167	331		32.6167	1931		32.6167	20774
32.625	311		32.625	1872		32.625	21656
32.6333	292		32.6333	1815		32.6333	22559
32.6417	273		32.6417	1762		32.6417	23447
32.65	255		32.65	1708		32.65	24336
32.6583	238		32.6583	1655		32.6583	25228
32.6667	221		32.6667	1600		32.6667	26096
32.675	205		32.675	1547		32.675	26976
32.6833	190		32.6833	1497		32.6833	27823
32.6917	176		32.6917	1449		32.6917	28667
32.7	161		32.7	1404		32.7	29489
32.7083	146		32.7083	1361		32.7083	30283
32.7167	132		32.7167	1320		32.7167	31070
32.725	118		32.725	1280		32.725	31816
32.7333	104		32.7333	1241		32.7333	32555
32.7417	92		32.7417	1204		32.7417	33257
32.75	81		32.75	1167		32.75	33935
32.7583	70		32.7583	1134		32.7583	34590
32.7667	59		32.7667	1104		32.7667	35202
32.775	50		32.775	1077		32.775	35797
32.7833	41		32.7833	1050		32.7833	36345
32.7917	33		32.7917	1024		32.7917	36863
32.8	26		32.8	1000		32.8	37344
32.8083	19		32.8083	975		32.8083	37780
32.8167	11		32.8167	952		32.8167	38187
32.825	3		32.825	929		32.825	38546
32.8333	-6		32.8333	907		32.8333	38875
32.8417	-14		32.8417	887		32.8417	39161
32.85	-22		32.85	867		32.85	39406
32.8583	-28		32.8583	849		32.8583	39612
32.8667	-33		32.8667	833		32.8667	39773
32.875	-37		32.875	820		32.875	39894
32.8833	-41		32.8833	809		32.8833	39973
32.8917	-46		32.8917	798		32.8917	40010
32.9	-50		32.9	789		32.9	40007
32.9083	-53		32.9083	781		32.9083	39962
32.9167	-55		32.9167	775		32.9167	39877
32.925	-59		32.925	771		32.925	39757
32.9333	-63		32.9333	768		32.9333	39598
32.9417	-69		32.9417	765		32.9417	39408
32.95	-76		32.95	763		32.95	39184
32.9583	-82		32.9583	762		32.9583	38927
32.9667	-86		32.9667	763		32.9667	38641
32.975	-91		32.975	765		32.975	38317
32.9833	-97		32.9833	768		32.9833	37970
32.9917	-105		32.9917	772		32.9917	37589
33	-111		33	775		33	37185
33.0083	-118		33.0083	780		33.0083	36759
33.0167	-123		33.0167	785		33.0167	36302
33.025	-126		33.025	793		33.025	35835
33.0333	-130		33.0333	803		33.0333	35336
33.0417	-133		33.0417	814		33.0417	34825
33.05	-138		33.05	826		33.05	34294
33.0583	-142		33.0583	838		33.0583	33742
33.0667	-147		33.0667	850		33.0667	33184
33.075	-153		33.075	864		33.075	32597
33.0833	-159		33.0833	879		33.0833	32012
33.0917	-166		33.0917	896		33.0917	31409
33.1	-173		33.1	914		33.1	30801
33.1083	-180		33.1083	933		33.1083	30192
33.1167	-189		33.1167	951		33.1167	29568
33.125	-197		33.125	969		33.125	28954
33.1333	-205		33.1333	986		33.1333	28323
33.1417	-213		33.1417	1004		33.1417	27700
33.15	-220		33.15	1021		33.15	27071
33.1583	-227		33.1583	1038		33.1583	26436
33.1667	-234		33.1667	1055		33.1667	25812
33.175	-242		33.175	1072		33.175	25176
33.1833	-252		33.1833	1090		33.1833	24556
33.1917	-264		33.1917	1108		33.1917	23932
33.2	-276		33.2	1126		33.2	23316
33.2083	-289		33.2083	1144		33.2083	22711
33.2167	-300		33.2167	1161		33.2167	22101
33.225	-310		33.225	1177		33.225	21511
33.2333	-321		33.2333	1191		33.2333	20915
33.2417	-331		33.2417	1203		33.2417	20335
33.25	-341		33.25	1214		33.25	19760
33.2583	-352		33.2583	1224		33.2583	19188
33.2667	-362		33.2667	1234		33.2667	18633
33.275	-372		33.275	1244		33.275	18072
33.2833	-382		33.2833	1255		33.2833	17532
33.2917	-393		33.2917	1265		33.2917	16992
33.3	-404		33.3	1274		33.3	16462
33.3083	-415		33.3083	1282		33.3083	15946
33.3167	-426		33.3167	1290		33.3167	15430
33.325	-437		33.325	1299		33.325	14936
33.3333	-447		33.3333	1308		33.3333	14442
33.3417	-456		33.3417	1317		33.3417	13966
33.35	-465		33.35	1325		33.35	13499
33.3583	-473		33.3583	1331		33.3583	13039
33.3667	-482		33.3667	1333		33.3667	12597
33.375	-491		33.375	1333		33.375	12153
33.3833	-500		33.3833	1331		33.3833	11727
33.3917	-509		33.3917	1328		33.3917	11303
33.4	-519		33.4	1324		33.4	10889
33.4083	-530		33.4083	1320		33.4083	10488
33.4167	-540		33.4167	1315		33.4167	10089
33.425	-550		33.425	1309		33.425	9707
33.4333	-559		33.4333	1303		33.4333	9326
33.4417	-567		33.4417	1295		33.4417	8959
33.45	-575		33.45	1287		33.45	8598
33.4583	-584		33.4583	1277		33.4583	8241
33.4667	-595		33.4667	1265		33.4667	7899
33.475	-606		33.475	1253		33.475	7555
33.4833	-617		33.4833	1241		33.4833	7228
33.4917	-626		33.4917	1230		33.4917	6904
33.5	-635		33.5	1220		33.5	6590
33.5083	-642		33.5083	1210		33.5083	6287
33.5167	-650		33.5167	1198		33.5167	5986
33.525	-659		33.525	1183		33.525	5700
33.5333	-669		33.5333	1166		33.5333	5414
33.5417	-680		33.5417	1146		33.5417	5140
33.55	-690		33.55	1124		33.55	4872
33.5583	-700		33.5583	1102		33.5583	4608
33.5667	-708		33.5667	1078		33.5667	4355
33.575	-715		33.575	1054		33.575	4101
33.5833	-722		33.5833	1030		33.5833	3858
33.5917	-729		33.5917	1006		33.5917	3616
33.6	-738		33.6	984		33.6	3380
33.6083	-748		33.6083	962		33.6083	3150
33.6167	-758		33.6167	942		33.6167	2920
33.625	-766		33.625	922		33.625	2701
33.6333	-774		33.6333	901		33.6333	2483
33.6417	-781		33.6417	880		33.6417	2274
33.65	-788		33.65	857		33.65	2071
33.6583	-796		33.6583	833		33.6583	1873
33.6667	-805		33.6667	806		33.6667	1685
33.675	-814		33.675	779		33.675	1497
33.6833	-822		33.6833	753		33.6833	1319
33.6917	-829		33.6917	728		33.6917	1143
33.7	-836		33.7	705		33.7	973
33.7083	-841		33.7083	684		33.7083	808
33.7167	-846		33.7167	663		33.7167	644
33.725	-850		33.725	640		33.725	484
33.7333	-855		33.7333	617		33.7333	324
33.7417	-861		33.7417	592		33.7417	168
33.75	-867		33.75	567		33.75	18
33.7583	-874		33.7583	543		33.7583	-126
33.7667	-881		33.7667	519		33.7667	-262
33.775	-888		33.775	495		33.775	-396
33.7833	-895		33.7833	473		33.7833	-523
33.7917	-902		33.7917	451		33.7917	-650
33.8	-910		33.8	430		33.8	-775
33.8083	-918		33.8083	407		33.8083	-896
33.8167	-926		33.8167	386		33.8167	-1016
33.825	-935		33.825	365		33.825	-1129
33.8333	-942		33.8333	345		33.8333	-1242
33.8417	-948		33.8417	324		33.8417	-1349
33.85	-952		33.85	302		33.85	-1454
33.8583	-955		33.8583	280		33.8583	-1556
33.8667	-956		33.8667	258		33.8667	-1652
33.875	-957		33.875	235		33.875	-1749
33.8833	-960		33.8833	213		33.8833	-1840
33.8917	-966		33.8917	192		33.8917	-1931
33.9	-972		33.9	170		33.9	-2019
33.9083	-980		33.9083	149		33.9083	-2104
33.9167	-987		33.9167	128		33.9167	-2188
33.925	-994		33.925	108		33.925	-2266
33.9333	-1000		33.9333	91		33.9333	-2344
33.9417	-1007		33.9417	74		33.9417	-2418
33.95	-1014		33.95	59		33.95	-2490
33.9583	-1021		33.9583	44		33.9583	-2560
33.9667	-1027		33.9667	29		33.9667	-2626
33.975	-1031		33.975	15		33.975	-2690
33.9833	-1035		33.9833	0		33.9833	-2751
33.9917	-1037		33.9917	-15		33.9917	-2810
34	-1041		34	-31		34	-2868
34.0083	-1045		34.0083	-47		34.0083	-2924
34.0167	-1050		34.0167	-64		34.0167	-2980
34.025	-1055		34.025	-83		34.025	-3032
34.0333	-1060		34.0333	-102		34.0333	-3083
34.0417	-1065		34.0417	-119		34.0417	-3131
34.05	-1069		34.05	-136		34.05	-3178
34.0583	-1073		34.0583	-150		34.0583	-3223
34.0667	-1076		34.0667	-163		34.0667	-3267
34.075	-1078		34.075	-173		34.075	-3311
34.0833	-1078		34.0833	-184		34.0833	-3353
34.0917	-1076		34.0917	-194		34.0917	-3394
34.1	-1075		34.1	-206		34.1	-3432
34.1083	-1076		34.1083	-219		34.1083	-3466
34.1167	-1078		34.1167	-233		34.1167	-3498
34.125	-1082		34.125	-246		34.125	-3530
34.1333	-1087		34.1333	-258		34.1333	-3563
34.1417	-1093		34.1417	-268		34.1417	-3594
34.15	-1099		34.15	-278		34.15	-3625
34.1583	-1105		34.1583	-286		34.1583	-3656
34.1667	-1110		34.1667	-296		34.1667	-3684
34.175	-1113		34.175	-304		34.175	-3711
34.1833	-1117		34.1833	-312		34.1833	-3737
34.1917	-1120		34.1917	-319		34.1917	-3762
34.2	-1123		34.2	-327		34.2	-3786
34.2083	-1126		34.2083	-335		34.2083	-3808
34.2167	-1128		34.2167	-343		34.2167	-3830
34.225	-1130		34.225	-353		34.225	-3850
34.2333	-1132		34.2333	-363		34.2333	-3871
34.2417	-1135		34.2417	-372		34.2417	-3892
34.25	-1138		34.25	-380		34.25	-3913
34.2583	-1142		34.2583	-389		34.2583	-3933
34.2667	-1144		34.2667	-397		34.2667	-3952
34.275	-1147		34.275	-406		34.275	-3971
34.2833	-1151		34.2833	-415		34.2833	-3987
34.2917	-1154		34.2917	-423		34.2917	-4002
34.3	-1156		34.3	-430		34.3	-4016
34.3083	-1156		34.3083	-436		34.3083	-4028
34.3167	-1154		34.3167	-442		34.3167	-4040
34.325	-1153		34.325	-448		34.325	-4051
34.3333	-1152		34.3333	-456		34.3333	-4064
34.3417	-1152		34.3417	-464		34.3417	-4076
34.35	-1153		34.35	-472		34.35	-4088
34.3583	-1154		34.3583	-479		34.3583	-4098
34.3667	-1155		34.3667	-485		34.3667	-4109
34.375	-1155		34.375	-490		34.375	-4120
34.3833	-1157		34.3833	-494		34.3833	-4131
34.3917	-1160		34.3917	-496		34.3917	-4143
34.4	-1165		34.4	-499		34.4	-4155
34.4083	-1170		34.4083	-503		34.4083	-4167
34.4167	-1174		34.4167	-509		34.4167	-4178
34.425	-1176		34.425	-516		34.425	-4187
34.4333	-1176		34.4333	-524		34.4333	-4196
34.4417	-1174		34.4417	-531		34.4417	-4204
34.45	-1172		34.45	-537		34.45	-4211
34.4583	-1171		34.4583	-542		34.4583	-4217
34.4667	-1172		34.4667	-546		34.4667	-4223
34.475	-1174		34.475	-549		34.475	-4228
34.4833	-1178		34.4833	-552		34.4833	-4232
34.4917	-1182		34.4917	-554		34.4917	-4237
34.5	-1186		34.5	-557		34.5	-4242
34.5083	-1190		34.5083	-561		34.5083	-4248
34.5167	-1193		34.5167	-565		34.5167	-4256
34.525	-1197		34.525	-569		34.525	-4263
34.5333	-1200		34.5333	-573		34.5333	-4270
34.5417	-1201		34.5417	-577		34.5417	-4277
34.55	-1201		34.55	-581		34.55	-4283
34.5583	-1200		34.5583	-584		34.5583	-4290
34.5667	-1198		34.5667	-586		34.5667	-4296
34.575	-1197		34.575	-588		34.575	-4301
34.5833	-1198		34.5833	-590		34.5833	-4305
34.5917	-1201		34.5917	-592		34.5917	-4308
34.6	-1203		34.6	-594		34.6	-4311
34.6083	-1205		34.6083	-596		34.6083	-4315
34.6167	-1205		34.6167	-598		34.6167	-4319
34.625	-1204		34.625	-601		34.625	-4324
34.6333	-1203		34.6333	-604		34.6333	-4330
34.6417	-1202		34.6417	-609		34.6417	-4335
34.65	-1203		34.65	-614		34.65	-4342
34.6583	-1204		34.6583	-619		34.6583	-4347
34.6667	-1206		34.6667	-622		34.6667	-4350
34.675	-1209		34.675	-623		34.675	-4350
34.6833	-1210		34.6833	-623		34.6833	-4349
34.6917	-1212		34.6917	-623		34.6917	-4348
34.7	-1213		34.7	-624		34.7	-4349
34.7083	-1213		34.7083	-628		34.7083	-4353
34.7167	-1214		34.7167	-633		34.7167	-4359
34.725	-1213		34.725	-638		34.725	-4366
34.7333	-1213		34.7333	-641		34.7333	-4372
34.7417	-1213		34.7417	-643		34.7417	-4377
34.75	-1215		34.75	-643		34.75	-4381
34.7583	-1218		34.7583	-644		34.7583	-4385
34.7667	-1222		34.7667	-645		34.7667	-4387
34.775	-1227		34.775	-647		34.775	-4388
34.7833	-1231		34.7833	-649		34.7833	-4388
34.7917	-1234		34.7917	-650		34.7917	-4388
34.8	-1237		34.8	-652		34.8	-4388
34.8083	-1237		34.8083	-654		34.8083	-4389
34.8167	-1235		34.8167	-656		34.8167	-4390
34.825	-1233		34.825	-659		34.825	-4391
34.8333	-1231		34.8333	-661		34.8333	-4392
34.8417	-1231		34.8417	-661		34.8417	-4393
34.85	-1231		34.85	-660		34.85	-4395
34.8583	-1230		34.8583	-659		34.8583	-4397
34.8667	-1228		34.8667	-658		34.8667	-4401
34.875	-1225		34.875	-656		34.875	-4404
34.8833	-1222		34.8833	-656		34.8833	-4407
34.8917	-1220		34.8917	-657		34.8917	-4409
34.9	-1219		34.9	-659		34.9	-4410
34.9083	-1220		34.9083	-663		34.9083	-4410
34.9167	-1222		34.9167	-669		34.9167	-4412
34.925	-1226		34.925	-674		34.925	-4415
34.9333	-1230		34.9333	-679		34.9333	-4419
34.9417	-1233		34.9417	-682		34.9417	-4422
34.95	-1234		34.95	-682		34.95	-4424
34.9583	-1233		34.9583	-681		34.9583	-4425
34.9667	-1233		34.9667	-679		34.9667	-4426
34.975	-1232		34.975	-676		34.975	-4427
34.9833	-1232		34.9833	-674		34.9833	-4429
34.9917	-1234		34.9917	-673		34.9917	-4430
35	-1236		35	-673		35	-4431
35.0083	-1238		35.0083	-673		35.0083	-4431
35.0167	-1240		35.0167	-673		35.0167	-4430
35.025	-1242		35.025	-674		35.025	-4429
35.0333	-1244		35.0333	-675		35.0333	-4428
35.0417	-1245		35.0417	-677		35.0417	-4428
35.05	-1246		35.05	-679		35.05	-4431
35.0583	-1245		35.0583	-680		35.0583	-4436
35.0667	-1244		35.0667	-680		35.0667	-4441
35.075	-1241		35.075	-679		35.075	-4446
35.0833	-1239		35.0833	-677		35.0833	-4450
35.0917	-1237		35.0917	-676		35.0917	-4453
35.1	-1235		35.1	-676		35.1	-4454
35.1083	-1234		35.1083	-676		35.1083	-4453
35.1167	-1234		35.1167	-678		35.1167	-4450
35.125	-1236		35.125	-681		35.125	-4448
35.1333	-1238		35.1333	-685		35.1333	-4444
35.1417	-1240		35.1417	-689		35.1417	-4441
35.15	-1242		35.15	-692		35.15	-4440
35.1583	-1244		35.1583	-694		35.1583	-4441
35.1667	-1246		35.1667	-695		35.1667	-4443
35.175	-1248		35.175	-694		35.175	-4445
35.1833	-1250		35.1833	-692		35.1833	-4447
35.1917	-1252		35.1917	-689		35.1917	-4449
35.2	-1251		35.2	-686		35.2	-4451
35.2083	-1250		35.2083	-683		35.2083	-4452
35.2167	-1248		35.2167	-682		35.2167	-4451
35.225	-1245		35.225	-683		35.225	-4449
35.2333	-1243		35.2333	-686		35.2333	-4447
35.2417	-1242		35.2417	-689		35.2417	-4445
35.25	-1241		35.25	-691		35.25	-4445
35.2583	-1241		35.2583	-691		35.2583	-4448
35.2667	-1242		35.2667	-688		35.2667	-4452
35.275	-1244		35.275	-685		35.275	-4455
35.2833	-1246		35.2833	-683		35.2833	-4459
35.2917	-1249		35.2917	-681		35.2917	-4462
35.3	-1251		35.3	-680		35.3	-4464
35.3083	-1254		35.3083	-680		35.3083	-4465
35.3167	-1256		35.3167	-682		35.3167	-4465
35.325	-1255		35.325	-685		35.325	-4464
35.3333	-1253		35.3333	-690		35.3333	-4461
35.3417	-1251		35.3417	-695		35.3417	-4458
35.35	-1249		35.35	-697		35.35	-4456
35.3583	-1249		35.3583	-697		35.3583	-4454
35.3667	-1251		35.3667	-693		35.3667	-4454
35.375	-1253		35.375	-688		35.375	-4455
35.3833	-1254		35.3833	-683		35.3833	-4457
35.3917	-1256		35.3917	-681		35.3917	-4460
35.4	-1256		35.4	-681		35.4	-4463
35.4083	-1255		35.4083	-684		35.4083	-4466
35.4167	-1255		35.4167	-687		35.4167	-4467
35.425	-1256		35.425	-690		35.425	-4466
35.4333	-1258		35.4333	-691		35.4333	-4464
35.4417	-1261		35.4417	-690		35.4417	-4460
35.45	-1264		35.45	-689		35.45	-4455
35.4583	-1265		35.4583	-686		35.4583	-4451
35.4667	-1263		35.4667	-682		35.4667	-4450
35.475	-1261		35.475	-679		35.475	-4452
35.4833	-1258		35.4833	-676		35.4833	-4455
35.4917	-1256		35.4917	-673		35.4917	-4458
35.5	-1255		35.5	-672		35.5	-4459
35.5083	-1254		35.5083	-672		35.5083	-4459
35.5167	-1254		35.5167	-672		35.5167	-4457
35.525	-1255		35.525	-673		35.525	-4455
35.5333	-1256		35.5333	-672		35.5333	-4455
35.5417	-1257		35.5417	-670		35.5417	-4456
35.55	-1259		35.55	-668		35.55	-4458
35.5583	-1261		35.5583	-666		35.5583	-4460
35.5667	-1263		35.5667	-665		35.5667	-4462
35.575	-1263		35.575	-664		35.575	-4462
35.5833	-1263		35.5833	-663		35.5833	-4460
35.5917	-1263		35.5917	-664		35.5917	-4458
35.6	-1262		35.6	-666		35.6	-4455
35.6083	-1262		35.6083	-668		35.6083	-4455
35.6167	-1262		35.6167	-669		35.6167	-4456
35.625	-1261		35.625	-670		35.625	-4459
35.6333	-1259		35.6333	-671		35.6333	-4462
35.6417	-1257		35.6417	-672		35.6417	-4465
35.65	-1254		35.65	-673		35.65	-4466
35.6583	-1252		35.6583	-676		35.6583	-4467
35.6667	-1251		35.6667	-678		35.6667	-4466
35.675	-1252		35.675	-680		35.675	-4465
35.6833	-1254		35.6833	-680		35.6833	-4463
35.6917	-1256		35.6917	-678		35.6917	-4462
35.7	-1258		35.7	-673		35.7	-4462
35.7083	-1258		35.7083	-669		35.7083	-4461
35.7167	-1257		35.7167	-664		35.7167	-4462
35.725	-1254		35.725	-660		35.725	-4462
35.7333	-1250		35.7333	-658		35.7333	-4463
35.7417	-1247		35.7417	-656		35.7417	-4464
35.75	-1247		35.75	-655		35.75	-4465
35.7583	-1250		35.7583	-655		35.7583	-4465
35.7667	-1257		35.7667	-655		35.7667	-4464
35.775	-1264		35.775	-655		35.775	-4463
35.7833	-1269		35.7833	-655		35.7833	-4464
35.7917	-1272		35.7917	-656		35.7917	-4466
35.8	-1272		35.8	-656		35.8	-4468
35.8083	-1269		35.8083	-659		35.8083	-4469
35.8167	-1265		35.8167	-661		35.8167	-4470
35.825	-1262		35.825	-662		35.825	-4469
35.8333	-1261		35.8333	-662		35.8333	-4469
35.8417	-1260		35.8417	-661		35.8417	-4469
35.85	-1259		35.85	-660		35.85	-4470
35.8583	-1258		35.8583	-658		35.8583	-4473
35.8667	-1255		35.8667	-657		35.8667	-4476
35.875	-1253		35.875	-655		35.875	-4478
35.8833	-1253		35.8833	-653		35.8833	-4479
35.8917	-1255		35.8917	-651		35.8917	-4478
35.9	-1259		35.9	-649		35.9	-4477
35.9083	-1263		35.9083	-648		35.9083	-4477
35.9167	-1266		35.9167	-647		35.9167	-4479
35.925	-1269		35.925	-646		35.925	-4481
35.9333	-1270		35.9333	-645		35.9333	-4484
35.9417	-1269		35.9417	-644		35.9417	-4487
35.95	-1267		35.95	-643		35.95	-4488
35.9583	-1264		35.9583	-643		35.9583	-4487
35.9667	-1262		35.9667	-642		35.9667	-4487
35.975	-1260		35.975	-642		35.975	-4487
35.9833	-1260		35.9833	-642		35.9833	-4488
35.9917	-1261		35.9917	-642		35.9917	-4489
36	-1263		36	-642		36	-4490
36.0083	-1264		36.0083	-642		36.0083	-4491
36.0167	-1264		36.0167	-643		36.0167	-4493
36.025	-1262		36.025	-644		36.025	-4495
36.0333	-1260		36.0333	-645		36.0333	-4497
36.0417	-1258		36.0417	-645		36.0417	-4500
36.05	-1258		36.05	-645		36.05	-4502
36.0583	-1258		36.0583	-646		36.0583	-4502
36.0667	-1256		36.0667	-647		36.0667	-4502
36.075	-1254		36.075	-649		36.075	-4502
36.0833	-1252		36.0833	-650		36.0833	-4501
36.0917	-1250		36.0917	-651		36.0917	-4501
36.1	-1250		36.1	-650		36.1	-4503
36.1083	-1252		36.1083	-648		36.1083	-4505
36.1167	-1254		36.1167	-644		36.1167	-4506
36.125	-1255		36.125	-640		36.125	-4506
36.1333	-1255		36.1333	-635		36.1333	-4507
36.1417	-1254		36.1417	-631		36.1417	-4507
36.15	-1255		36.15	-629		36.15	-4508
36.1583	-1256		36.1583	-629		36.1583	-4509
36.1667	-1257		36.1667	-630		36.1667	-4511
36.175	-1257		36.175	-632		36.175	-4514
36.1833	-1256		36.1833	-632		36.1833	-4517
36.1917	-1254		36.1917	-631		36.1917	-4519
36.2	-1252		36.2	-629		36.2	-4522
36.2083	-1252		36.2083	-625		36.2083	-4523
36.2167	-1254		36.2167	-622		36.2167	-4523
36.225	-1257		36.225	-620		36.225	-4522
36.2333	-1260		36.2333	-619		36.2333	-4521
36.2417	-1262		36.2417	-620		36.2417	-4520
36.25	-1261		36.25	-620		36.25	-4518
36.2583	-1259		36.2583	-622		36.2583	-4516
36.2667	-1256		36.2667	-623		36.2667	-4515
36.275	-1254		36.275	-624		36.275	-4516
36.2833	-1255		36.2833	-624		36.2833	-4519
36.2917	-1256		36.2917	-623		36.2917	-4523
36.3	-1258		36.3	-620		36.3	-4527
36.3083	-1260		36.3083	-616		36.3083	-4529
36.3167	-1261		36.3167	-611		36.3167	-4530
36.325	-1262		36.325	-609		36.325	-4530
36.3333	-1262		36.3333	-607		36.3333	-4530
36.3417	-1261		36.3417	-606		36.3417	-4530
36.35	-1261		36.35	-605		36.35	-4532
36.3583	-1261		36.3583	-603		36.3583	-4535
36.3667	-1259		36.3667	-601		36.3667	-4538
36.375	-1258		36.375	-599		36.375	-4541
36.3833	-1256		36.3833	-597		36.3833	-4544
36.3917	-1253		36.3917	-596		36.3917	-4545
36.4	-1251		36.4	-596		36.4	-4546
36.4083	-1248		36.4083	-595		36.4083	-4546
36.4167	-1245		36.4167	-594		36.4167	-4547
36.425	-1243		36.425	-593		36.425	-4549
36.4333	-1241		36.4333	-592		36.4333	-4550
36.4417	-1240		36.4417	-591		36.4417	-4552
36.45	-1239		36.45	-590		36.45	-4553
36.4583	-1239		36.4583	-589		36.4583	-4555
36.4667	-1238		36.4667	-589		36.4667	-4558
36.475	-1238		36.475	-588		36.475	-4561
36.4833	-1239		36.4833	-589		36.4833	-4565
36.4917	-1242		36.4917	-588		36.4917	-4569
36.5	-1244		36.5	-587		36.5	-4573
36.5083	-1245		36.5083	-585		36.5083	-4574
36.5167	-1245		36.5167	-582		36.5167	-4575
36.525	-1245		36.525	-580		36.525	-4575
36.5333	-1244		36.5333	-577		36.5333	-4576
36.5417	-1243		36.5417	-575		36.5417	-4578
36.55	-1243		36.55	-574		36.55	-4583
36.5583	-1244		36.5583	-573		36.5583	-4589
36.5667	-1245		36.5667	-572		36.5667	-4596
36.575	-1246		36.575	-573		36.575	-4603
36.5833	-1247		36.5833	-573		36.5833	-4610
36.5917	-1248		36.5917	-573		36.5917	-4616
36.6	-1247		36.6	-572		36.6	-4619
36.6083	-1245		36.6083	-570		36.6083	-4622
36.6167	-1242		36.6167	-568		36.6167	-4623
36.625	-1238		36.625	-566		36.625	-4623
36.6333	-1233		36.6333	-564		36.6333	-4625
36.6417	-1230		36.6417	-563		36.6417	-4628
36.65	-1227		36.65	-563		36.65	-4632
36.6583	-1225		36.6583	-563		36.6583	-4637
36.6667	-1224		36.6667	-564		36.6667	-4643
36.675	-1224		36.675	-564		36.675	-4649
36.6833	-1224		36.6833	-563		36.6833	-4654
36.6917	-1223		36.6917	-561		36.6917	-4658
36.7	-1222		36.7	-557		36.7	-4661
36.7083	-1222		36.7083	-553		36.7083	-4664
36.7167	-1223		36.7167	-549		36.7167	-4666
36.725	-1226		36.725	-546		36.725	-4669
36.7333	-1230		36.7333	-544		36.7333	-4673
36.7417	-1233		36.7417	-543		36.7417	-4679
36.75	-1237		36.75	-543		36.75	-4685
36.7583	-1238		36.7583	-544		36.7583	-4691
36.7667	-1237		36.7667	-545		36.7667	-4696
36.775	-1235		36.775	-544		36.775	-4701
36.7833	-1232		36.7833	-542		36.7833	-4707
36.7917	-1228		36.7917	-538		36.7917	-4714
36.8	-1224		36.8	-536		36.8	-4722
36.8083	-1221		36.8083	-536		36.8083	-4728
36.8167	-1219		36.8167	-537		36.8167	-4734
36.825	-1219		36.825	-538		36.825	-4740
36.8333	-1221		36.8333	-539		36.8333	-4744
36.8417	-1224		36.8417	-538		36.8417	-4749
36.85	-1227		36.85	-535		36.85	-4755
36.8583	-1228		36.8583	-532		36.8583	-4762
36.8667	-1225		36.8667	-529		36.8667	-4769
36.875	-1221		36.875	-526		36.875	-4775
36.8833	-1218		36.8833	-522		36.8833	-4781
36.8917	-1215		36.8917	-517		36.8917	-4785
36.9	-1215		36.9	-513		36.9	-4789
36.9083	-1218		36.9083	-509		36.9083	-4791
36.9167	-1220		36.9167	-507		36.9167	-4795
36.925	-1221		36.925	-507		36.925	-4797
36.9333	-1221		36.9333	-509		36.9333	-4799
36.9417	-1219		36.9417	-511		36.9417	-4799
36.95	-1216		36.95	-512		36.95	-4800
36.9583	-1214		36.9583	-511		36.9583	-4802
36.9667	-1214		36.9667	-509		36.9667	-4804
36.975	-1216		36.975	-505		36.975	-4807
36.9833	-1220		36.9833	-501		36.9833	-4810
36.9917	-1224		36.9917	-496		36.9917	-4812
37	-1226		37	-493		37	-4814
37.0083	-1226		37.0083	-490		37.0083	-4816
37.0167	-1224		37.0167	-489		37.0167	-4819
37.025	-1221		37.025	-488		37.025	-4822
37.0333	-1217		37.0333	-489		37.0333	-4823
37.0417	-1213		37.0417	-490		37.0417	-4822
37.05	-1210		37.05	-491		37.05	-4822
37.0583	-1208		37.0583	-490		37.0583	-4821
37.0667	-1207		37.0667	-487		37.0667	-4820
37.075	-1207		37.075	-483		37.075	-4822
37.0833	-1207		37.0833	-480		37.0833	-4823
37.0917	-1206		37.0917	-479		37.0917	-4824
37.1	-1204		37.1	-479		37.1	-4822
37.1083	-1201		37.1083	-479		37.1083	-4819
37.1167	-1198		37.1167	-480		37.1167	-4814
37.125	-1197		37.125	-479		37.125	-4809
37.1333	-1198		37.1333	-476		37.1333	-4804
37.1417	-1200		37.1417	-473		37.1417	-4798
37.15	-1201		37.15	-468		37.15	-4793
37.1583	-1202		37.1583	-463		37.1583	-4789
37.1667	-1201		37.1667	-458		37.1667	-4786
37.175	-1198		37.175	-453		37.175	-4784
37.1833	-1196		37.1833	-449		37.1833	-4782
37.1917	-1193		37.1917	-446		37.1917	-4782
37.2	-1191		37.2	-445		37.2	-4782
37.2083	-1190		37.2083	-445		37.2083	-4780
37.2167	-1189		37.2167	-445		37.2167	-4777
37.225	-1188		37.225	-445		37.225	-4771
37.2333	-1189		37.2333	-447		37.2333	-4765
37.2417	-1189		37.2417	-447		37.2417	-4759
37.25	-1190		37.25	-447		37.25	-4754
37.2583	-1191		37.2583	-446		37.2583	-4751
37.2667	-1192		37.2667	-443		37.2667	-4749
37.275	-1193		37.275	-438		37.275	-4746
37.2833	-1192		37.2833	-434		37.2833	-4743
37.2917	-1189		37.2917	-430		37.2917	-4740
37.3	-1187		37.3	-427		37.3	-4736
37.3083	-1184		37.3083	-425		37.3083	-4731
37.3167	-1183		37.3167	-423		37.3167	-4726
37.325	-1183		37.325	-422		37.325	-4720
37.3333	-1184		37.3333	-420		37.3333	-4714
37.3417	-1185		37.3417	-416		37.3417	-4709
37.35	-1184		37.35	-411		37.35	-4705
37.3583	-1182		37.3583	-403		37.3583	-4703
37.3667	-1180		37.3667	-392		37.3667	-4700
37.375	-1178		37.375	-381		37.375	-4697
37.3833	-1177		37.3833	-371		37.3833	-4693
37.3917	-1176		37.3917	-361		37.3917	-4688
37.4	-1176		37.4	-353		37.4	-4683
37.4083	-1176		37.4083	-348		37.4083	-4679
37.4167	-1175		37.4167	-342		37.4167	-4678
37.425	-1175		37.425	-337		37.425	-4677
37.4333	-1176		37.4333	-330		37.4333	-4675
37.4417	-1177		37.4417	-323		37.4417	-4671
37.45	-1178		37.45	-315		37.45	-4666
37.4583	-1179		37.4583	-306		37.4583	-4659
37.4667	-1181		37.4667	-295		37.4667	-4652
37.475	-1182		37.475	-283		37.475	-4646
37.4833	-1182		37.4833	-271		37.4833	-4641
37.4917	-1181		37.4917	-257		37.4917	-4638
37.5	-1178		37.5	-246		37.5	-4636
37.5083	-1174		37.5083	-236		37.5083	-4636
37.5167	-1171		37.5167	-227		37.5167	-4636
37.525	-1168		37.525	-218		37.525	-4636
37.5333	-1167		37.5333	-208		37.5333	-4634
37.5417	-1167		37.5417	-197		37.5417	-4631
37.55	-1170		37.55	-184		37.55	-4629
37.5583	-1173		37.5583	-171		37.5583	-4628
37.5667	-1177		37.5667	-157		37.5667	-4628
37.575	-1181		37.575	-141		37.575	-4628
37.5833	-1183		37.5833	-124		37.5833	-4629
37.5917	-1185		37.5917	-106		37.5917	-4629
37.6	-1188		37.6	-89		37.6	-4629
37.6083	-1192		37.6083	-74		37.6083	-4629
37.6167	-1195		37.6167	-61		37.6167	-4631
37.625	-1196		37.625	-48		37.625	-4635
37.6333	-1195		37.6333	-35		37.6333	-4639
37.6417	-1193		37.6417	-22		37.6417	-4644
37.65	-1190		37.65	-7		37.65	-4649
37.6583	-1189		37.6583	8		37.6583	-4653
37.6667	-1189		37.6667	22		37.6667	-4658
37.675	-1190		37.675	36		37.675	-4662
37.6833	-1189		37.6833	49		37.6833	-4667
37.6917	-1188		37.6917	61		37.6917	-4672
37.7	-1187		37.7	73		37.7	-4676
37.7083	-1187		37.7083	86		37.7083	-4680
37.7167	-1187		37.7167	99		37.7167	-4685
37.725	-1187		37.725	112		37.725	-4690
37.7333	-1186		37.7333	123		37.7333	-4696
37.7417	-1184		37.7417	133		37.7417	-4702
37.75	-1182		37.75	141		37.75	-4707
37.7583	-1181		37.7583	147		37.7583	-4712
37.7667	-1181		37.7667	154		37.7667	-4717
37.775	-1182		37.775	160		37.775	-4724
37.7833	-1182		37.7833	166		37.7833	-4733
37.7917	-1182		37.7917	170		37.7917	-4745
37.8	-1181		37.8	174		37.8	-4758
37.8083	-1181		37.8083	177		37.8083	-4770
37.8167	-1180		37.8167	180		37.8167	-4782
37.825	-1180		37.825	181		37.825	-4793
37.8333	-1181		37.8333	181		37.8333	-4803
37.8417	-1180		37.8417	180		37.8417	-4813
37.85	-1179		37.85	180		37.85	-4824
37.8583	-1176		37.8583	180		37.8583	-4836
37.8667	-1171		37.8667	180		37.8667	-4848
37.875	-1166		37.875	180		37.875	-4860
37.8833	-1162		37.8833	178		37.8833	-4872
37.8917	-1158		37.8917	176		37.8917	-4886
37.9	-1157		37.9	173		37.9	-4900
37.9083	-1157		37.9083	170		37.9083	-4913
37.9167	-1158		37.9167	167		37.9167	-4924
37.925	-1158		37.925	165		37.925	-4934
37.9333	-1157		37.9333	161		37.9333	-4944
37.9417	-1155		37.9417	155		37.9417	-4953
37.95	-1153		37.95	148		37.95	-4962
37.9583	-1150		37.9583	139		37.9583	-4972
37.9667	-1147		37.9667	129		37.9667	-4983
37.975	-1143		37.975	119		37.975	-4996
37.9833	-1138		37.9833	110		37.9833	-5009
37.9917	-1134		37.9917	102		37.9917	-5024
38	-1131		38	93		38	-5037

## Sheet: Extended Data Fig. 2d
	CD/DC (medg)
Wavelength (nm)	insulin	OP-I	PEG-I
200	23.3653	14.7457	24.7962
201	14.2485	5.76357	14.0413
202	5.24156	-1.29482	4.5652
203	-5.49902	-11.3207	-4.15949
204	-14.983	-18.5536	-11.1042
205	-23.0766	-24.4652	-18.4868
206	-28.983	-29.2698	-23.5721
207	-32.4763	-31.982	-26.5739
208	-34.2301	-33.2204	-27.5012
209	-34.4302	-32.4359	-28.1456
210	-33.6102	-31.6351	-27.9431
211	-31.9422	-29.7272	-26.3513
212	-30.48	-27.9626	-24.7597
213	-29.3865	-26.9106	-24.2544
214	-28.552	-25.7019	-23.3601
215	-27.8513	-24.3314	-22.5257
216	-27.0874	-23.6427	-22.4323
217	-26.8085	-23.2796	-22.5131
218	-26.5049	-22.519	-21.8867
219	-26.0242	-21.977	-21.4282
220	-25.9186	-21.2712	-21.0136
221	-26.109	-20.8629	-20.9778
222	-26.03	-20.597	-21.0851
223	-25.9374	-19.7904	-20.6904
224	-25.1728	-19.1761	-20.361
225	-24.5382	-18.3823	-19.82
226	-23.4464	-17.8384	-19.0459
227	-21.7382	-16.6608	-17.9472
228	-20.2304	-15.5209	-16.6611
229	-18.6689	-14.362	-15.4436
230	-17.1618	-12.8363	-13.8341
231	-15.2692	-11.7598	-12.3167
232	-13.5234	-10.478	-11.1409
233	-11.8204	-9.0418	-9.61785
234	-10.1945	-7.79375	-8.1298
235	-8.76116	-6.53504	-6.96281
236	-7.38694	-5.41135	-5.9201
237	-6.27168	-4.71163	-4.91747
238	-5.20702	-4.15246	-4.18797
239	-4.22427	-3.24341	-3.17516
240	-3.33738	-2.40603	-2.18782
241	-2.51318	-1.57757	-1.78471
242	-1.74187	-1.28642	-1.50889
243	-1.5354	-0.95518	-1.18538
244	-1.37429	-0.71931	-0.65469
245	-0.72015	-0.38664	-0.61361
246	-0.14972	-0.10792	-0.13489
247	-0.14133	-0.22342	-0.16335
248	-0.32958	-0.05589	-0.49362
249	-0.20078	-0.0431	-0.06928
250	-0.30511	-0.1474	-0.10311
251	-0.24137	-0.07695	-0.31789
252	-0.28193	-0.32716	-0.34486
253	-0.14432	-0.32116	-0.25823
254	-0.26109	-0.5161	-0.17054
255	-0.06416	-0.37842	-0.38847
256	0.043776	0.215417	-0.32749
257	-0.44937	0.151922	0.013001
258	-0.64054	-0.06944	0.110714
259	-0.42993	-0.13217	-0.35582
260	-0.21082	-0.13083	-0.11111

## Sheet: Extended Data Fig. 2e
	insulin						OP-I						PEG-I
0	432.59	351.14	336.66	409.06	602.73		311.32	552.05	602.73	602.73	602.73		524.9	577.39	602.73	309.51	602.73
0.5	175.57	175.57	97.74	235.3	168.33		108.6	188.24	153.85	171.95	162.9		124.89	237.11	217.2	155.66	161.09
1	81.45	92.31	47.06	128.51	124.89		68.78	103.17	144.8	114.03	79.64		74.21	124.89	104.98	77.83	104.98
2	115.84	103.17	56.11	133.94	193.67		81.45	95.93	441.64	159.28	115.84		101.36	278.74	137.56	56.11	184.62
4	390.96	217.2	358.38	387.34	450.69		181	204.53	524.9	450.69	318.56		170.14	264.26	316.75	92.31	461.55
