# Supplementary material for: A skin-permeable polymer for non-invasive transdermal insulin delivery
Source: Nature. 2025 Nov 19;648(8093):459–67. doi: 10.1038/s41586-025-09729-x (PMC12695667; doi:10.1038/s41586-025-09729-x)
Supplement: Supplementary file 18 — Source Data Extended Data Fig. 3 [file 41586_2025_9729_MOESM18_ESM.xlsx]

## Sheet: Extended Data Fig. 3b
	no fit	fit									no fit	fit
insulin_X	insulin_Y	insulin_Y								OP-I_X	OP-I_Y	OP-I_Y
0.100006	-11.5353	-0.4913								-0.200012	-13.5224	0
1.10001	-5.93732	-0.305427								0.799988	1.27286	1.32524
2.10001	-0.945947	-0.125996								1.79999	1.44929	1.33548
3.10001	0.719322	0.0472149								2.79999	1.28571	1.34566
4.10001	1.10497	0.214422								3.79999	1.1428	1.35578
5.10001	1.34668	0.375833								4.79999	1.23263	1.36584
6.10001	1.65684	0.531648								5.79999	1.29668	1.37584
7.10001	1.87187	0.682063								6.79999	1.39912	1.38578
8.10001	1.97041	0.827263								7.79999	1.20723	1.39566
9.10001	2.01924	0.96743								8.79999	1.26777	1.40548
10.1	2.16748	1.10274								9.79999	1.47412	1.41524
11.1	2.44697	1.23336								10.8	1.4167	1.42494
12.1	2.4625	1.35945								11.8	1.47236	1.43459
13.1	2.50625	1.48116								12.8	1.43135	1.44417
14.1	2.55176	1.59866								13.8	1.50547	1.4537
15.1	2.57422	1.71209								14.8	1.34922	1.46317
16.1	2.74912	1.82158								15.8	1.44014	1.47258
17.1	2.81201	1.92728								16.8	1.50352	1.48194
18.1	3.08291	2.02931								17.8	1.29004	1.49124
19.1	3.04092	2.12781								18.8	1.43926	1.50049
20.1	3.05996	2.22289								19.8	1.31729	1.50968
21.1	3.22754	2.31467								20.8	1.62949	1.51881
22.1	3.11484	2.40328								21.8	1.5749	1.52789
23.1	3.28496	2.48881								22.8	1.57265	1.53691
24.1	3.25352	2.57137								23.8	1.5833	1.54588
25.1	3.45693	2.65108								24.8	1.63398	1.5548
26.1	3.42558	2.72802								25.8	1.82705	1.56366
27.1	3.38067	2.80229								26.8	1.74922	1.57247
28.1	3.41845	2.87399								27.8	1.5919	1.58122
29.1	3.36621	2.9432								28.8	1.65996	1.58993
30.1	3.38633	3.01001								29.8	1.53574	1.59858
31.1	3.52002	3.07451								30.8	1.51397	1.60718
32.1	3.49102	3.13677								31.8	1.46045	1.61572
33.1	3.70762	3.19687								32.8	1.68056	1.62422
34.1	3.63281	3.25489								33.8	1.71836	1.63266
35.1	3.66104	3.31089								34.8	1.57774	1.64106
36.1	3.70723	3.36496								35.8	1.60332	1.6494
37.1	4.00547	3.41715								36.8	1.35059	1.65769
38.1	3.75107	3.46753								37.8	1.39219	1.66594
39.1	3.81758	3.51616								38.8	1.4958	1.67413
40.1	3.6374	3.56311								39.8	1.3792	1.68227
41.1	3.8373	3.60843								40.8	1.71162	1.69037
42.1	3.76797	3.65218								41.8	1.68252	1.69842
43.1	3.97988	3.69441								42.8	1.83486	1.70641
44.1	4.03945	3.73518								43.8	1.79248	1.71436
45.1	3.8626	3.77453								44.8	1.74043	1.72226
46.1	3.91904	3.81252								45.8	1.71084	1.73012
47.1	3.88037	3.84919								46.8	1.86172	1.73793
48.1	3.95762	3.88459								47.8	1.86094	1.74569
49.1	4.0252	3.91876								48.8	1.7625	1.7534
50.1	3.96914	3.95175								49.8	1.6458	1.76107
51.1	4.01895	3.9836								50.8	1.75508	1.76869
52.1	3.94023	4.01434								51.8	1.76367	1.77626
53.1	3.97666	4.04401								52.8	1.80537	1.78379
54.1	3.95791	4.07266								53.8	1.81221	1.79127
55.1	4.05303	4.10031								54.8	1.88291	1.79871
56.1	4.01504	4.127								55.8	1.91748	1.80611
57.1	4.19297	4.15277								56.8	1.74043	1.81346
58.1	4.22138	4.17765								57.8	1.84873	1.82076
59.1	4.12705	4.20166								58.8	1.96621	1.82802
60.1	4.19541	4.22484								59.8	2.06084	1.83524
61.1	4.22383	4.24722								60.8	1.94238	1.84242
62.1	4.18428	4.26882								61.8	1.84912	1.84955
63.1	4.23037	4.28967								62.8	1.9042	1.85663
64.1	4.08858	4.3098								63.8	2.03183	1.86368
65.1	4.38496	4.32923								64.8	1.85567	1.87068
66.1	4.45254	4.34798								65.8	1.86846	1.87764
67.1	4.33584	4.36609								66.8	1.80889	1.88456
68.1	4.31767	4.38357								67.8	1.93369	1.89144
69.1	4.21348	4.40044								68.8	1.95147	1.89827
70.1	4.13672	4.41673								69.8	1.99521	1.90507
71.1	4.33652	4.43245								70.8	2.0667	1.91182
72.1	4.28691	4.44763								71.8	2.05293	1.91854
73.1	4.28174	4.46228								72.8	2.17529	1.92521
74.1	4.26328	4.47642								73.8	1.97617	1.93184
75.1	4.48301	4.49007								74.8	2.19268	1.93843
76.1	4.34502	4.50325								75.8	2.16523	1.94499
77.1	4.34531	4.51598								76.8	2.21387	1.9515
78.1	4.39248	4.52826								77.8	2.17578	1.95797
79.1	4.36172	4.54011								78.8	2.08594	1.96441
80.1	4.3335	4.55156								79.8	2.15381	1.9708
81.1	4.27432	4.5626								80.8	2.12315	1.97716
82.1	4.29346	4.57327								81.8	2.04649	1.98348
83.1	4.34219	4.58356								82.8	2.2248	1.98976
84.1	4.5166	4.5935								83.8	2.25654	1.99601
85.1	4.42695	4.60309								84.8	2.17803	2.00221
86.1	4.45762	4.61236								85.8	2.06553	2.00838
87.1	4.37383	4.62129								86.8	1.92412	2.01451
88.1	4.25186	4.62992								87.8	2.02256	2.02061
89.1	4.38233	4.63825								88.8	2.18877	2.02666
90.1	4.39453	4.6463								89.8	1.98193	2.03269
91.1	4.36387	4.65406								90.8	2.1001	2.03867
92.1	4.43222	4.66155								91.8	2.26758	2.04462
93.1	4.37363	4.66879								92.8	2.21582	2.05053
94.1	4.56484	4.67577								93.8	1.88652	2.05641
95.1	4.47656	4.68251								94.8	1.8417	2.06225
96.1	4.38965	4.68902								95.8	1.9167	2.06806
97.1	4.36435	4.6953								96.8	1.95664	2.07383
98.1	4.43604	4.70136								97.8	1.95693	2.07957
99.1	4.4625	4.70721								98.8	1.96104	2.08527
100.1	4.47578	4.71286								99.8	1.73252	2.09094
101.1	4.36787	4.71832								100.8	1.98252	2.09657
102.1	4.42891	4.72358								101.8	1.87832	2.10217
103.1	4.35293	4.72867								102.8	2.06299	2.10774
104.1	4.54248	4.73357								103.8	2.12256	2.11327
105.1	4.51611	4.73831								104.8	2.2207	2.11877
106.1	4.54141	4.74288								105.8	2.04395	2.12424
107.1	4.46787	4.7473								106.8	1.97363	2.12967
108.1	4.49814	4.75156								107.8	2.12588	2.13507
109.1	4.53672	4.75567								108.8	2.01397	2.14044
110.1	4.50713	4.75964								109.8	1.96064	2.14578
111.1	4.53828	4.76347								110.8	1.9876	2.15108
112.1	4.50772	4.76717								111.8	2.15508	2.15635
113.1	4.55488	4.77074								112.8	1.89678	2.16159
114.1	4.46895	4.77419								113.8	1.84375	2.1668
115.1	4.56338	4.77752								114.8	2.22598	2.17198
116.1	4.50488	4.78073								115.8		2.17712
117.1	4.6916	4.78383								116.8		2.18224
118.1	4.41504	4.78683								117.8		2.18732
119.1	5.07721	4.78972								118.8		2.19238
120.1	9.05876	5.28353								119.8		2.1974
121.1	9.07775	5.17464								120.8		0.877717
122.1	4.36028	5.068								121.8		0.873135
123.1	3.62354	4.96355								122.8		0.868577
124.1	3.28361	4.86126								123.8		0.864042
125.1	3.17246	4.76107								124.8		0.859532
126.1	3.13086	4.66295								125.8		0.855045
127.1	3.08408	4.56685								126.8		0.850582
128.1	2.76748	4.47274								127.8	1.14033	0.846141
129.1	2.48623	4.38056								128.8	1.18886	0.841725
130.1	2.67822	4.29028								129.8	0.982324	0.837331
131.1	2.65596	4.20187								130.8	1.36474	0.83296
132.1	2.43955	4.11527								131.8	1.17187	0.828612
133.1	2.41963	4.03046								132.8	1.11064	0.824286
134.1	2.529	3.9474								133.8	1.30937	0.819984
135.1	2.296	3.86605								134.8	1.04639	0.815703
136.1	2.34152	3.78638								135.8	1.10205	0.811445
137.1	2.13279	3.70835								136.8	0.96855	0.80721
138.1	2.13515	3.63193								137.8	1.11368	0.802996
139.1	1.92715	3.55708								138.8	0.939844	0.798805
140.1	1.84902	3.48378								139.8	1.0124	0.794635
141.1	1.9167	3.41199								140.8	0.829786	0.790487
142.1	1.83877	3.34167								141.8	0.864746	0.786361
143.1	1.97119	3.27281								142.8	0.98457	0.782256
144.1	1.96924	3.20536								143.8	0.884962	0.778173
145.1	1.95843	3.13931								144.8	0.856443	0.774111
146.1	1.97126	3.07461								145.8	0.613763	0.770071
147.1	1.71475	3.01125								146.8	0.900314	0.766051
148.1	1.87547	2.9492								147.8	0.8253	0.762053
149.1	1.72864	2.88842								148.8	0.95948	0.758075
150.1	1.92744	2.8289								149.8	0.579084	0.754118
151.1	1.75899	2.7706								150.8	0.702247	0.750182
152.1	1.646	2.71351								151.8	0.901862	0.746267
153.1	2.00459	2.65759								152.8	0.752447	0.742371
154.1	1.8706	2.60282								153.8	0.791893	0.738497
155.1	1.91903	2.54918								154.8	0.707221	0.734642
156.1	1.71016	2.49665								155.8	0.8957	0.730808
157.1	1.69521	2.4452								156.8	0.883788	0.726993
158.1	1.61866	2.39481								157.8	0.984666	0.723199
159.1	1.70127	2.34546								158.8	1.05937	0.719424
160.1	1.77158	2.29713								159.8	0.8125	0.715669
161.1	1.67989	2.24979								160.8	0.69785	0.711934
162.1	1.73301	2.20343								161.8	0.829784	0.708218
163.1	1.65751	2.15803								162.8	0.684569	0.704521
164.1	1.74073	2.11356								163.8	0.482816	0.700844
165.1	1.78633	2.07								164.8	0.710934	0.697186
166.1	1.78731	2.02734								165.8	0.478809	0.693548
167.1	1.75068	1.98557								166.8	0.442383	0.689928
168.1	1.66973	1.94465								167.8	0.699706	0.686327
169.1	1.67051	1.90458								168.8	0.670996	0.682745
170.1	1.74521	1.86533								169.8	0.610449	0.679182
171.1	1.70938	1.82689								170.8	0.420704	0.675637
172.1	1.76143	1.78925								171.8	0.387988	0.672111
173.1	1.55253	1.75237								172.8	0.428026	0.668603
174.1	1.51573	1.71626								173.8	0.486721	0.665113
175.1	1.71856	1.6809								174.8	0.55371	0.661642
176.1	1.70322	1.64626								175.8	0.49414	0.658189
177.1	1.62061	1.61234								176.8	0.527929	0.654754
178.1	1.69023	1.57911								177.8	0.616699	0.651337
179.1	1.48584	1.54657								178.8	0.733105	0.647937
180.1	1.46826	1.5147								179.8	0.550782	0.644556
181.1	1.63906	1.48349								180.8	0.406543	0.641192
182.1	1.60313	1.45292								181.8	0.487891	0.637845
183.1	1.49365	1.42298								182.8	0.334471	0.634517
184.1	1.54335	1.39366								183.8	0.418848	0.631205
185.1	1.5463	1.36494								184.8	0.537111	0.627911
186.1	1.64287	1.33681								185.8	0.388377	0.624634
187.1	1.59199	1.30926								186.8	0.353125	0.621374
188.1	1.56123	1.28228								187.8	0.433496	0.618131
189.1	1.34912	1.25586								188.8	0.434962	0.614905
190.1	1.43545	1.22998								189.8	0.416504	0.611696
191.1	1.2749	1.20464								190.8	0.450097	0.608504
192.1	1.34688	1.17981								191.8	0.560547	0.605328
193.1	1.38496	1.1555								192.8	0.563965	0.602169
194.1	1.29042	1.13169								193.8	0.668358	0.599027
195.1	1.41797	1.10837								194.8	0.554983	0.595901
196.1	1.25333	1.08553								195.8	0.522558	0.592791
197.1	1.44072	1.06316								196.8	0.580077	0.589697
198.1	1.39697	1.04126								197.8	0.507617	0.58662
199.1	1.21543	1.0198								198.8	0.515136	0.583558
200.1	1.32061	0.998785								199.8	0.515528	0.580513
201.1	1.43721	0.978204								200.8	0.569824	0.577484
202.1	1.44961	0.958047								201.8	0.518359	0.57447
203.1	1.27344	0.938305								202.8	0.610644	0.571472
204.1	1.21444	0.91897								203.8	0.632615	0.56849
205.1	1.34316	0.900033								204.8	0.63008	0.565523
206.1	1.3461	0.881487								205.8	0.759961	0.562572
207.1	1.34697	0.863323								206.8	0.626269	0.559636
208.1	1.24219	0.845533								207.8	0.579005	0.556716
209.1	1.35908	0.82811								208.8	0.492969	0.55381
210.1	1.3625	0.811046								209.8	0.592285	0.55092
211.1	1.39658	0.794333								210.8	0.491114	0.548045
212.1	1.34717	0.777965								211.8	0.481347	0.545186
213.1	1.44375	0.761935								212.8	0.46377	0.542341
214.1	1.08183	0.746234								213.8	0.491991	0.53951
215.1	1.28017	0.730857								214.8	0.503809	0.536695
216.1	1.2836	0.715797								215.8	0.642187	0.533894
217.1	1.25937	0.701047								216.8	0.602443	0.531108
218.1	1.2083	0.686601								217.8	0.346972	0.528337
219.1	1.26055	0.672453								218.8	0.494629	0.52558
220.1	1.075	0.658597								219.8	0.250099	0.522837
221.1	1.12266	0.645026								220.8	0.300097	0.520109
222.1	1.31748	0.631734								221.8	0.424024	0.517395
223.1	1.04228	0.618717								222.8	0.352149	0.514695
224.1	1.00674	0.605967								223.8	0.566112	0.512009
225.1	1.23427	0.593481								224.8	0.475879	0.509337
226.1	1.14062	0.581252								225.8	0.570703	0.50668
227.1	1.31788	0.569274								226.8	0.689257	0.504036
228.1	1.38496	0.557544								227.8	0.632128	0.501405
229.1	1.25468	0.546055								228.8	0.476369	0.498789
230.1	1.35439	0.534803								229.8	0.551269	0.496186
231.1	1.1084	0.523783								230.8	0.421679	0.493597
232.1	1.1291	0.51299								231.8	0.347071	0.491022
233.1	1.23389	0.502419								232.8	0.583691	0.488459
234.1	1.19503	0.492067								233.8	0.511817	0.485911
235.1	1.225	0.481927								234.8	0.762108	0.483375
236.1	1.21269	0.471997								235.8	0.646876	0.480853
237.1	1.29883	0.462271								236.8	0.628028	0.478344
238.1	0.96055	0.452745								237.8	0.506248	0.475848
239.1	1.16552	0.443416								238.8	0.687987	0.473365
240.1	1.13623	0.434279								239.8	0.737012	0.470895
241.1	1.16338	0.42533								240.8	0.618945	0.468438
242.1	1.29092	0.416566								241.8	0.615527	0.465993
243.1	1.26836	0.407982								242.8	0.523633	0.463562
244.1	1.16934	0.399576								243.8	0.503808	0.461143
245.1	1.3083	0.391342								244.8	0.506446	0.458737
246.1	1.26758	0.383278								245.8	0.374903	0.456343
247.1	1.12402	0.37538								246.8	0.356544	0.453962
248.1	1.16104	0.367645								247.8	0.422753	0.451593
249.1	1.15487	0.36007								248.8	0.415331	0.449237
250.1	1.17392	0.35265								249.8	0.597756	0.446893
251.1	1.32793	0.345383								250.8	0.432423	0.444561
252.1	1.44053	0.338267								251.8	0.477734	0.442241
253.1	1.28477	0.331296								252.8	0.463573	0.439934
254.1	1.28691	0.32447								253.8	0.255176	0.437638
255.1	1.31357	0.317784								254.8	0.383008	0.435355
256.1	1.1541	0.311235								255.8	0.484862	0.433083
257.1	1.07168	0.304822								256.8	0.420997	0.430823
258.1	1.11553	0.298541								257.8	0.495703	0.428576
259.1	1.19512	0.292389								258.8	0.620215	0.426339
260.1	1.17031	0.286365								259.8	0.523535	0.424115
261.1	1.21133	0.280464								260.8	0.482323	0.421902
262.1	1.33271	0.274685								261.8	0.516994	0.419701
263.1	1.21328	0.269025								262.8	0.48506	0.417511
264.1	1.27051	0.263481								263.8	0.540722	0.415332
265.1	1.24756	0.258052								264.8	0.588965	0.413165
266.1	1.26738	0.252735								265.8	0.551856	0.411009
267.1	1.14433	0.247527								266.8	0.543945	0.408865
268.1	1.13984	0.242426								267.8	0.572169	0.406732
269.1	1.21934	0.237431								268.8	0.279299	0.404609
270.1	1.23818	0.232538								269.8	0.558885	0.402498
271.1	1.08544	0.227747								270.8	0.474415	0.400398
272.1	0.94434	0.223054								271.8	0.463574	0.398309
273.1	1.30498	0.218458								272.8	0.385937	0.396231
274.1	1.24043	0.213956								273.8	0.594824	0.394164
275.1	1.11749	0.209548								274.8	0.532324	0.392107
276.1	1.01543	0.20523								275.8	0.492871	0.390061
277.1	0.995898	0.201001								276.8	0.558398	0.388026
278.1	1.00313	0.196859								277.8	0.602831	0.386002
279.1	1.09609	0.192803								278.8	0.496485	0.383988
280.1	1.35742	0.18883								279.8	0.321486	0.381984
281.1	1.31601	0.184939								280.8	0.434764	0.379991
282.1	1.14199	0.181128								281.8	0.45	0.378009
283.1	1.22353	0.177396								282.8	0.429785	0.376036
284.1	1.70705	0.17374								283.8	0.520413	0.374074
285.1	1.27373	0.17016								284.8	0.0906234	0.372123
286.1	1.36015	0.166654								285.8	0.476657	0.370181
287.1	1.26474	0.16322								286.8	0.555568	0.36825
288.1	1.23125	0.159857								287.8	0.482422	0.366328
289.1	1.23584	0.156563								288.8	0.631445	0.364417
290.1	1.1291	0.153337								289.8	0.521095	0.362516
291.1	1.03418	0.150177								290.8	0.569726	0.360624
292.1	1.16436	0.147083								291.8	0.602051	0.358743
293.1	1.17197	0.144052								292.8	0.505859	0.356871
294.1	1.18945	0.141084								293.8	0.627539	0.355009
295.1	1.09553	0.138176								294.8	0.406639	0.353157
296.1	3.84581	0.135329								295.8	0.329779	0.351315
297.1	-21.0357	0.770217								296.8	-25.8877	0.349482
298.1	-11.3202	1.13286								297.8	-7.93574	1.86987
299.1	-1.63649	1.47791								298.8	-1.13083	1.88797
300.1	2.11317	1.80622								299.8	1.79237	1.90594
301.1	3.65195	2.1186								300.8	1.35443	1.92379
302.1	3.96523	2.41582								301.8	1.20362	1.94152
303.1	4.35869	2.69862								302.8	1.20147	1.95913
304.1	4.60137	2.96769								303.8	1.18282	1.97662
305.1	5.0125	3.22371								304.8	1.26553	1.99398
306.1	5.22969	3.46731								305.8	1.30801	2.01123
307.1	5.54141	3.69909								306.8	1.41953	2.02836
308.1	5.68184	3.91961								307.8	1.67773	2.04538
309.1	5.91875	4.12944								308.8	1.63477	2.06228
310.1	5.99629	4.32909								309.8	1.64697	2.07906
311.1	6.09414	4.51904								310.8	1.76826	2.09573
312.1	6.2166	4.69978								311.8	1.74639	2.11229
313.1	6.32012	4.87175								312.8	1.78311	2.12873
314.1	6.51924	5.03537								313.8	1.82666	2.14506
315.1	6.57392	5.19105								314.8	2.00127	2.16128
316.1	6.47559	5.33917								315.8	1.90391	2.17739
317.1	6.74014	5.48011								316.8	2.0831	2.19338
318.1	6.79561	5.6142								317.8	1.92207	2.20927
319.1	6.91035	5.74179								318.8	1.83974	2.22505
320.1	6.9793	5.86319								319.8	2.02451	2.24073
321.1	6.97432	5.97869								320.8	2.01279	2.25629
322.1	7.04658	6.08859								321.8	2.05459	2.27175
323.1	7.22149	6.19315								322.8	2.15566	2.28711
324.1	7.34922	6.29264								323.8	2.14678	2.30236
325.1	7.21543	6.3873								324.8	2.13242	2.3175
326.1	7.23799	6.47737								325.8	2.36523	2.33254
327.1	7.26455	6.56306								326.8	2.33984	2.34748
328.1	7.42275	6.6446								327.8	2.26563	2.36232
329.1	7.38262	6.72218								328.8	2.45693	2.37706
330.1	7.37363	6.79599								329.8	2.39893	2.39169
331.1	7.37852	6.86622								330.8	2.40791	2.40623
332.1	7.5542	6.93304								331.8	2.41992	2.42066
333.1	7.39824	6.99662								332.8	2.27051	2.435
334.1	7.41152	7.05711								333.8	2.42636	2.44924
335.1	7.60147	7.11467								334.8	2.50127	2.46338
336.1	7.69893	7.16943								335.8	2.40654	2.47743
337.1	7.75752	7.22153								336.8	2.45	2.49138
338.1	7.61709	7.27111								337.8	2.51162	2.50523
339.1	7.51631	7.31828								338.8	2.66914	2.51899
340.1	7.48262	7.36316								339.8	2.46963	2.53266
341.1	7.50234	7.40586								340.8	2.52783	2.54623
342.1	7.49179	7.44649								341.8	2.70361	2.55971
343.1	7.48975	7.48514								342.8	2.49717	2.5731
344.1	7.62539	7.52192								343.8	2.45605	2.5864
345.1	7.66016	7.55692								344.8	2.56602	2.5996
346.1	7.67627	7.59021								345.8	2.66309	2.61272
347.1	7.75137	7.62189								346.8	2.6084	2.62575
348.1	7.61318	7.65204								347.8	2.5918	2.63868
349.1	7.66992	7.68072								348.8	2.54082	2.65153
350.1	7.87753	7.708								349.8	2.42188	2.66429
351.1	7.70606	7.73397								350.8	2.47002	2.67697
352.1	7.57773	7.75867								351.8	2.47373	2.68955
353.1	7.69053	7.78217								352.8	2.67881	2.70206
354.1	7.74297	7.80453								353.8	2.5085	2.71447
355.1	7.74395	7.82581								354.8	2.46377	2.7268
356.1	7.74785	7.84606								355.8	2.69228	2.73905
357.1	7.88994	7.86532								356.8	2.61436	2.75121
358.1	7.91504	7.88364								357.8	2.77744	2.76329
359.1	7.83926	7.90108								358.8	2.77539	2.77529
360.1	7.9543	7.91767								359.8	2.67783	2.78721
361.1	7.81504	7.93346								360.8	2.73799	2.79904
362.1	7.7915	7.94848								361.8	2.75938	2.81079
363.1	8.00371	7.96277								362.8	2.87139	2.82247
364.1	7.85908	7.97636								363.8	2.82236	2.83406
365.1	7.99961	7.9893								364.8	2.83789	2.84557
366.1	7.93906	8.00161								365.8	2.83838	2.85701
367.1	7.76582	8.01332								366.8	2.81396	2.86837
368.1	7.73877	8.02446								367.8	2.85459	2.87965
369.1	7.76943	8.03506								368.8	2.73936	2.89085
370.1	7.78809	8.04515								369.8	2.8292	2.90197
371.1	7.9584	8.05475								370.8	2.78877	2.91302
372.1	7.92041	8.06388								371.8	2.73477	2.924
373.1	7.84033	8.07257								372.8	2.86045	2.9349
374.1	7.82881	8.08083								373.8	2.68115	2.94572
375.1	7.75762	8.0887								374.8	2.84424	2.95647
376.1	7.86504	8.09618								375.8	2.96592	2.96715
377.1	7.87422	8.1033								376.8	2.76953	2.97775
378.1	7.97236	8.11008								377.8	2.83027	2.98829
379.1	7.8502	8.11652								378.8	2.81211	2.99875
380.1	7.85771	8.12266								379.8	2.73018	3.00913
381.1	7.72461	8.12849								380.8	2.96504	3.01945
382.1	7.84629	8.13404								381.8	3.01348	3.0297
383.1	8.01396	8.13933								382.8	2.9248	3.03988
384.1	7.85039	8.14435								383.8	3.0333	3.04998
385.1	7.73819	8.14913								384.8	3.01299	3.06002
386.1	7.88681	8.15368								385.8	2.87266	3.06999
387.1	7.94834	8.15801								386.8	3.00723	3.07989
388.1	7.73858	8.16213								387.8	3.07178	3.08972
389.1	8.02227	8.16605								388.8	2.96172	3.09949
390.1	7.9877	8.16978								389.8	3.17031	3.10919
391.1	8.02988	8.17333								390.8	3.12442	3.11882
392.1	7.98398	8.1767								391.8	3.11035	3.12839
393.1	7.88896	8.17992								392.8	3.07432	3.13789
394.1	7.93154	8.18297								393.8	3.06035	3.14733
395.1	8.025	8.18588								394.8	3.17607	3.1567
396.1	7.9917	8.18865								395.8	3.13711	3.16601
397.1	8.00908	8.19128								396.8	3.10195	3.17526
398.1	7.88652	8.19378								397.8	3.02197	3.18444
399.1	8.04229	8.19617								398.8	2.98096	3.19356
400.1	8.10137	8.19843								399.8	2.92617	3.20261
401.1	8.25439	8.20059								400.8	3.12246	3.21161
402.1	8.21279	8.20264								401.8	3.09199	3.22054
403.1	8.12441	8.20459								402.8	3.01836	3.22941
404.1	7.98008	8.20645								403.8	3.24395	3.23822
405.1	8.09482	8.20822								404.8	3.17754	3.24697
406.1	8.07695	8.2099								405.8	2.97559	3.25566
407.1	8.05488	8.2115								406.8	3.06367	3.2643
408.1	8.04111	8.21303								407.8	3.29512	3.27287
409.1	8.00478	8.21447								408.8	3.43867	3.28138
410.1	8.09619	8.21585								409.8	3.22266	3.28984
411.1	8.09424	8.21716								410.8	3.27158	3.29824
412.1	7.95879	8.21841								411.8	3.14033	3.30658
413.1	8.08975	8.2196								412.8	3.27285	3.31486
414.1	8.10723	8.22073								413.8	3.27461	3.32309
415.1	8.09579	8.2218								414.8	3.17773	3.33126
416.1	12.6631	8.22283								415.8	3.48887	3.33937
417.1	15.054	7.5863								416.8	17.811	3.34743
418.1	14.4991	7.42994								417.8	4.81227	1.83476
419.1	7.94182	7.27681								418.8	3.91022	1.82517
420.1	6.68516	7.12683								419.8	2.78236	1.81563
421.1	5.94484	6.97994								420.8	3.05867	1.80614
422.1	5.41397	6.83608								421.8	2.8828	1.79671
423.1	5.20703	6.69519								422.8	2.87617	1.78732
424.1	5.14844	6.5572								423.8	2.67011	1.77798
425.1	4.73564	6.42206								424.8	2.80205	1.76869
426.1	4.50342	6.2897								425.8	2.71006	1.75945
427.1	4.63301	6.16007								426.8	2.83965	1.75025
428.1	4.25166	6.03311								427.8	2.74824	1.74111
429.1	4.09063	5.90877								428.8	2.37793	1.73201
430.1	4.28945	5.78699								429.8	2.46133	1.72296
431.1	4.14336	5.66773								430.8	2.51934	1.71396
432.1	4.04385	5.55092								431.8	2.42627	1.705
433.1	4.05079	5.43652								432.8	2.51748	1.69609
434.1	3.80896	5.32448								433.8	2.37021	1.68723
435.1	3.70342	5.21474								434.8	2.34893	1.67842
436.1	3.61445	5.10727								435.8	2.22744	1.66965
437.1	3.61221	5.00202								436.8	2.1918	1.66092
438.1	3.50449	4.89893								437.8	2.24502	1.65224
439.1	3.44209	4.79797								438.8	2.34121	1.64361
440.1	3.30449	4.69909								439.8	2.3706	1.63503
441.1	3.40938	4.60224								440.8	2.2959	1.62648
442.1	3.24544	4.5074								441.8	1.91113	1.61799
443.1	3.31716	4.41451								442.8	2.21718	1.60953
444.1	3.16552	4.32353								443.8	2.49611	1.60112
445.1	3.31531	4.23443								444.8	2.46515	1.59276
446.1	2.98812	4.14716								445.8	2.27315	1.58444
447.1	3.22178	4.0617								446.8	1.82772	1.57616
448.1	3.20557	3.97799								447.8	1.99444	1.56793
449.1	3.13779	3.89601								448.8	2.14268	1.55973
450.1	3.08105	3.81572								449.8	2.18809	1.55159
451.1	2.77646	3.73709								450.8	2.15078	1.54348
452.1	3.03114	3.66007								451.8	2.05175	1.53542
453.1	2.72715	3.58465								452.8	1.89014	1.5274
454.1	2.69121	3.51077								453.8	1.89844	1.51942
455.1	2.60381	3.43842								454.8	2.0001	1.51148
456.1	2.5997	3.36757								455.8	1.97324	1.50358
457.1	2.53594	3.29817								456.8	1.93125	1.49573
458.1	2.60528	3.2302								457.8	2.0709	1.48792
459.1	2.51875	3.16363								458.8	1.80391	1.48014
460.1	2.55878	3.09844								459.8	1.81406	1.47241
461.1	2.70743	3.03459								460.8	1.87832	1.46472
462.1	2.35908	2.97205								461.8	1.7333	1.45707
463.1	2.45928	2.9108								462.8	1.65586	1.44946
464.1	2.59043	2.85082								463.8	1.84355	1.44189
465.1	2.47041	2.79207								464.8	1.67715	1.43436
466.1	2.38262	2.73453								465.8	1.73643	1.42686
467.1	2.58525	2.67818								466.8	1.68135	1.41941
468.1	2.50723	2.62299								467.8	1.79785	1.412
469.1	2.6002	2.56894								468.8	1.77324	1.40462
470.1	2.43642	2.516								469.8	1.74023	1.39728
471.1	2.61152	2.46415								470.8	1.73662	1.38999
472.1	2.53692	2.41337								471.8	1.55781	1.38273
473.1	2.36416	2.36364								472.8	1.76054	1.3755
474.1	2.24746	2.31493								473.8	1.69092	1.36832
475.1	2.31611	2.26723								474.8	1.86367	1.36117
476.1	2.20234	2.22051								475.8	1.89707	1.35406
477.1	2.12041	2.17475								476.8	1.76348	1.34699
478.1	2.24356	2.12993								477.8	1.72363	1.33996
479.1	2.36514	2.08604								478.8	1.80713	1.33296
480.1	2.09833	2.04305								479.8	1.81963	1.326
481.1	2.1996	2.00095								480.8	1.54453	1.31907
482.1	2.25889	1.95972								481.8	1.6543	1.31218
483.1	2.19375	1.91934								482.8	1.70957	1.30533
484.1	2.16816	1.87978								483.8	1.52988	1.29851
485.1	2.13818	1.84105								484.8	1.58789	1.29173
486.1	2.13906	1.80311								485.8	1.72031	1.28498
487.1	2.17578	1.76595								486.8	1.68066	1.27827
488.1	2.01309	1.72956								487.8	1.78457	1.2716
489.1	2.12198	1.69392								488.8	1.72432	1.26496
490.1	2.1166	1.65902								489.8	1.56963	1.25835
491.1	1.98944	1.62483								490.8	1.64306	1.25178
492.1	2.08711	1.59135								491.8	1.84434	1.24524
493.1	1.99766	1.55855								492.8	1.63506	1.23874
494.1	1.96904	1.52644								493.8	1.66416	1.23227
495.1	2.03017	1.49498								494.8	1.63057	1.22583
496.1	1.93662	1.46418								495.8	1.73516	1.21943
497.1	1.94648	1.434								496.8	1.65107	1.21306
498.1	1.87539	1.40445								497.8	1.59375	1.20673
499.1	1.82725	1.37551								498.8	1.7166	1.20043
500.1	1.97081	1.34717								499.8	1.6417	1.19416
501.1	1.76249	1.31941								500.8	1.64707	1.18792
502.1	1.86504	1.29222								501.8	1.74151	1.18172
503.1	1.89415	1.26559								502.8	1.85879	1.17555
504.1	1.85947	1.23951								503.8	1.6291	1.16941
505.1	1.91455	1.21397								504.8	1.58564	1.1633
506.1	1.98027	1.18896								505.8	1.53389	1.15723
507.1	1.83027	1.16446								506.8	1.63477	1.15118
508.1	1.696	1.14046								507.8	1.81855	1.14517
509.1	1.78135	1.11696								508.8	1.82939	1.13919
510.1	1.75567	1.09394								509.8	1.6416	1.13324
511.1	1.7125	1.0714								510.8	1.70889	1.12733
512.1	1.75518	1.04932								511.8	1.7585	1.12144
513.1	1.68838	1.0277								512.8	1.67715	1.11559
514.1	1.68418	1.00652								513.8	1.72002	1.10976
515.1	1.5666	0.985784								514.8	1.75244	1.10397
516.1	1.62149	0.96547								515.8	1.49922	1.0982
517.1	1.48945	0.945576								516.8	1.72412	1.09247
518.1	1.66768	0.926091								517.8	1.41944	1.08676
519.1	1.70469	0.907008								518.8	1.62705	1.08109
520.1	1.77207	0.888318								519.8	1.64952	1.07544
521.1	1.65342	0.870013								520.8	1.4665	1.06983
522.1	1.59815	0.852085								521.8	1.51885	1.06424
523.1	1.51719	0.834527								522.8	1.65215	1.05868
524.1	1.79492	0.817331								523.8	1.45332	1.05316
525.1	1.72041	0.800489								524.8	1.59707	1.04766
526.1	1.5586	0.783994								525.8	1.52051	1.04219
527.1	1.73545	0.767839								526.8	1.35763	1.03675
528.1	1.66475	0.752017								527.8	1.5411	1.03133
529.1	1.53164	0.73652								528.8	1.46895	1.02595
530.1	1.63008	0.721344								529.8	1.49463	1.02059
531.1	1.6501	0.70648								530.8	1.58515	1.01526
532.1	1.65635	0.691922								531.8	1.37657	1.00996
533.1	1.48438	0.677664								532.8	1.43359	1.00469
534.1	1.60781	0.6637								533.8	1.59346	0.999445
535.1	1.36562	0.650024								534.8	1.48808	0.994227
536.1	1.39961	0.636629								535.8	1.49229	0.989036
537.1	1.39844	0.623511								536.8	1.46699	0.983872
538.1	1.44531	0.610663								537.8	1.50449	0.978735
539.1	1.46016	0.59808								538.8	1.50694	0.973626
540.1	1.43232	0.585756								539.8	1.38526	0.968542
541.1	1.68545	0.573686								540.8	1.34785	0.963486
542.1	1.54316	0.561864								541.8	1.43184	0.958456
543.1	1.47627	0.550287								542.8	1.55302	0.953452
544.1	1.59131	0.538947								543.8	1.59541	0.948474
545.1	1.49072	0.527842								544.8	1.63486	0.943523
546.1	1.61543	0.516965								545.8	1.48858	0.938597
547.1	1.56582	0.506313								546.8	1.45147	0.933697
548.1	1.54785	0.49588								547.8	1.33399	0.928822
549.1	1.49609	0.485662								548.8	1.60996	0.923973
550.1	1.5624	0.475654								549.8	1.74169	0.91915
551.1	1.59756	0.465853								550.8	1.66826	0.914351
552.1	1.53799	0.456253								551.8	1.48379	0.909578
553.1	1.62119	0.446852								552.8	1.42754	0.904829
554.1	1.49512	0.437644								553.8	1.33389	0.900106
555.1	1.54678	0.428626								554.8	1.57001	0.895407
556.1	1.44932	0.419794								555.8	1.49551	0.890733
557.1	1.52226	0.411144								556.8	1.47763	0.886083
558.1	1.45127	0.402672								557.8	1.54794	0.881457
559.1	1.39024	0.394374								558.8	1.31925	0.876856
560.1	1.37773	0.386248								559.8	1.50976	0.872278
561.1	1.38731	0.378289								560.8	1.57509	0.867725
562.1	1.50313	0.370494								561.8	1.34639	0.863195
563.1	1.52734	0.36286								562.8	1.15245	0.858689
564.1	1.31797	0.355383								563.8	1.1792	0.854206
565.1	1.45439	0.34806								564.8	1.34648	0.849747
566.1	1.5835	0.340888								565.8	1.16876	0.845311
567.1	1.37764	0.333863								566.8	1.15791	0.840899
568.1	1.37422	0.326984								567.8	1.33789	0.836509
569.1	1.55938	0.320246								568.8	1.30586	0.832143
570.1	1.70713	0.313647								569.8	1.11748	0.827799
571.1	1.64844	0.307184								570.8	1.0213	0.823478
572.1	1.43691	0.300854								571.8	1.3332	0.819179
573.1	1.46514	0.294655								572.8	1.3827	0.814903
574.1	1.57627	0.288584								573.8	1.18409	0.81065
575.1	1.47246	0.282637								574.8	1.30029	0.806418
576.1	1.39395	0.276813								575.8	1.2669	0.802209
577.1	1.23105	0.271109								576.8	1.23535	0.798021
578.1	1.29336	0.265523								577.8	1.24278	0.793856
579.1	1.196	0.260051								578.8	1.44658	0.789712
580.1	1.24981	0.254693								579.8	1.1212	0.78559
581.1	1.65283	0.249445								580.8	1.05041	0.781489
582.1	0.862107	0.244305								581.8	1.41912	0.77741
583.1	1.33741	0.239271								582.8	1.31824	0.773352
584.1	1.35664	0.23434								583.8	1.42531	0.769316
585.1	1.34551	0.229512								584.8		0.7653
586.1	1.38516	0.224782								585.8		0.761305
587.1	1.2626	0.220151								586.8		0.757332
588.1	1.33183	0.215614								587.8		0.753379
589.1	1.49815	0.211171								588.8		0.749446
590.1	1.36103	0.20682								589.8		0.745535
591.1	1.31865	0.202558								590.8		0.741643
592.1	1.56355	0.198384								591.8		0.737772
593.1	-7.68888	0.194297								592.8		0.733921
594.1	-16.8162	2.05569								593.8		0.730091
595.1	-5.62004	2.76896								594.8		2.48661
596.1	2.0926	3.42828								595.8	-3.19833	2.52134
597.1	4.75665	4.03773								596.8	1.62763	2.55579
598.1	5.95166	4.60108								597.8	2.14326	2.58994
599.1	6.71309	5.12182								598.8	2.29342	2.62381
600.1	7.09629	5.60316								599.8	2.36701	2.65739
601.1	7.70069	6.04809								600.8	2.46973	2.69068
602.1	8.15713	6.45936								601.8	2.47452	2.7237
603.1	8.40791	6.83951								602.8	2.5626	2.75644
604.1	8.60918	7.1909								603.8	2.75469	2.7889
605.1	8.94326	7.51571								604.8	2.54151	2.82109
606.1	9.34014	7.81594								605.8	2.71347	2.85301
607.1	9.38818	8.09345								606.8	2.99248	2.88466
608.1	9.62617	8.34997								607.8	3.19677	2.91604
609.1	9.67314	8.58708								608.8	2.89327	2.94716
610.1	9.84668	8.80624								609.8	3.09199	2.97801
611.1	10.0537	9.00883								610.8	3.13867	3.00861
612.1	10.1636	9.19608								611.8	3.19062	3.03894
613.1	10.1523	9.36917								612.8	3.25859	3.06902
614.1	10.2137	9.52915								613.8	3.19444	3.09885
615.1	10.3245	9.67704								614.8	3.41328	3.12843
616.1	10.316	9.81373								615.8	3.39707	3.15775
617.1	10.4055	9.94007								616.8	3.40498	3.18683
618.1	10.4668	10.0569								617.8	3.44942	3.21566
619.1	10.3791	10.1648								618.8	3.47636	3.24425
620.1	10.5631	10.2646								619.8	3.47441	3.2726
621.1	10.6332	10.3568								620.8	3.61396	3.30071
622.1	10.4713	10.4421								621.8	3.7332	3.32858
623.1	10.5989	10.5209								622.8	3.64004	3.35622
624.1	10.6083	10.5937								623.8	3.39385	3.38363
625.1	10.6451	10.661								624.8	3.59531	3.4108
626.1	10.7722	10.7233								625.8	3.62764	3.43774
627.1	10.9207	10.7808								626.8	3.78378	3.46446
628.1	10.7543	10.8339								627.8	3.86357	3.49095
629.1	10.839	10.8831								628.8	3.8914	3.51721
630.1	10.9899	10.9285								629.8	3.86074	3.54326
631.1	11.0175	10.9705								630.8	3.90469	3.56908
632.1	11.0689	11.0093								631.8	3.86533	3.59469
633.1	10.9834	11.0452								632.8	3.85772	3.62008
634.1	11.0792	11.0783								633.8	3.91865	3.64526
635.1	11.0866	11.109								634.8	3.95	3.67022
636.1	11.0434	11.1373								635.8	4.15479	3.69498
637.1	11.0416	11.1635								636.8	3.96123	3.71952
638.1	10.8641	11.1877								637.8	4.10059	3.74386
639.1	11.1095	11.2101								638.8	3.91045	3.76799
640.1	11.0996	11.2307								639.8	4.02343	3.79191
641.1	11.2324	11.2499								640.8	3.98634	3.81564
642.1	11.0784	11.2675								641.8	4.03633	3.83916
643.1	11.1628	11.2839								642.8	4.2291	3.86249
644.1	11.0965	11.2989								643.8	4.10039	3.88562
645.1	11.1153	11.3129								644.8	4.12598	3.90855
646.1	11.0894	11.3258								645.8	4.11397	3.93129
647.1	11.3076	11.3377								646.8	4.03184	3.95384
648.1	11.2027	11.3487								647.8	4.07119	3.9762
649.1	11.1672	11.3589								648.8	4.20078	3.99836
650.1	11.0615	11.3683								649.8	4.22598	4.02034
651.1	11.2562	11.377								650.8	4.08711	4.04214
652.1	11.2513	11.3851								651.8	4.03789	4.06375
653.1	11.152	11.3925								652.8	3.98222	4.08518
654.1	11.222	11.3994								653.8	4.01699	4.10642
655.1	11.2964	11.4057								654.8	4.14365	4.12749
656.1	11.1954	11.4116								655.8	4.26826	4.14838
657.1	11.3086	11.417								656.8	4.279	4.16909
658.1	11.3922	11.422								657.8	4.279	4.18963
659.1	11.3549	11.4267								658.8	4.07393	4.20999
660.1	11.2613	11.431								659.8	4.16592	4.23019
661.1	11.3333	11.4349								660.8	4.34941	4.25021
662.1	11.3527	11.4386								661.8	4.23692	4.27006
663.1	11.4156	11.442								662.8	4.26982	4.28974
664.1	11.3254	11.4451								663.8	4.29531	4.30926
665.1	11.3773	11.448								664.8	4.32315	4.32861
666.1	11.3358	11.4507								665.8	4.46211	4.3478
667.1	11.306	11.4531								666.8	4.38145	4.36683
668.1	11.4787	11.4554								667.8	4.37871	4.38569
669.1	11.5317	11.4575								668.8	4.22286	4.4044
670.1	11.6282	11.4595								669.8	4.30742	4.42294
671.1	11.5391	11.4613								670.8	4.21387	4.44134
672.1	11.5388	11.4629								671.8	4.31972	4.45957
673.1	11.364	11.4645								672.8	4.25137	4.47765
674.1	11.5151	11.4659								673.8	4.33604	4.49558
675.1	11.4322	11.4672								674.8	4.37548	4.51335
676.1	11.6477	11.4684								675.8	4.32578	4.53098
677.1	11.5393	11.4696								676.8	4.35	4.54846
678.1	11.4236	11.4706								677.8	4.32735	4.56579
679.1	11.4602	11.4716								678.8	4.62157	4.58297
680.1	11.4629	11.4725								679.8	4.2793	4.6
681.1	11.5408	11.4733								680.8	4.40976	4.6169
682.1	11.673	11.474								681.8	4.23887	4.63365
683.1	11.6643	11.4747								682.8	4.37666	4.65025
684.1	11.5404	11.4754								683.8	4.37725	4.66672
685.1	11.5228	11.476								684.8	4.38291	4.68305
686.1	11.5027	11.4765								685.8	4.38418	4.69924
687.1	11.4491	11.4771								686.8	4.49385	4.71529
688.1	11.5964	11.4775								687.8	4.27549	4.73121
689.1	11.429	11.478								688.8	4.47226	4.74699
690.1	11.3993	11.4784								689.8	4.48164	4.76264
691.1	11.4687	11.4787								690.8	4.43506	4.77815
692.1	11.4709	11.4791								691.8	4.62177	4.79354
693.1	11.3765	11.4794								692.8	4.59981	4.80879
694.1	11.5798	11.4797								693.8	4.62041	4.82392
695.1	11.4786	11.48								694.8	4.46758	4.83892
696.1	11.3749	11.4802								695.8	4.55772	4.85379
697.1	11.5305	11.4805								696.8	4.47979	4.86853
698.1	11.4881	11.4807								697.8	4.59892	4.88315
699.1	11.5799	11.4809								698.8	4.69873	4.89765
700.1	11.5273	11.4811								699.8	4.61065	4.91202
701.1	11.5808	11.4812								700.8	4.47431	4.92627
702.1	11.6774	11.4814								701.8	4.53955	4.9404
703.1	11.5621	11.4815								702.8	4.62675	4.95441
704.1	11.6685	11.4817								703.8	4.66387	4.9683
705.1	11.6249	11.4818								704.8	4.8206	4.98208
706.1	11.5813	11.4819								705.8	4.80449	4.99574
707.1	11.5037	11.482								706.8	4.84531	5.00928
708.1	11.7702	11.4821								707.8	4.70674	5.0227
709.1	11.6431	11.4822								708.8	4.53028	5.03602
710.1	11.496	11.4823								709.8	4.65546	5.04922
711.1	11.6513	11.4824								710.8	4.77568	5.06231
712.1	11.567	11.4824								711.8	4.68164	5.07529
713.1	16.0683	11.4825								712.8	5.10873	5.08816
714.1	18.7517	9.61755								713.8	15.8996	5.10091
715.1	18.0417	9.41931								714.8	3.90302	3.36001
716.1	10.4779	9.22516								715.8	4.69834	3.34242
717.1	8.78115	9.03501								716.8	3.52813	3.32492
718.1	7.70302	8.84879								717.8	4.16921	3.30752
719.1	7.29658	8.6664								718.8	4.20041	3.29021
720.1	6.67451	8.48777								719.8	4.15017	3.27299
721.1	6.61425	8.31283								720.8	4.03884	3.25586
722.1	6.53555	8.14149								721.8	3.95262	3.23882
723.1	6.15254	7.97368								722.8	3.86854	3.22187
724.1	5.88379	7.80934								723.8	3.55235	3.20501
725.1	5.6166	7.64838								724.8	3.56825	3.18823
726.1	5.4961	7.49074								725.8	3.63963	3.17155
727.1	5.1999	7.33635								726.8	3.33242	3.15495
728.1	5.23584	7.18515								727.8	3.60918	3.13844
729.1	5.13418	7.03706								728.8	3.30947	3.12202
730.1	4.904	6.89202								729.8	3.23691	3.10568
731.1	4.75294	6.74997								730.8	3.16003	3.08943
732.1	4.74785	6.61086								731.8	3.16195	3.07326
733.1	4.87861	6.47461								732.8	3.17831	3.05718
734.1	4.59795	6.34117								733.8	3.02471	3.04118
735.1	4.35303	6.21047								734.8	2.98184	3.02527
736.1	4.27461	6.08248								735.8	2.96143	3.00944
737.1	4.22432	5.95712								736.8	3.03574	2.99369
738.1	4.33457	5.83435								737.8	3.02383	2.97803
739.1	3.72723	5.7141								738.8	3.09158	2.96245
740.1	4.30978	5.59634								739.8	2.93415	2.94695
741.1	3.98936	5.481								740.8	3.43821	2.93153
742.1	4.20098	5.36804								741.8	3.0691	2.91619
743.1	3.62899	5.25741								742.8	3.34007	2.90093
744.1	3.70947	5.14906								743.8	2.78525	2.88576
745.1	3.80585	5.04294								744.8	2.97618	2.87066
746.1	3.72353	4.93901								745.8	3.19769	2.85564
747.1	3.72891	4.83722								746.8	3.01204	2.8407
748.1	3.43477	4.73753								747.8	3.0202	2.82584
749.1	3.64199	4.6399								748.8	2.85857	2.81106
750.1	3.49834	4.54428								749.8	2.67705	2.79635
751.1	3.31563	4.45063								750.8	2.65341	2.78173
752.1	3.19951	4.3589								751.8	2.81913	2.76717
753.1	3.18145	4.26907								752.8	2.42861	2.7527
754.1	3.07529	4.1811								753.8	2.48535	2.7383
755.1	3.11631	4.09493								754.8	2.67069	2.72398
756.1	3.09101	4.01054								755.8	2.55429	2.70973
757.1	3.30997	3.92789								756.8	2.55927	2.69555
758.1	3.16621	3.84694								757.8	2.6548	2.68146
759.1	3.03603	3.76766								758.8	2.49677	2.66743
760.1	3.10723	3.69002								759.8	2.39737	2.65348
761.1	3.09404	3.61398								760.8	2.5497	2.6396
762.1	2.97266	3.5395								761.8	2.54199	2.62579
763.1	2.87715	3.46656								762.8	2.41368	2.61206
764.1	2.93008	3.39512								763.8	2.31436	2.5984
765.1	2.87197	3.32515								764.8	2.29824	2.58481
766.1	2.83144	3.25663								765.8	2.28164	2.57129
767.1	2.99737	3.18952								766.8	2.35508	2.55784
768.1	2.90391	3.12379								767.8	2.12862	2.54447
769.1	2.61464	3.05941								768.8	2.1919	2.53116
770.1	2.7916	2.99637								769.8	2.35712	2.51792
771.1	2.51377	2.93462								770.8	2.0794	2.50476
772.1	2.55186	2.87414								771.8	2.15986	2.49166
773.1	2.65654	2.81491								772.8	2.20967	2.47863
774.1	2.73291	2.75691								773.8	2.07061	2.46567
775.1	2.63721	2.70009								774.8	2.14336	2.45277
776.1	2.47861	2.64445								775.8	2.00752	2.43995
777.1	2.18672	2.58996								776.8	1.97617	2.42719
778.1	2.77423	2.53658								777.8	2.18067	2.4145
779.1	2.28222	2.48431								778.8	1.8092	2.40187
780.1	2.43047	2.43312								779.8	2.03201	2.38931
781.1	2.63037	2.38298								780.8	2.13711	2.37682
782.1	2.44629	2.33387								781.8	2.1876	2.36439
783.1	2.55986	2.28578								782.8	2.15742	2.35203
784.1	2.4667	2.23867								783.8	2.22353	2.33973
785.1	2.3961	2.19254								784.8	1.97012	2.3275
786.1	2.36338	2.14736								785.8	1.85635	2.31533
787.1	2.25576	2.10311								786.8	2.12343	2.30322
788.1	2.58497	2.05977								787.8	1.8752	2.29118
789.1	2.43008	2.01732								788.8	1.96065	2.2792
790.1	2.11787	1.97575								789.8	1.91475	2.26728
791.1	2.25723	1.93504								790.8	1.87285	2.25543
792.1	2.25625	1.89516								791.8	2.04228	2.24364
793.1	2.31982	1.85611								792.8	1.97969	2.23191
794.1	2.37256	1.81786								793.8	1.89786	2.22024
795.1	2.26504	1.7804								794.8	1.97031	2.20863
796.1	2.35586	1.74371								795.8	1.83731	2.19709
797.1	2.4499	1.70778								796.8	2.00254	2.1856
798.1	2.37315	1.67259								797.8	1.89755	2.17418
799.1	2.64122	1.63812								798.8	1.92599	2.16281
800.1	1.91426	1.60437								799.8	1.87109	2.1515
801.1	2.13603	1.5713								800.8	1.8209	2.14026
802.1	2.17471	1.53893								801.8	1.99111	2.12907
803.1	2.21367	1.50721								802.8	1.97188	2.11794
804.1	2.15586	1.47615								803.8	1.92803	2.10687
805.1	2.36846	1.44574								804.8	1.77012	2.09586
806.1	2.24434	1.41594								805.8	1.82324	2.0849
807.1	2.32217	1.38677								806.8	2.00322	2.074
808.1	2.17305	1.35819								807.8	1.70772	2.06316
809.1	2.41602	1.3302								808.8	1.96914	2.05238
810.1	2.17637	1.30279								809.8	1.66163	2.04165
811.1	2.21445	1.27595								810.8	1.47188	2.03098
812.1	2.07393	1.24965								811.8	1.78388	2.02036
813.1	2.13906	1.2239								812.8	1.6458	2.0098
814.1	1.99883	1.19868								813.8	1.8664	1.9993
815.1	1.91094	1.17398								814.8	1.78477	1.98885
816.1	2.17734	1.14979								815.8	1.52403	1.97845
817.1	2.03477	1.1261								816.8	1.78339	1.96811
818.1	2.09619	1.10289								817.8	1.67334	1.95783
819.1	2.12403	1.08017								818.8	1.72959	1.94759
820.1	2.02178	1.05791								819.8	1.69961	1.93742
821.1	2.0956	1.03611								820.8	1.59258	1.92729
822.1	1.96289	1.01476								821.8	1.67715	1.91722
823.1	2.12569	0.993848								822.8	1.45431	1.9072
824.1	2.0042	0.973368								823.8	1.53135	1.89723
825.1	2.0332	0.953311								824.8	1.72363	1.88732
826.1	1.88702	0.933667								825.8	1.65323	1.87745
827.1	1.89258	0.914427								826.8	1.50723	1.86764
828.1	1.67725	0.895584								827.8	1.63349	1.85788
829.1	1.99746	0.87713								828.8	1.51729	1.84817
830.1	1.8708	0.859056								829.8	1.49835	1.83851
831.1	1.946	0.841354								830.8	1.45538	1.82891
832.1	1.76972	0.824017								831.8	1.49266	1.81935
833.1	1.84004	0.807037								832.8	1.68232	1.80984
834.1	2.08555	0.790407								833.8	1.64199	1.80038
835.1	2.00156	0.77412								834.8	1.56045	1.79098
836.1	1.88525	0.758168								835.8	1.51572	1.78162
837.1	1.86436	0.742545								836.8	1.54844	1.77231
838.1	1.9167	0.727244								837.8	1.53642	1.76305
839.1	1.78965	0.712259								838.8	1.57979	1.75384
840.1	1.90977	0.697582								839.8	1.49473	1.74467
841.1	1.93496	0.683208								840.8	1.4622	1.73555
842.1	1.87402	0.669129								841.8	1.47871	1.72649
843.1	2.07715	0.655341								842.8	1.58115	1.71747
844.1	1.97178	0.641837								843.8	1.49279	1.70849
845.1	1.77295	0.628612								844.8	1.27872	1.69956
846.1	1.79599	0.615658								845.8	1.46269	1.69068
847.1	1.83877	0.602972								846.8	1.54745	1.68185
848.1	1.73213	0.590547								847.8	1.69443	1.67306
849.1	1.85176	0.578378								848.8	1.62656	1.66432
850.1	1.73437	0.56646								849.8	1.52334	1.65563
851.1	1.83672	0.554788								850.8	1.55596	1.64698
852.1	1.69004	0.543356								851.8	1.56367	1.63837
853.1	1.76601	0.53216								852.8	1.51377	1.62981
854.1	1.7164	0.521194								853.8	1.59375	1.6213
855.1	1.96563	0.510454								854.8	1.70224	1.61283
856.1	1.81963	0.499936								855.8	1.73272	1.6044
857.1	1.78457	0.489634								856.8	1.43653	1.59602
858.1	1.85371	0.479545								857.8	1.47119	1.58768
859.1	1.67314	0.469664								858.8	1.52012	1.57939
860.1	1.69902	0.459986								859.8	1.77118	1.57113
861.1	1.82471	0.450507								860.8	1.55869	1.56293
862.1	1.88584	0.441224								861.8	1.4961	1.55476
863.1	1.80684	0.432132								862.8	1.64443	1.54664
864.1	1.91113	0.423228								863.8	1.49072	1.53856
865.1	1.8461	0.414507								864.8	1.55674	1.53052
866.1	1.59189	0.405966								865.8	1.55986	1.52253
867.1	1.52744	0.3976								866.8	1.6753	1.51457
868.1	1.6875	0.389408								867.8	1.4588	1.50666
869.1	1.58037	0.381383								868.8	1.39297	1.49879
870.1	1.72822	0.373525								869.8	1.60106	1.49096
871.1	1.51602	0.365828								870.8	1.51064	1.48317
872.1	1.56719	0.35829								871.8	1.39532	1.47543
873.1	1.7498	0.350907								872.8	1.38359	1.46772
874.1	1.7418	0.343676								873.8	1.34834	1.46005
875.1	1.74365	0.336594								874.8	1.53125	1.45242
876.1	1.66611	0.329659								875.8	1.33897	1.44484
877.1	2.00204	0.322866								876.8	1.38828	1.43729
878.1	0.797557	0.316213								877.8	1.07787	1.42978
879.1	2.46916	0.309697								878.8	2.17231	1.42232
880.1	1.70176	0.303316								879.8	1.68228	1.41489
881.1	1.65781	0.297065								880.8	1.5836	1.4075
882.1	1.64453	0.290944								881.8	1.52687	1.40014
883.1	1.8167	0.284949								882.8	1.53555	1.39283
884.1	1.56124	0.279077								883.8	1.3713	1.38556
885.1	1.8543	0.273327								884.8	1.60284	1.37832
886.1	1.55187	0.267695								885.8	1.50156	1.37112
887.1	2.2452	0.262179								886.8	2.2075	1.36396
888.1	0.682995	0.256776								887.8	0.845807	1.35683
889.1	1.90215	0.251485								888.8	1.51931	1.34975
890.1	1.83574	0.246303								889.8	1.62316	1.3427
891.1	1.60176	0.241228								890.8		1.33568
892.1	1.53604	0.236257								891.8		1.32871
893.1	1.52881	0.231389								892.8		1.32177
894.1	1.49912	0.226621								893.8		1.31487
895.1	1.52617	0.221951								894.8		1.308
896.1	1.69207	0.217378								895.8		1.30117
897.1	-3.17904	0.212899								896.8		1.29437
898.1	-19.2359	0.208512								897.8		1.28761
899.1	-6.82423	6.25152								898.8		4.23911
900.1	4.20092	7.46248								899.8		4.30571
901.1	7.85782	8.51893								900.8		4.37153
902.1	9.6169	9.44058								901.8		4.4366
903.1	10.7659	10.2446								902.8		4.5009
904.1	11.6697	10.9461								903.8		4.56445
905.1	12.2899	11.558								904.8	4.1875	4.62727
906.1	12.8979	12.0918								905.8	4.18985	4.68936
907.1	13.3134	12.5575								906.8	4.30215	4.75072
908.1	13.5208	12.9637								907.8	4.40361	4.81137
909.1	13.9193	13.3181								908.8	4.54502	4.87131
910.1	14.0445	13.6273								909.8	4.59863	4.93055
911.1	14.2405	13.897								910.8	4.83408	4.98911
912.1	14.2828	14.1323								911.8	4.86914	5.04698
913.1	14.4529	14.3376								912.8	5.09863	5.10418
914.1	14.6153	14.5166								913.8	5.19648	5.16071
915.1	14.92	14.6728								914.8	5.26973	5.21658
916.1	15.0493	14.8091								915.8	5.30859	5.27181
917.1	15.0599	14.9279								916.8	5.31797	5.32639
918.1	15.029	15.0316								917.8	5.42636	5.38033
919.1	15.0867	15.1221								918.8	5.53134	5.43364
920.1	15.1801	15.201								919.8	5.49483	5.48633
921.1	15.1845	15.2698								920.8	5.67803	5.53841
922.1	15.3782	15.3299								921.8	5.87451	5.58988
923.1	15.4623	15.3822								922.8	5.75723	5.64075
924.1	15.3212	15.4279								923.8	5.94043	5.69103
925.1	15.3679	15.4678								924.8	6.01133	5.74072
926.1	15.4497	15.5026								925.8	6.07051	5.78983
927.1	15.4739	15.5329								926.8	6.09863	5.83837
928.1	15.55	15.5594								927.8	6.15928	5.88634
929.1	15.5047	15.5824								928.8	6.0669	5.93375
930.1	15.5122	15.6026								929.8	6.08017	5.98061
931.1	15.4503	15.6201								930.8	6.33779	6.02692
932.1	15.5563	15.6355								931.8	6.19795	6.0727
933.1	15.3941	15.6488								932.8	6.1292	6.11793
934.1	15.4836	15.6605								933.8	6.24892	6.16264
935.1	15.4465	15.6707								934.8	6.29131	6.20683
936.1	15.5681	15.6795								935.8	6.52568	6.2505
937.1	15.552	15.6873								936.8	6.5834	6.29366
938.1	15.5447	15.694								937.8	6.53828	6.33631
939.1	15.4022	15.6999								938.8	6.64629	6.37847
940.1	15.443	15.7051								939.8	6.48701	6.42014
941.1	15.5619	15.7095								940.8	6.49199	6.46132
942.1	15.3693	15.7135								941.8	6.57187	6.50202
943.1	15.6004	15.7169								942.8	6.80254	6.54224
944.1	15.4965	15.7198								943.8	6.71671	6.58199
945.1	15.4992	15.7224								944.8	6.64561	6.62128
946.1	15.5746	15.7247								945.8	6.71484	6.66011
947.1	15.632	15.7267								946.8	6.68262	6.69848
948.1	15.6896	15.7284								947.8	6.69717	6.73641
949.1	15.7282	15.7299								948.8	6.70283	6.77389
950.1	15.6372	15.7312								949.8	6.89189	6.81093
951.1	15.6077	15.7324								950.8	6.83545	6.84755
952.1	15.7344	15.7334								951.8	6.7665	6.88373
953.1	15.7747	15.7342								952.8	6.85566	6.91949
954.1	15.7948	15.735								953.8	7.00673	6.95483
955.1	15.7573	15.7357								954.8	7.10557	6.98976
956.1	15.6128	15.7362								955.8	7.13379	7.02428
957.1	15.6321	15.7367								956.8	7.22627	7.0584
958.1	15.7935	15.7372								957.8	7.0628	7.09211
959.1	15.6984	15.7376								958.8	6.94902	7.12543
960.1	15.764	15.7379								959.8	7.1375	7.15837
961.1	15.5919	15.7382								960.8	7.1335	7.19091
962.1	15.5703	15.7384								961.8	7.22744	7.22308
963.1	15.7317	15.7387								962.8	7.26904	7.25487
964.1	15.6892	15.7389								963.8	7.33799	7.28629
965.1	15.9228	15.739								964.8	7.40547	7.31734
966.1	15.8547	15.7392								965.8	7.00733	7.34802
967.1	15.6952	15.7393								966.8	7.29931	7.37835
968.1	15.6822	15.7394								967.8	7.31299	7.40832
969.1	15.6785	15.7395								968.8	7.35527	7.43795
970.1	15.7103	15.7396								969.8	7.35781	7.46722
971.1	15.6879	15.7397								970.8	7.48828	7.49615
972.1	15.5681	15.7397								971.8	7.39093	7.52475
973.1	15.779	15.7398								972.8	7.33398	7.553
974.1	15.8823	15.7398								973.8	7.31894	7.58093
975.1	15.7536	15.7399								974.8	7.45361	7.60853
976.1	15.878	15.7399								975.8	7.47081	7.63581
977.1	15.7973	15.74								976.8	7.58564	7.66276
978.1	15.6559	15.74								977.8	7.45303	7.68941
979.1	15.7363	15.74								978.8	7.53613	7.71574
980.1	15.6655	15.74								979.8	7.58936	7.74176
981.1	15.7993	15.7401								980.8	7.59941	7.76747
982.1	15.7145	15.7401								981.8	7.55313	7.79289
983.1	15.8096	15.7401								982.8	7.66309	7.818
984.1	15.7198	15.7401								983.8	7.49532	7.84283
985.1	15.8551	15.7401								984.8	7.4789	7.86736
986.1	15.791	15.7401								985.8	7.45879	7.8916
987.1	15.7124	15.7401								986.8	7.53593	7.91556
988.1	15.838	15.7401								987.8	7.56524	7.93924
989.1	15.8225	15.7401								988.8	7.44756	7.96264
990.1	15.8075	15.7401								989.8	7.46582	7.98577
991.1	15.9509	15.7401								990.8	7.51328	8.00863
992.1	15.9174	15.7402								991.8	7.56231	8.03122
993.1	15.7429	15.7402								992.8	7.68594	8.05354
994.1	15.8048	15.7402								993.8	7.80068	8.0756
995.1	15.8018	15.7402								994.8	7.92539	8.0974
996.1	15.9582	15.7402								995.8	7.89639	8.11895
997.1	15.7979	15.7402								996.8	7.94853	8.14025
998.1	15.8818	15.7402								997.8	7.9458	8.16129
999.1	16.0522	15.7402								998.8	7.85909	8.18209
1000.1	16.0247	15.7402								999.8	7.88731	8.20264
1001.1	15.9863	15.7402								1000.8	7.87656	8.22296
1002.1	15.8307	15.7402								1001.8	7.77803	8.24303
1003.1	15.9203	15.7402								1002.8	7.80507	8.26287
1004.1	15.8918	15.7402								1003.8	7.84375	8.28248
1005.1	15.84	15.7402								1004.8	7.83984	8.30186
1006.1	15.9698	15.7402								1005.8	8.00263	8.32101
1007.1	16.0857	15.7402								1006.8	8.10449	8.33993
1008.1	16.038	15.7402								1007.8	8.19483	8.35863
1009.1	15.9164	15.7402								1008.8	7.98838	8.37712
1010.1	15.9475	15.7402								1009.8	8.04121	8.39538
1011.1	15.9555	15.7402								1010.8	7.90957	8.41344
1012.1	15.9311	15.7402								1011.8	8.01621	8.43128
1013.1	15.918	15.7402								1012.8	7.99873	8.44891
1014.1	15.9666	15.7402								1013.8	8.02685	8.46633
1015.1	16.0556	15.7402								1014.8	8.05518	8.48355
1016.1	16.0674	15.7402								1015.8	8.00166	8.50057
1017.1	17.1227	15.7402								1016.8	8.12619	8.51739
1018.1	23.3662	15.7402								1017.8	22.5472	8.53401
1019.1	22.7056	10.8567								1018.8	6.58301	5.61463
1020.1	13.5709	10.6329								1019.8	9.6396	5.58517
1021.1	11.4135	10.4137								1020.8	6.09332	5.55586
1022.1	10.1902	10.1991								1021.8	6.29486	5.52671
1023.1	9.39384	9.98884								1022.8	6.43548	5.49771
1024.1	8.85039	9.78294								1023.8	6.03142	5.46887
1025.1	8.68885	9.58129								1024.8	5.97892	5.44018
1026.1	8.12549	9.3838								1025.8	5.8671	5.41164
1027.1	7.75704	9.19038								1026.8	5.88771	5.38325
1028.1	7.48212	9.00095								1027.8	5.61983	5.35501
1029.1	6.92304	8.81543								1028.8	5.5749	5.32692
1030.1	6.88222	8.63373								1029.8	5.1921	5.29897
1031.1	6.72705	8.45578								1030.8	5.29277	5.27118
1032.1	6.31271	8.28149								1031.8	5.13897	5.24353
1033.1	6.28573	8.1108								1032.8	5.19512	5.21603
1034.1	6.27144	7.94363								1033.8	5.12002	5.18867
1035.1	5.61756	7.7799								1034.8	5.07365	5.16146
1036.1	5.6674	7.61955								1035.8	5.11121	5.13439
1037.1	5.5542	7.46251								1036.8	4.94316	5.10746
1038.1	5.42754	7.3087								1037.8	4.93027	5.08068
1039.1	5.31407	7.15806								1038.8	4.8081	5.05403
1040.1	5.09814	7.01053								1039.8	4.67217	5.02753
1041.1	5.08565	6.86604								1040.8	4.85049	5.00117
1042.1	4.86542	6.72453								1041.8	4.71494	4.97494
1043.1	4.82861	6.58594								1042.8	4.39005	4.94885
1044.1	4.53595	6.4502								1043.8	4.54183	4.92291
1045.1	4.44678	6.31726								1044.8	4.99542	4.89709
1046.1	4.47373	6.18707								1045.8	4.85417	4.87142
1047.1	4.58415	6.05955								1046.8	4.52438	4.84588
1048.1	4.59668	5.93467								1047.8	4.23972	4.82047
1049.1	4.43464	5.81236								1048.8	4.49912	4.7952
1050.1	4.29258	5.69257								1049.8	4.69226	4.77006
1051.1	4.10761	5.57524								1050.8	4.57908	4.74505
1052.1	3.87415	5.46034								1051.8	4.29024	4.72018
1053.1	4.00452	5.34781								1052.8	4.2717	4.69544
1054.1	3.82521	5.23759								1053.8	4.0876	4.67082
1055.1	3.85799	5.12965								1054.8	4.03087	4.64634
1056.1	4.04756	5.02393								1055.8	4.01807	4.62198
1057.1	3.94776	4.9204								1056.8	4.22735	4.59776
1058.1	3.77198	4.81899								1057.8	3.94834	4.57366
1059.1	3.60116	4.71968								1058.8	4.01016	4.54969
1060.1	3.55575	4.62241								1059.8	3.79766	4.52584
1061.1	3.57709	4.52715								1060.8	3.84453	4.50212
1062.1	3.70905	4.43385								1061.8	3.91815	4.47853
1063.1	3.53682	4.34248								1062.8	3.76856	4.45506
1064.1	3.29707	4.25298								1063.8	3.66182	4.43171
1065.1	3.44023	4.16534								1064.8	3.63389	4.40849
1066.1	3.50664	4.0795								1065.8	3.66377	4.38538
1067.1	3.27188	3.99542								1066.8	3.79102	4.3624
1068.1	3.26893	3.91309								1067.8	3.74209	4.33955
1069.1	3.30371	3.83244								1068.8	3.49541	4.31681
1070.1	3.11415	3.75346								1069.8	3.34687	4.29419
1071.1	2.94417	3.67611								1070.8	3.48653	4.27169
1072.1	3.10129	3.60035								1071.8	3.64589	4.24931
1073.1	2.89675	3.52616								1072.8	3.52226	4.22704
1074.1	3.00576	3.45349								1073.8	3.44961	4.2049
1075.1	2.98789	3.38232								1074.8	3.39394	4.18287
1076.1	2.89444	3.31262								1075.8	3.49561	4.16095
1077.1	2.94092	3.24435								1076.8	3.58858	4.13915
1078.1	2.93671	3.17749								1077.8	3.42041	4.11747
1079.1	3.05829	3.11201								1078.8	3.48154	4.0959
1080.1	2.94745	3.04788								1079.8	3.38945	4.07444
1081.1	2.88596	2.98507								1080.8	3.44864	4.0531
1082.1	2.71507	2.92356								1081.8	3.31581	4.03187
1083.1	2.90232	2.86331								1082.8	3.40917	4.01075
1084.1	2.49209	2.8043								1083.8	3.23243	3.98974
1085.1	2.65849	2.74651								1084.8	3.41182	3.96884
1086.1	2.72782	2.68992								1085.8	3.56846	3.94805
1087.1	2.88536	2.63448								1086.8	3.37656	3.92737
1088.1	2.79032	2.58019								1087.8	3.4541	3.9068
1089.1	2.83702	2.52702								1088.8	3.325	3.88634
1090.1	2.6747	2.47495								1089.8	3.3668	3.86599
1091.1	2.80448	2.42395								1090.8	3.27031	3.84574
1092.1	2.67817	2.374								1091.8	3.45518	3.8256
1093.1	2.64774	2.32507								1092.8	3.21278	3.80557
1094.1	2.66503	2.27716								1093.8	3.30655	3.78564
1095.1	2.61992	2.23024								1094.8	3.23291	3.76581
1096.1	2.49551	2.18428								1095.8	3.13164	3.74609
1097.1	2.41289	2.13927								1096.8	3.08359	3.72648
1098.1	2.52765	2.09518								1097.8	3.01494	3.70696
1099.1	2.46317	2.05201								1098.8	3.00498	3.68755
1100.1	2.5877	2.00972								1099.8	3.02021	3.66824
1101.1	2.67704	1.96831								1100.8	3.01163	3.64904
1102.1	2.16087	1.92775								1101.8	3.07384	3.62993
1103.1	2.45127	1.88802								1102.8	3.04452	3.61092
1104.1	2.52997	1.84911								1103.8	3.01153	3.59202
1105.1	2.3662	1.81101								1104.8	2.89473	3.57321
1106.1	2.44806	1.77369								1105.8	3.15069	3.5545
1107.1	2.41123	1.73714								1106.8	2.94638	3.53589
1108.1	2.4376	1.70134								1107.8	2.76787	3.51738
1109.1	2.38739	1.66628								1108.8	2.97139	3.49897
1110.1	2.38643	1.63195								1109.8	2.77715	3.48065
1111.1	2.40565	1.59832								1110.8	2.70215	3.46243
1112.1	2.30625	1.56538								1111.8	2.83858	3.4443
1113.1	2.41038	1.53313								1112.8	2.9874	3.42627
1114.1	2.32207	1.50153								1113.8	2.97168	3.40834
1115.1	2.29434	1.47059								1114.8	2.80009	3.3905
1116.1	2.34521	1.44029								1115.8	2.84229	3.37275
1117.1	2.3082	1.41061								1116.8	2.71591	3.35509
1118.1	2.33135	1.38154								1117.8	2.85323	3.33753
1119.1	2.40195	1.35307								1118.8	2.8751	3.32006
1120.1	2.35801	1.32519								1119.8	2.59638	3.30269
1121.1	2.31269	1.29788								1120.8	2.96846	3.2854
1122.1	2.27726	1.27114								1121.8	2.84512	3.2682
1123.1	2.17705	1.24494								1122.8	2.6204	3.2511
1124.1	2.33781	1.21929								1123.8	2.72744	3.23408
1125.1	2.27235	1.19417								1124.8	2.81846	3.21716
1126.1	2.15468	1.16956								1125.8	2.57676	3.20032
1127.1	2.30021	1.14546								1126.8	2.76436	3.18357
1128.1	2.37247	1.12185								1127.8	2.64121	3.16691
1129.1	1.95955	1.09874								1128.8	2.5919	3.15034
1130.1	2.20548	1.0761								1129.8	2.76699	3.13385
1131.1	2.20684	1.05392								1130.8	2.77461	3.11745
1132.1	2.12352	1.0322								1131.8	2.48711	3.10114
1133.1	2.07374	1.01093								1132.8	2.6459	3.08491
1134.1	1.98538	0.990102								1133.8	2.52539	3.06877
1135.1	2.07419	0.9697								1134.8	2.58896	3.05271
1136.1	2.09336	0.949718								1135.8	2.48096	3.03674
1137.1	2.1171	0.930148								1136.8	2.70069	3.02085
1138.1	2.03564	0.910981								1137.8	2.54902	3.00504
1139.1	2.09931	0.892209								1138.8	2.62852	2.98932
1140.1	2.08584	0.873824								1139.8	2.59072	2.97368
1141.1	2.18125	0.855818								1140.8	2.68984	2.95812
1142.1	2.13193	0.838183								1141.8	2.61758	2.94264
1143.1	2.11612	0.820911								1142.8	2.62305	2.92724
1144.1	1.95644	0.803996								1143.8	2.67548	2.91193
1145.1	2.03389	0.787428								1144.8	2.42754	2.8967
1146.1	2.05576	0.771203								1145.8	2.30049	2.88154
1147.1	1.80011	0.755311								1146.8	2.56172	2.86647
1148.1	2.05637	0.739747								1147.8	2.47362	2.85147
1149.1	1.92998	0.724504								1148.8	2.56953	2.83655
1150.1	2.0411	0.709575								1149.8	2.65196	2.82171
1151.1	1.80907	0.694953								1150.8	2.40918	2.80695
1152.1	1.99121	0.680633								1151.8	2.30664	2.79227
1153.1	1.97803	0.666608								1152.8	2.59024	2.77766
1154.1	1.88906	0.652872								1153.8	2.53662	2.76313
1155.1	1.83399	0.639418								1154.8	2.56787	2.74868
1156.1	1.83074	0.626243								1155.8	2.56592	2.7343
1157.1	1.99609	0.613338								1156.8	2.55058	2.72
1158.1	1.94893	0.6007								1157.8	2.42197	2.70577
1159.1	1.76759	0.588322								1158.8	2.57881	2.69162
1160.1	1.88028	0.576199								1159.8	2.73984	2.67754
1161.1	1.88672	0.564326								1160.8	2.06327	2.66353
1162.1	1.83555	0.552697								1161.8	2.717	2.6496
1163.1	1.85273	0.541308								1162.8	2.59307	2.63574
1164.1	1.89326	0.530154								1163.8	2.15976	2.62196
1165.1	1.85439	0.51923								1164.8	2.50596	2.60824
1166.1	1.96436	0.508531								1165.8	2.51709	2.5946
1167.1	1.84229	0.498052								1166.8	2.3042	2.58103
1168.1	1.81796	0.487789								1167.8	2.43975	2.56754
1169.1	1.90109	0.477738								1168.8	2.20117	2.55411
1170.1	1.89833	0.467894								1169.8	2.42794	2.54075
1171.1	1.7167	0.458252								1170.8	2.34335	2.52746
1172.1	1.8084	0.44881								1171.8	2.41904	2.51425
1173.1	1.8287	0.439561								1172.8	2.3707	2.5011
1174.1	1.84551	0.430504								1173.8	2.45342	2.48802
1175.1	1.78018	0.421633								1174.8	2.30586	2.47501
1176.1	1.81542	0.412945								1175.8	2.31416	2.46206
1177.1	1.83165	0.404436								1176.8	2.19355	2.44919
1178.1	1.86739	0.396102								1177.8	2.121	2.43638
1179.1	1.77587	0.38794								1178.8	2.32823	2.42364
1180.1	1.76357	0.379946								1179.8	2.17929	2.41097
1181.1	1.6471	0.372117								1180.8	2.32217	2.39836
1182.1	1.96119	0.364449								1181.8	2.24022	2.38582
1183.1	1.76883	0.35694								1182.8	2.37541	2.37335
1184.1	1.7264	0.349585								1183.8	2.27021	2.36094
1185.1	1.76406	0.342381								1184.8	2.25244	2.34859
1186.1	1.80137	0.335326								1185.8	2.22402	2.33631
1187.1	1.84306	0.328416								1186.8	2.24893	2.3241
1188.1	1.8875	0.321649								1187.8	2.28008	2.31195
1189.1	1.81953	0.315021								1188.8	2.29248	2.29986
1190.1	1.88877	0.30853								1189.8		2.28783
1191.1	1.78594	0.302172								1190.8		2.27587
1192.1	1.80977	0.295946								1191.8		2.26397
1193.1	1.84519	0.289848								1192.8		2.25214
1194.1	-4.77333	0.283875								1193.8		2.24036
1195.1	-19.1738	0.278026								1194.8		2.22865
1196.1	-4.85044	11.5623								1195.8		7.43452
1197.1	7.97489	13.5932								1196.8		7.5565
1198.1	13.333	15.1714								1197.8		7.67629
1199.1	15.4457	16.3977								1198.8		7.79392
1200.1	16.7639	17.3506								1199.8		7.90942
1201.1	17.7381	18.0911								1200.8	6.61766	8.02284
1202.1	18.4367	18.6664								1201.8	6.92734	8.13422
1203.1	18.8243	19.1135								1202.8	7.31309	8.24358
1204.1	19.2857	19.4609								1203.8	7.5252	8.35097
1205.1	19.601	19.7308								1204.8	7.67744	8.45642
1206.1	19.8088	19.9405								1205.8	8.00147	8.55997
1207.1	19.9152	20.1035								1206.8	8.16114	8.66164
1208.1	19.997	20.2301								1207.8	8.19463	8.76148
1209.1	20.0662	20.3285								1208.8	8.37237	8.85951
1210.1	20.3389	20.4049								1209.8	8.36445	8.95578
1211.1	20.2336	20.4643								1210.8	8.58916	9.0503
1212.1	20.546	20.5105								1211.8	8.85479	9.14311
1213.1	20.5228	20.5463								1212.8	8.73691	9.23424
1214.1	20.3945	20.5742								1213.8	9.14532	9.32372
1215.1	20.506	20.5958								1214.8	9.1497	9.41159
1216.1	20.6591	20.6127								1215.8	9.16504	9.49786
1217.1	20.626	20.6257								1216.8	9.26514	9.58258
1218.1	20.5993	20.6359								1217.8	9.65411	9.66575
1219.1	20.653	20.6438								1218.8	9.75938	9.74743
1220.1	20.6991	20.6499								1219.8	9.77324	9.82762
1221.1	20.7142	20.6547								1220.8	9.84043	9.90636
1222.1	20.8549	20.6584								1221.8	9.79365	9.98367
1223.1	20.7443	20.6612								1222.8	9.98018	10.0596
1224.1	20.8414	20.6635								1223.8	10.1406	10.1341
1225.1	20.7744	20.6652								1224.8	10.1931	10.2073
1226.1	20.8816	20.6666								1225.8	10.3163	10.2792
1227.1	20.8664	20.6676								1226.8	10.1857	10.3497
1228.1	20.9193	20.6684								1227.8	10.1748	10.419
1229.1	20.9044	20.6691								1228.8	10.4292	10.487
1230.1	20.8814	20.6695								1229.8	10.3954	10.5538
1231.1	20.8011	20.6699								1230.8	10.3681	10.6194
1232.1	20.8733	20.6702								1231.8	10.7278	10.6838
1233.1	21.0025	20.6705								1232.8	10.6823	10.747
1234.1	20.7652	20.6706								1233.8	10.6864	10.809
1235.1	20.8777	20.6708								1234.8	10.9808	10.87
1236.1	20.8053	20.6709								1235.8	10.8201	10.9298
1237.1	20.7068	20.671								1236.8	10.838	10.9886
1238.1	20.7888	20.671								1237.8	10.931	11.0462
1239.1	20.7629	20.6711								1238.8	11.1061	11.1029
1240.1	20.7084	20.6711								1239.8	10.9163	11.1585
1241.1	20.7226	20.6711								1240.8	11.0279	11.2131
1242.1	20.7863	20.6712								1241.8	11.2096	11.2667
1243.1	20.9638	20.6712								1242.8	11.3629	11.3193
1244.1	20.8014	20.6712								1243.8	11.5541	11.371
1245.1	20.904	20.6712								1244.8	11.3134	11.4217
1246.1	20.8044	20.6712								1245.8	11.2384	11.4715
1247.1	20.7813	20.6712								1246.8	11.4286	11.5204
1248.1	20.8504	20.6712								1247.8	11.5268	11.5684
1249.1	21.0099	20.6712								1248.8	11.3882	11.6156
1250.1	21.0842	20.6712								1249.8	11.658	11.6619
1251.1	21.0991	20.6712								1250.8	11.6536	11.7073
1252.1	20.8601	20.6712								1251.8	11.4657	11.7519
1253.1	20.9105	20.6712								1252.8	11.6419	11.7957
1254.1	20.8208	20.6713								1253.8	11.5676	11.8387
1255.1	20.8075	20.6713								1254.8	11.6445	11.881
1256.1	20.737	20.6713								1255.8	11.8048	11.9224
1257.1	21.0647	20.6713								1256.8	11.9146	11.9631
1258.1	20.9147	20.6713								1257.8	11.865	12.0031
1259.1	21.0191	20.6713								1258.8	12.0311	12.0423
1260.1	20.8921	20.6713								1259.8	12.1327	12.0808
1261.1	20.8773	20.6713								1260.8	11.8958	12.1187
1262.1	20.9618	20.6713								1261.8	12.0976	12.1558
1263.1	21.0212	20.6713								1262.8	11.9701	12.1923
1264.1	20.9223	20.6713								1263.8	12.2425	12.228
1265.1	20.7804	20.6713								1264.8	12.3385	12.2632
1266.1	20.735	20.6713								1265.8	12.4356	12.2977
1267.1	20.9162	20.6713								1266.8	12.2133	12.3316
1268.1	20.8094	20.6713								1267.8	12.2257	12.3648
1269.1	21.0119	20.6713								1268.8	12.1314	12.3975
1270.1	20.8837	20.6713								1269.8	12.288	12.4295
1271.1	20.6882	20.6713								1270.8	12.4077	12.461
1272.1	20.7974	20.6713								1271.8	12.3016	12.4919
1273.1	20.8416	20.6713								1272.8	12.4667	12.5222
1274.1	20.9669	20.6713								1273.8	12.494	12.552
1275.1	20.9095	20.6713								1274.8	12.4586	12.5812
1276.1	20.9015	20.6713								1275.8	12.3449	12.6099
1277.1	21.0302	20.6713								1276.8	12.3301	12.6381
1278.1	20.9526	20.6713								1277.8	12.5192	12.6658
1279.1	20.7903	20.6713								1278.8	12.6343	12.6929
1280.1	20.829	20.6713								1279.8	12.4977	12.7196
1281.1	20.9242	20.6713								1280.8	12.396	12.7458
1282.1	20.8261	20.6713								1281.8	12.6149	12.7715
1283.1	20.7531	20.6713								1282.8	12.6	12.7967
1284.1	20.7993	20.6713								1283.8	12.8318	12.8215
1285.1	20.9806	20.6713								1284.8	12.7455	12.8458
1286.1	20.9892	20.6713								1285.8	12.683	12.8697
1287.1	20.9918	20.6713								1286.8	12.601	12.8932
1288.1	20.8041	20.6713								1287.8	12.8763	12.9162
1289.1	20.8181	20.6713								1288.8	12.8532	12.9388
1290.1	20.9286	20.6713								1289.8	12.8865	12.961
1291.1	20.9759	20.6713								1290.8	13.0338	12.9828
1292.1	20.821	20.6713								1291.8	12.9082	13.0041
1293.1	20.9487	20.6713								1292.8	12.8603	13.0251
1294.1	20.9679	20.6713								1293.8	13.1489	13.0457
1295.1	20.9391	20.6713								1294.8	13.0533	13.066
1296.1	20.8025	20.6713								1295.8	13.0639	13.0858
1297.1	20.9	20.6713								1296.8	13.3433	13.1053
1298.1	20.9563	20.6713								1297.8	13.1922	13.1245
1299.1	20.9235	20.6713								1298.8	13.2222	13.1433
1300.1	20.9902	20.6713								1299.8	13.2863	13.1617
1301.1	20.9681	20.6713								1300.8	13.1068	13.1799
1302.1	20.9278	20.6713								1301.8	13.043	13.1977
1303.1	20.7178	20.6713								1302.8	13.298	13.2151
1304.1	20.9383	20.6713								1303.8	13.2864	13.2323
1305.1	20.8367	20.6713								1304.8	13.3551	13.2491
1306.1	20.869	20.6713								1305.8	13.1685	13.2656
1307.1	20.7771	20.6713								1306.8	13.1827	13.2818
1308.1	20.8056	20.6713								1307.8	13.2773	13.2978
1309.1	20.6907	20.6713								1308.8	13.1272	13.3134
1310.1	20.7403	20.6713								1309.8	13.34	13.3288
1311.1	20.8336	20.6713								1310.8	13.4622	13.3438
1312.1	20.7976	20.6713								1311.8	13.526	13.3586
1313.1	20.6617	20.6713								1312.8	13.4307	13.3731
1314.1	21.0451	20.6713								1313.8	13.4363	13.3874
1315.1	29.879	20.6713								1314.8	31.6117	13.4014
1316.1	27.3825	11.7529								1315.8	8.93027	8.26023
1317.1	16.3053	11.5106								1316.8	14.2023	8.21676
1318.1	13.3119	11.2733								1317.8	10.069	8.17353
1319.1	11.9957	11.041								1318.8	9.6665	8.13052
1320.1	11.0364	10.8134								1319.8	9.82406	8.08774
1321.1	10.3347	10.5905								1320.8	9.42911	8.04519
1322.1	9.63427	10.3722								1321.8	9.02111	8.00286
1323.1	9.14521	10.1584								1322.8	8.92589	7.96076
1324.1	8.77061	9.949								1323.8	8.713	7.91888
1325.1	8.1664	9.74393								1324.8	8.6963	7.87722
1326.1	8.16005	9.54308								1325.8	8.59317	7.83579
1327.1	7.68076	9.34638								1326.8	8.37335	7.79457
1328.1	7.4669	9.15373								1327.8	8.24014	7.75358
1329.1	7.05547	8.96506								1328.8	8.16875	7.7128
1330.1	6.70694	8.78027								1329.8	8.28291	7.67223
1331.1	6.42412	8.5993								1330.8	7.84639	7.63189
1332.1	6.23866	8.42205								1331.8	7.93223	7.59175
1333.1	6.1754	8.24847								1332.8	7.74014	7.55183
1334.1	6.04756	8.07845								1333.8	7.62217	7.51212
1335.1	5.81895	7.91195								1334.8	7.39502	7.47262
1336.1	5.57139	7.74888								1335.8	7.48565	7.43333
1337.1	5.50029	7.58917								1336.8	7.46387	7.39425
1338.1	5.45654	7.43275								1337.8	7.22734	7.35538
1339.1	5.28955	7.27955								1338.8	7.13711	7.31671
1340.1	5.1752	7.12952								1339.8	7.08965	7.27825
1341.1	5.03124	6.98258								1340.8	6.75224	7.23999
1342.1	4.87686	6.83866								1341.8	6.79902	7.20193
1343.1	4.86095	6.69772								1342.8	6.83086	7.16407
1344.1	4.74023	6.55968								1343.8	6.79404	7.12642
1345.1	4.71542	6.42448								1344.8	6.67783	7.08896
1346.1	4.45684	6.29207								1345.8	6.70547	7.05171
1347.1	4.49786	6.16239								1346.8	6.60293	7.01465
1348.1	4.33701	6.03539								1347.8	6.63174	6.97778
1349.1	4.27686	5.911								1348.8	6.51641	6.94112
1350.1	4.14961	5.78918								1349.8	6.37998	6.90464
1351.1	4.31328	5.66987								1350.8	6.44189	6.86836
1352.1	4.27587	5.55301								1351.8	6.5377	6.83227
1353.1	4.22832	5.43857								1352.8	6.36777	6.79638
1354.1	4.11466	5.32648								1353.8	6.38154	6.76067
1355.1	3.86592	5.21671								1354.8	6.18281	6.72515
1356.1	3.81533	5.1092								1355.8	6.21963	6.68982
1357.1	3.80546	5.0039								1356.8	6.12246	6.65467
1358.1	3.82763	4.90078								1357.8	6.19658	6.61972
1359.1	3.6128	4.79978								1358.8	5.98389	6.58494
1360.1	3.72832	4.70086								1359.8	5.90625	6.55035
1361.1	3.78632	4.60398								1360.8	5.86602	6.51595
1362.1	3.78731	4.5091								1361.8	5.8998	6.48172
1363.1	3.65322	4.41617								1362.8	5.99317	6.44768
1364.1	3.56388	4.32516								1363.8	5.77227	6.41382
1365.1	3.42305	4.23603								1364.8	5.78672	6.38014
1366.1	3.43105	4.14873								1365.8	5.65732	6.34663
1367.1	3.3627	4.06323								1366.8	5.70742	6.3133
1368.1	3.33585	3.97949								1367.8	5.79199	6.28015
1369.1	3.11923	3.89748								1368.8	5.77656	6.24717
1370.1	3.22763	3.81716								1369.8	5.71162	6.21437
1371.1	3.30566	3.7385								1370.8	5.64307	6.18174
1372.1	3.15616	3.66145								1371.8	5.4998	6.14928
1373.1	3.16562	3.586								1372.8	5.43281	6.117
1374.1	3.22568	3.5121								1373.8	5.54581	6.08488
1375.1	3.04111	3.43972								1374.8	5.21894	6.05294
1376.1	3.2168	3.36884								1375.8	5.30371	6.02116
1377.1	3.06143	3.29941								1376.8	5.25029	5.98955
1378.1	3.15752	3.23142								1377.8	5.19766	5.95811
1379.1	3.08115	3.16483								1378.8	5.37178	5.92684
1380.1	3.09677	3.09961								1379.8	5.28418	5.89573
1381.1	2.99953	3.03573								1380.8	5.24141	5.86478
1382.1	2.96347	2.97317								1381.8	5.17012	5.834
1383.1	3.0542	2.9119								1382.8	5.21973	5.80338
1384.1	2.95898	2.85189								1383.8	5.02832	5.77292
1385.1	2.94864	2.79312								1384.8	5.14561	5.74263
1386.1	2.89435	2.73556								1385.8	5.03018	5.71249
1387.1	2.82802	2.67919								1386.8	5.02686	5.68251
1388.1	2.88849	2.62398								1387.8	5.06299	5.65269
1389.1	2.71552	2.56991								1388.8	5.07861	5.62303
1390.1	2.63633	2.51695								1389.8	5.02979	5.59353
1391.1	2.62012	2.46508								1390.8	4.96445	5.56418
1392.1	2.74668	2.41428								1391.8	4.76601	5.53498
1393.1	2.80411	2.36453								1392.8	4.73408	5.50594
1394.1	2.58212	2.3158								1393.8	4.90664	5.47705
1395.1	2.70127	2.26808								1394.8	4.79287	5.44832
1396.1	2.76796	2.22134								1395.8	4.71777	5.41974
1397.1	2.64346	2.17557								1396.8	4.85664	5.3913
1398.1	2.66056	2.13074								1397.8	4.72891	5.36302
1399.1	2.51268	2.08683								1398.8	4.85449	5.33489
1400.1	2.74893	2.04382								1399.8	4.7581	5.3069
1401.1	2.69415	2.00171								1400.8	4.69482	5.27907
1402.1	2.60352	1.96046								1401.8	4.73496	5.25138
1403.1	2.5956	1.92006								1402.8	4.69843	5.22383
1404.1	2.55499	1.88049								1403.8	4.71367	5.19643
1405.1	2.57011	1.84174								1404.8	4.57295	5.16918
1406.1	2.35088	1.80379								1405.8	4.64834	5.14207
1407.1	2.25636	1.76662								1406.8	4.45439	5.1151
1408.1	2.37129	1.73021								1407.8	4.48916	5.08828
1409.1	2.35253	1.69456								1408.8	4.49746	5.06159
1410.1	2.50586	1.65964								1409.8	4.34736	5.03505
1411.1	2.46885	1.62544								1410.8	4.30928	5.00865
1412.1	2.27667	1.59195								1411.8	4.42813	4.98238
1413.1	2.22412	1.55914								1412.8	4.41943	4.95626
1414.1	2.19619	1.52701								1413.8	4.2792	4.93027
1415.1	2.19756	1.49555								1414.8	4.35313	4.90442
1416.1	2.25097	1.46473								1415.8	4.34433	4.8787
1417.1	2.22891	1.43455								1416.8	4.62569	4.85313
1418.1	2.34823	1.40498								1417.8	4.40537	4.82768
1419.1	2.39913	1.37603								1418.8	4.55713	4.80237
1420.1	2.19394	1.34768								1419.8	4.51797	4.77719
1421.1	2.32715	1.31991								1420.8	4.31709	4.75215
1422.1	2.23145	1.29271								1421.8	4.38311	4.72724
1423.1	2.19824	1.26607								1422.8	4.35322	4.70246
1424.1	2.4121	1.23998								1423.8	4.56582	4.67781
1425.1	2.41749	1.21443								1424.8	4.29834	4.65329
1426.1	2.33535	1.1894								1425.8	4.29053	4.6289
1427.1	2.26944	1.16489								1426.8	4.10605	4.60463
1428.1	2.02665	1.14089								1427.8	4.14571	4.5805
1429.1	2.21183	1.11738								1428.8	4.27978	4.55649
1430.1	2.07069	1.09436								1429.8	4.21562	4.53261
1431.1	2.16552	1.07181								1430.8	4.27051	4.50885
1432.1	2.19395	1.04972								1431.8	3.92783	4.48522
1433.1	2.21739	1.02809								1432.8	3.98672	4.46172
1434.1	2.25576	1.0069								1433.8	4.1334	4.43834
1435.1	2.22549	0.986155								1434.8	4.10615	4.41508
1436.1	2.26476	0.965834								1435.8	3.97764	4.39194
1437.1	2.07657	0.945932								1436.8	4.09111	4.36893
1438.1	1.98973	0.92644								1437.8	4.05009	4.34603
1439.1	2.19483	0.907349								1438.8	3.88242	4.32326
1440.1	2.25879	0.888652								1439.8	4.01582	4.30061
1441.1	2.25391	0.870341								1440.8	3.76513	4.27807
1442.1	2.17558	0.852406								1441.8	3.82158	4.25566
1443.1	2.125	0.834841								1442.8	3.84453	4.23336
1444.1	2.33067	0.817638								1443.8	3.9627	4.21118
1445.1	2.112	0.80079								1444.8	3.9083	4.18912
1446.1	2.19024	0.784289								1445.8	3.94492	4.16717
1447.1	2.05137	0.768128								1446.8	3.68095	4.14534
1448.1	1.92832	0.7523								1447.8	3.61328	4.12362
1449.1	2.01651	0.736798								1448.8	3.68711	4.10202
1450.1	2.07236	0.721615								1449.8	3.84512	4.08053
1451.1	2.10791	0.706746								1450.8	3.69277	4.05916
1452.1	2.00196	0.692182								1451.8	3.64453	4.03789
1453.1	2.02754	0.677919								1452.8	3.39287	4.01674
1454.1	2.09179	0.66395								1453.8	3.56866	3.9957
1455.1	2.1585	0.650269								1454.8	3.59326	3.97477
1456.1	2.13271	0.636869								1455.8	3.45097	3.95395
1457.1	2.13212	0.623746								1456.8	3.42041	3.93324
1458.1	2.14122	0.610893								1457.8	3.70762	3.91264
1459.1	1.97461	0.598305								1458.8	3.56933	3.89215
1460.1	2.09414	0.585976								1459.8	3.62363	3.87176
1461.1	2.03046	0.573902								1460.8	3.55459	3.85149
1462.1	2.12851	0.562076								1461.8	3.47324	3.83132
1463.1	2.09327	0.550494								1462.8	3.33935	3.81125
1464.1	2.08691	0.53915								1463.8	3.5249	3.79129
1465.1	2.05284	0.528041								1464.8	3.55381	3.77144
1466.1	2.08603	0.51716								1465.8	3.33584	3.75169
1467.1	2.08378	0.506503								1466.8	3.37207	3.73204
1468.1	2.23731	0.496066								1467.8	3.37022	3.7125
1469.1	2.12872	0.485844								1468.8	3.51504	3.69306
1470.1	2.10548	0.475833								1469.8	3.46797	3.67372
1471.1	2.01864	0.466028								1470.8	3.50313	3.65449
1472.1	2.18097	0.456425								1471.8	3.45527	3.63535
1473.1	1.93565	0.44702								1472.8	3.42559	3.61632
1474.1	2.03154	0.437809								1473.8	3.4709	3.59738
1475.1	2.05576	0.428788								1474.8	3.54307	3.57855
1476.1	1.92695	0.419952								1475.8	3.60655	3.55981
1477.1	2.02423	0.411299								1476.8	3.51699	3.54118
1478.1	1.96913	0.402823								1477.8	3.44834	3.52264
1479.1	2.07187	0.394523								1478.8	3.46641	3.50419
1480.1	2.13448	0.386393								1479.8	3.58203	3.48585
1481.1	1.87156	0.378431								1480.8	3.41885	3.4676
1482.1	2.05968	0.370634								1481.8	3.41308	3.44945
1483.1	1.89434	0.362996								1482.8	3.38262	3.43139
1484.1	2.04414	0.355516								1483.8	3.35811	3.41343
1485.1	2.15089	0.348191								1484.8	3.27597	3.39556
1486.1	1.87802	0.341016								1485.8	3.28301	3.37779
1487.1	2.05196	0.333989								1486.8	3.55743	3.3601
1488.1	1.9161	0.327107								1487.8	3.43027	3.34252
1489.1	2.05264	0.320367								1488.8	3.46943	3.32502
1490.1	1.96015	0.313765								1489.8	3.45019	3.30762
1491.1	2.02031	0.3073								1490.8	3.3915	3.29031
1492.1	2.09825	0.300968								1491.8	3.36562	3.27308
1493.1	2.00498	0.294766								1492.8	3.53311	3.25595
1494.1	2.13086	0.288692								1493.8	3.49316	3.23891
1495.1	2.14757	0.282743								1494.8	3.41543	3.22196
1496.1	1.92011	0.276917								1495.8	3.42216	3.2051
1497.1	1.98448	0.271211								1496.8	3.50147	3.18832
1498.1	1.95304	0.265623								1497.8	3.45273	3.17164
1499.1	1.93554	0.260149								1498.8	3.38154	3.15504
1500.1	1.91259	0.254789								1499.8	3.42656	3.13853
1501.1	1.91055	0.249539								1500.8	3.26718	3.12211
1502.1	1.9919	0.244397								1501.8	3.3836	3.10577
1503.1	1.90214	0.239361								1502.8	3.4335	3.08952
1504.1	1.93204	0.234429								1503.8	3.41162	3.07335
1505.1	1.87509	0.229598								1504.8	3.53067	3.05727
1506.1	2.00166	0.224867								1505.8	3.35644	3.04127
1507.1	2.09054	0.220233								1506.8	3.39648	3.02536
1508.1	2.03525	0.215695								1507.8	3.47783	3.00953
1509.1	2.16552	0.211251								1508.8	3.32812	2.99378
1510.1	2.1789	0.206898								1509.8	3.2415	2.97812
1511.1	2.06543	0.202635								1510.8	3.31289	2.96253
1512.1	1.99688	0.198459								1511.8	3.25908	2.94703
1513.1	1.90499	0.19437								1512.8	3.47442	2.93161
1514.1	1.92665	0.190365								1513.8	3.54092	2.91628
1515.1	1.95918	0.186442								1514.8	3.2912	2.90102
1516.1	2.01123	0.1826								1515.8	3.37246	2.88584
1517.1	2.07656	0.178838								1516.8	3.36524	2.87074
1518.1	2.09415	0.175153								1517.8	3.3334	2.85573
1519.1	2.08369	0.171543								1518.8	3.33105	2.84079
1520.1	2.08203	0.168009								1519.8	3.27178	2.82592
1521.1	2.10089	0.164547								1520.8	3.24961	2.81114
1522.1	1.87735	0.161156								1521.8	3.08516	2.79644
1523.1	1.83086	0.157835								1522.8	3.05645	2.78181
1524.1	1.79727	0.154583								1523.8	3.06923	2.76725
1525.1	1.79735	0.151398								1524.8	3.12198	2.75278
1526.1	1.94708	0.148278								1525.8	3.17392	2.73838
1527.1	1.9793	0.145223								1526.8	3.04502	2.72406
1528.1	1.71398	0.14223								1527.8	3.06445	2.70981
1529.1	1.65662	0.1393								1528.8	3.06679	2.69563
1530.1	1.8588	0.136429								1529.8	3.27774	2.68153
1531.1	1.79111	0.133618								1530.8	3.1914	2.66751
1532.1	1.81026	0.130865								1531.8	2.94609	2.65356
1533.1	1.82384	0.128168								1532.8	3.01953	2.63968
1534.1	1.83358	0.125527								1533.8	2.97871	2.62587
1535.1	1.81242	0.122941								1534.8	3.34132	2.61214
1536.1	1.7331	0.120407								1535.8	3.19726	2.59847
1537.1	1.87597	0.117926								1536.8	3.04004	2.58488
1538.1	1.92344	0.115496								1537.8	2.96103	2.57137
1539.1	1.8166	0.113116								1538.8	2.81719	2.55792
1540.1	1.9006	0.110786								1539.8	2.98242	2.54454
1541.1	1.93407	0.108503								1540.8	3.04033	2.53123
1542.1	2.06329	0.106267								1541.8	3.23194	2.518
1543.1	1.84512	0.104077								1542.8	2.99492	2.50483
1544.1	1.80507	0.101933								1543.8	2.96475	2.49173
1545.1	1.74659	0.0998324								1544.8	2.83389	2.4787
1546.1	1.86816	0.0977753								1545.8	3.0043	2.46574
1547.1	1.9256	0.0957605								1546.8	2.97676	2.45284
1548.1	1.67832	0.0937873								1547.8	2.90469	2.44002
1549.1	1.90575	0.0918548								1548.8	2.86924	2.42726
1550.1	1.97052	0.0899621								1549.8	2.95625	2.41457
1551.1	1.84229	0.0881083								1550.8	2.81475	2.40194
1552.1	1.82929	0.0862928								1551.8	2.93526	2.38938
1553.1	1.75585	0.0845147								1552.8	2.79922	2.37689
1554.1	1.92813	0.0827732								1553.8	2.92783	2.36446
1555.1	1.80147	0.0810676								1554.8	2.90215	2.3521
1556.1	1.79131	0.0793972								1555.8	2.97549	2.3398
1557.1	1.8668	0.0777611								1556.8	2.90039	2.32756
1558.1	1.7665	0.0761588								1557.8	2.70039	2.31539
1559.1	1.75498	0.0745895								1558.8	2.97451	2.30329
1560.1	1.79335	0.0730526								1559.8	2.84404	2.29125
1561.1	1.83447	0.0715473								1560.8	2.95127	2.27927
1562.1	1.96446	0.070073								1561.8	2.87656	2.26735
1563.1	1.80419	0.0686291								1562.8	2.98633	2.2555
1564.1	1.75401	0.0672149								1563.8	2.89961	2.2437
1565.1	1.83585	0.0658299								1564.8	2.84678	2.23197
1566.1	1.65215	0.0644735								1565.8	2.95029	2.2203
1567.1	1.72236	0.063145								1566.8	2.88652	2.2087
1568.1	1.87626	0.0618438								1567.8	2.93672	2.19715
1569.1	1.92755	0.0605695								1568.8	2.94248	2.18566
1570.1	1.82461	0.0593214								1569.8	2.91846	2.17424
1571.1	1.91973	0.0580991								1570.8	2.85977	2.16287
1572.1	1.8873	0.0569019								1571.8	3.01182	2.15157
1573.1	1.75605	0.0557294								1572.8	2.83593	2.14032
1574.1	1.83624	0.0545811								1573.8	2.90859	2.12913
1575.1	1.77362	0.0534564								1574.8	2.82793	2.118
1576.1	1.80274	0.0523549								1575.8	2.83779	2.10693
1577.1	1.69501	0.0512761								1576.8	3.01309	2.09592
1578.1	1.70156	0.0502195								1577.8	2.90215	2.08496
1579.1	1.86875	0.0491847								1578.8	2.91191	2.07406
1580.1	1.91016	0.0481712								1579.8	2.98467	2.06322
1581.1	1.8792	0.0471786								1580.8	2.90391	2.05244
1582.1	1.75781	0.0462065								1581.8	2.94541	2.04171
1583.1	1.68067	0.0452544								1582.8	3.1207	2.03104
1584.1	1.70722	0.0443219								1583.8	3.13447	2.02042
1585.1	1.80362	0.0434086								1584.8	2.92998	2.00986
1586.1	1.73848	0.0425141								1585.8	2.80547	1.99936
1587.1	1.77352	0.0416381								1586.8	2.97295	1.98891
1588.1	1.91954	0.0407801								1587.8	2.7913	1.97851
1589.1	1.96582	0.0399398								1588.8	2.95411	1.96817
1590.1	1.78447	0.0391168								1589.8	3.03643	1.95788
1591.1	1.80469	0.0383108								1590.8	2.79873	1.94765
1592.1	1.75565	0.0375214								1591.8	2.69902	1.93747
1593.1	1.93399	0.0367482								1592.8	2.77793	1.92735
1594.1	1.97715	0.035991								1593.8	2.80254	1.91727
1595.1	1.94395	0.0352494								1594.8	3.0126	1.90725
1596.1	1.95839	0.0345231								1595.8	2.84902	1.89729
1597.1	1.88066	0.0338117								1596.8	2.7124	1.88737
1598.1	1.84062	0.033115								1597.8	2.87686	1.87751
1599.1	1.86504	0.0324326								1598.8	2.82041	1.8677
1600.1	1.87745	0.0317643								1599.8	2.75879	1.85794
										1600.8	2.67959	1.84823

## Sheet: Extended Data Fig. 3c
insulin-IR
Curve	Cycle: 3
ka (1/Ms, kon)	1484000
kd (1/s, koff)	0.02083
KD (M)	1.403e-08
Rmax (RU)	13.08
Conc (M)	9.75e-09	1.95e-08	3.9e-08	7.8e-08	1.56e-07
tc	14180000000
Flow (ul/min)	30
kt (RU/Ms)	44050000000
RI (RU)	-0.4913	0.6374	1.865	4.655	8.671
Chi² (RU²)	3.03
U-value	9
OP-I-IR
Curve	Cycle: 3
ka (1/Ms, kon)	203500
kd (1/s, koff)	0.005302
KD (M)	2.606e-08
Rmax (RU)	12.67
Conc (M)	4.06e-09	8.125e-09	1.625e-08	3.25e-08	6.5e-08
tc	59410000
Flow (ul/min)	30
kt (RU/Ms)	184600000
RI (RU)	1.317	1.504	1.725	2.899	5.109
Chi² (RU²)	0.894
U-value	7
t1/2 = ln2/koff

## Sheet: Extended Data Fig. 3d
insulin_X	insulin_Y				OPI_X	OPI_Y
-0.399994	-5.63596				-0.300018	-6.90195
0.600006	-3.65479				0.699982	-5.71175
1.60001	-1.34184				1.69998	-2.60886
2.60001	0.0964708				2.69998	-0.927823
3.60001	0.332221				3.69998	-0.507711
4.60001	0.481641				4.69998	-0.348924
5.60001	0.585153				5.69998	-0.499416
6.60001	0.593555				6.69998	-0.235543
7.60001	0.709373				7.69998	-0.367578
8.60001	0.715233				8.69998	-0.285643
9.60001	0.76543				9.69998	-0.274414
10.6	0.743552				10.7	-0.208303
11.6	0.751566				11.7	-0.0586901
12.6	0.813866				12.7	-0.0939445
13.6	0.857224				13.7	-0.109573
14.6	0.819533				14.7	0.00801182
15.6	0.888868				15.7	-0.139455
16.6	0.919724				16.7	0.00967073
17.6	0.933203				17.7	-0.141502
18.6	0.795118				18.7	-0.226855
19.6	0.829881				19.7	-0.179296
20.6	0.797073				20.7	-0.0607395
21.6	0.944722				21.7	-0.269043
22.6	0.793163				22.7	-0.160351
23.6	0.811721				23.7	-0.204783
24.6	0.867774				24.7	-0.19385
25.6	0.968944				25.7	-0.16953
26.6	0.865233				26.7	-0.07793
27.6	0.93164				27.7	-0.0634737
28.6	0.968359				28.7	-0.245218
29.6	0.906837				29.7	0.032033
30.6	0.986912				30.7	0.0667005
31.6	1.0248				31.7	-0.0250974
32.6	1.01172				32.7	0.0156245
33.6	0.899021				33.7	0.0249009
34.6	0.991018				34.7	-0.0257778
35.6	0.970896				35.7	-0.190821
36.6	0.99453				36.7	-0.0263643
37.6	0.90215				37.7	-0.230075
38.6	1.01406				38.7	-0.282133
39.6	1.05781				39.7	0.0188494
40.6	0.980275				40.7	-0.170995
41.6	1.07559				41.7	-0.0696287
42.6	1.06738				42.7	-0.104394
43.6	1.1211				43.7	-0.0712905
44.6	1.18125				44.7	0.0276394
45.6	1.1209				45.7	0.0147438
46.6	1.09961				46.7	-0.0475593
47.6	1.04375				47.7	0.013773
48.6	1.17949				48.7	-0.103222
49.6	1.11406				49.7	-0.0664043
50.6	1.02344				50.7	-0.0461917
51.6	1.20644				51.7	-0.0418963
52.6	1.08691				52.7	0.01719
53.6	1.09883				53.7	-0.0900393
54.6	1.26016				54.7	-0.0813479
55.6	1.18809				55.7	-0.117673
56.6	1.21836				56.7	-0.166406
57.6	1.29023				57.7	-0.132907
58.6	1.14433				58.7	-0.171779
59.6	1.37774				59.7	-0.123436
60.6	1.40156				60.7	-0.292092
61.6	1.27539				61.7	-0.137594
62.6	1.10937				62.7	-0.101269
63.6	1.16504				63.7	-0.185059
64.6	1.24512				64.7	-0.1167
65.6	1.42383				65.7	-0.0624013
66.6	1.30664				66.7	-0.103514
67.6	1.36387				67.7	-0.100781
68.6	1.35234				68.7	-0.0556617
69.6	1.40664				69.7	-0.0833988
70.6	1.37773				70.7	-0.14121
71.6	1.46992				71.7	-0.0042963
72.6	1.41543				72.7	-0.162695
73.6	1.54473				73.7	-0.154102
74.6	1.54375				74.7	-0.066308
75.6	1.51836				75.7	-0.165038
76.6	1.51074				76.7	-0.114354
77.6	1.64238				77.7	-0.22627
78.6	1.4541				78.7	-0.275779
79.6	1.3543				79.7	-0.170409
80.6	1.38066				80.7	-0.125196
81.6	1.32168				81.7	-0.154686
82.6	1.48477				82.7	-0.186131
83.6	1.5955				83.7	-0.272363
84.6	1.5748				84.7	-0.132518
85.6	1.50625				85.7	-0.0847654
86.6	1.46758				86.7	-0.189548
87.6	1.36328				87.7	-0.295607
88.6	1.38184				88.7	-0.212893
89.6	1.40781				89.7	-0.116404
90.6	1.62188				90.7	-0.285254
91.6	1.458				91.7	-0.211429
92.6	1.35058				92.7	0.0294952
93.6	1.42871				93.7	-0.135936
94.6	1.5959				94.7	-0.217577
95.6	1.54414				95.7	-0.147654
96.6	1.49004				96.7	-0.238771
97.6	1.58399				97.7	-0.215237
98.6	1.64668				98.7	-0.165721
99.6	1.66758				99.7	-0.135057
100.6	1.74336				100.7	-0.169531
101.6	1.56367				101.7	-0.127733
102.6	1.61777				102.7	-0.238771
103.6	1.6041				103.7	-0.145504
104.6	1.58476				104.7	-0.275977
105.6	1.49297				105.7	-0.218849
106.6	1.6082				106.7	-0.0819311
107.6	1.60019				107.7	-0.149903
108.6	1.43633				108.7	-0.0817385
109.6	1.55723				109.7	-0.231248
110.6	1.59453				110.7	-0.179296
111.6	1.5957				111.7	-0.178711
112.6	1.58555				112.7	-0.208397
113.6	1.66992				113.7	-0.313477
114.6	1.54844				114.7	-0.0460949
115.6	1.56094				115.7	-0.200586
116.6	1.58379				116.7	-0.158788
117.6	1.80645				117.7	-0.301462
118.6	1.11851				118.7	-0.454998
119.6	8.23796				119.7	5.98196
120.6	0.885614				120.7	1.86307
121.6	2.29533				121.7	1.54061
122.6	1.4002				122.7	0.210366
123.6	1.58126				123.7	-0.114571
124.6	1.18634				124.7	-0.0881848
125.6	1.30449				125.7	-0.209866
126.6	1.17422				126.7	-0.0502939
127.6	1.14708				127.7	-0.11475
128.6	1.24434				128.7	-0.211813
129.6	1.26484				129.7	-0.143747
130.6	0.962304				130.7	-0.169046
131.6	1.10821				131.7	-0.113181
132.6	1.20176				132.7	-0.0330071
133.6	1.01718				133.7	-0.203221
134.6	1.04942				134.7	-0.0662119
135.6	1.29611				135.7	0.0128751
136.6	0.766398				136.7	-0.344315
137.6	1.20077				137.7	-0.0617161
138.6	1.01328				138.7	-0.0766568
139.6	1.1332				139.7	-0.0319319
140.6	1.09121				140.7	-0.0964813
141.6	1.31171				141.7	-0.135546
142.6	1.21797				142.7	-0.196287
143.6	1.36015				143.7	-0.197758
144.6	1.77112				144.7	0.0978098
145.6	0.285919				145.7	-0.556786
146.6	1.70037				146.7	-0.189648
147.6	0.662862				147.7	-0.187453
148.6	2.05744				148.7	0.243791
149.6	0.667212				149.7	-0.18574
150.6	1.06269				150.7	-0.119431
151.6	1.21055				151.7	-0.259769
152.6	1.1416				152.7	-0.183295
153.6	1.16035				153.7	-0.316116
154.6	1.15957				154.7	-0.170113
155.6	1.23379				155.7	-0.283786
156.6	1.11855				156.7	-0.326464
157.6	1.14961				157.7	-0.155664
158.6	1.21465				158.7	-0.0295901
159.6	1.20937				159.7	-0.124316
160.6	1.18418				160.7	-0.158689
161.6	1.29395				161.7	-0.126762
162.6	1.15604				162.7	-0.283873
163.6	1.29921				163.7	-0.235357
164.6	1.18301				164.7	-0.00927687
165.6	1.10645				165.7	-0.220704
166.6	1.26563				166.7	-0.176757
167.6	1.29258				167.7	-0.19756
168.6	1.13437				168.7	-0.226269
169.6	1.09297				169.7	-0.189845
170.6	1.2332				170.7	0.0330105
171.6	1.29043				171.7	-0.159575
172.6	1.14355				172.7	-0.210251
173.6	1.23573				173.7	0.0610461
174.6	1.21505				174.7	0.0152235
175.6	1.29102				175.7	0.205469
176.6	1.19179				176.7	0.019732
177.6	1.15859				177.7	-0.0377955
178.6	1.07187				178.7	-0.0362272
179.6	1.08555				179.7	-0.124022
180.6	1.10469				180.7	-0.138085
181.6	1.15254				181.7	-0.311914
182.6	1.2463				182.7	-0.398246
183.6	1.28397				183.7	-0.206823
184.6	1.30294				184.7	-0.133111
185.6	1.10235				185.7	-0.273439
186.6	1.2789				186.7	-0.13994
187.6	1.18613				187.7	-0.262109
188.6	1.28398				188.7	-0.195509
189.6	1.41016				189.7	-0.19658
190.6	1.43086				190.7	-0.170114
191.6	1.25019				191.7	-0.130761
192.6	1.38204				192.7	-0.313483
193.6	1.15858				193.7	-0.274307
194.6	1.51894				194.7	-0.232614
195.6	1.4004				195.7	-0.158211
196.6	1.37188				196.7	-0.0739245
197.6	1.3246				197.7	-0.12266
198.6	1.30527				198.7	-0.0318308
199.6	1.23555				199.7	-0.161136
200.6	1.31035				200.7	-0.0188465
201.6	1.30586				201.7	-0.00409842
202.6	1.38711				202.7	-0.194632
203.6	1.25976				203.7	-0.345505
204.6	1.44764				204.7	0.0780387
205.6	1.39337				205.7	-0.233113
206.6	1.40351				206.7	-0.20215
207.6	1.39688				207.7	-0.0544901
208.6	1.38164				208.7	-0.218067
209.6	1.32285				209.7	-0.200485
210.6	1.30176				210.7	-0.233012
211.6	1.46718				211.7	-0.265525
212.6	1.41269				212.7	-0.203131
213.6	1.27403				213.7	-0.0711884
214.6	1.44803				214.7	-0.278805
215.6	1.17129				215.7	-0.0831037
216.6	1.39668				216.7	-0.12197
217.6	1.49492				217.7	-0.31426
218.6	1.49492				218.7	-0.15527
219.6	1.57539				219.7	-0.274804
220.6	1.38066				220.7	-0.23877
221.6	1.42519				221.7	-0.142478
222.6	1.50078				222.7	-0.249703
223.6	1.49825				223.7	-0.501566
224.6	1.53437				224.7	-0.204982
225.6	1.52812				225.7	-0.176163
226.6	1.625				226.7	-0.241217
227.6	1.59493				227.7	-0.109573
228.6	1.48906				228.7	-0.205853
229.6	1.73574				229.7	-0.138183
230.6	1.53282				230.7	-0.300201
231.6	1.34668				231.7	-0.185542
232.6	1.57265				232.7	0.113578
233.6	1.51934				233.7	-0.174227
234.6	1.54785				234.7	0.0674834
235.6	1.5162				235.7	-0.00760555
236.6	1.71875				236.7	-0.287699
237.6	1.49629				237.7	-0.281936
238.6	1.46777				238.7	-0.274509
239.6	1.55527				239.7	-0.395118
240.6	1.72559				240.7	-0.214453
241.6	1.608				241.7	-0.200682
242.6	1.64551				242.7	-0.385353
243.6	1.58242				243.7	-0.262012
244.6	1.47226				244.7	-0.168943
245.6	1.60782				245.7	-0.321678
246.6	1.65586				246.7	-0.252442
247.6	1.49531				247.7	-0.202644
248.6	1.39883				248.7	-0.191789
249.6	1.61992				249.7	0.0531287
250.6	1.6748				250.7	-0.222067
251.6	1.64239				251.7	-0.27647
252.6	1.57149				252.7	-0.272756
253.6	1.71992				253.7	-0.168847
254.6	1.74668				254.7	-0.16084
255.6	1.925				255.7	-0.205567
256.6	1.66543				256.7	-0.144234
257.6	1.56387				257.7	-0.21113
258.6	1.61953				258.7	-0.438868
259.6	1.73418				259.7	-0.304989
260.6	1.67793				260.7	-0.232904
261.6	1.74258				261.7	-0.18652
262.6	1.84179				262.7	-0.265527
263.6	1.70781				263.7	-0.225876
264.6	1.6459				264.7	-0.311033
265.6	1.63281				265.7	-0.411626
266.6	1.70176				266.7	-0.215329
267.6	1.69941				267.7	-0.099802
268.6	1.77617				268.7	-0.276074
269.6	1.67051				269.7	-0.262305
270.6	1.73398				270.7	-0.222363
271.6	1.80098				271.7	-0.277734
272.6	1.75625				272.7	-0.300488
273.6	1.85624				273.7	-0.154878
274.6	1.71055				274.7	-0.105181
275.6	1.64512				275.7	-0.283206
276.6	1.83809				276.7	-0.162789
277.6	1.86386				277.7	-0.382228
278.6	1.68496				278.7	-0.207616
279.6	1.81289				279.7	-0.190723
280.6	1.86426				280.7	-0.137985
281.6	1.83711				281.7	-0.136817
282.6	1.78613				282.7	-0.316205
283.6	1.98358				283.7	-0.0273428
284.6	1.26955				284.7	-0.16515
285.6	1.96445				285.7	-0.211807
286.6	1.85566				286.7	-0.346194
287.6	1.61094				287.7	-0.128517
288.6	1.84102				288.7	-0.0290051
289.6	1.95469				289.7	-0.0338817
290.6	1.83399				290.7	-0.225687
291.6	1.95097				291.7	-0.0305648
292.6	1.85781				292.7	-0.0902348
293.6	1.92031				293.7	-0.0583987
294.6	2.25197				294.7	0.256801
295.6	1.23398				295.7	0.0795875
296.6	-5.18259				296.7	-8.13942
297.6	-8.73371				297.7	-12.716
298.6	-2.43013				298.7	-6.14625
299.6	1.42576				299.7	-1.74765
300.6	2.46562				300.7	-0.615231
301.6	2.78789				301.7	-0.238864
302.6	3.08086				302.7	-0.0628929
303.6	3.19746				303.7	0.0648441
304.6	3.3248				304.7	-0.058589
305.6	3.25468				305.7	-0.280275
306.6	3.33301				306.7	-0.0286121
307.6	3.38867				307.7	0.098628
308.6	3.3625				308.7	0.145512
309.6	3.48965				309.7	0.109279
310.6	3.37754				310.7	-0.0268555
311.6	3.47344				311.7	0.0291042
312.6	3.48516				312.7	-0.0608425
313.6	3.58984				313.7	0.00664139
314.6	3.44062				314.7	-0.0324192
315.6	3.44648				315.7	-0.0820313
316.6	3.49239				316.7	-0.19912
317.6	3.65097				317.7	-0.257522
318.6	3.60547				318.7	-0.0493155
319.6	3.41055				319.7	-0.130761
320.6	3.56797				320.7	0.00117207
321.6	3.59238				321.7	-0.0680647
322.6	3.49082				322.7	-0.161719
323.6	3.60059				323.7	-0.1709
324.6	3.8084				324.7	0.0793953
325.6	3.63321				325.7	0.0431671
326.6	3.58515				326.7	-0.1083
327.6	3.48985				327.7	-0.161427
328.6	3.6916				328.7	-0.0683594
329.6	3.63535				329.7	-0.114647
330.6	3.54512				330.7	-0.220019
331.6	3.63281				331.7	-0.10781
332.6	3.57578				332.7	-0.191899
333.6	3.64649				333.7	-0.145308
334.6	3.66953				334.7	-0.284767
335.6	3.67051				335.7	-0.0425777
336.6	3.69512				336.7	-0.168749
337.6	3.59921				337.7	-0.130077
338.6	3.65117				338.7	-0.0646477
339.6	3.56816				339.7	-0.19131
340.6	3.68301				340.7	-0.0870104
341.6	3.70742				341.7	-0.175783
342.6	3.72402				342.7	-0.0710945
343.6	3.79883				343.7	0.0119171
344.6	3.70703				344.7	-0.0775394
345.6	3.48223				345.7	-0.0672855
346.6	3.58965				346.7	-0.00204849
347.6	3.58731				347.7	-0.170115
348.6	3.56875				348.7	-0.295411
349.6	3.64531				349.7	-0.109571
350.6	3.62617				350.7	-0.043457
351.6	3.74961				351.7	-0.0985346
352.6	3.74238				352.7	-0.235742
353.6	3.66054				353.7	-0.183594
354.6	3.49356				354.7	0.00253868
355.6	3.64629				355.7	-0.0378895
356.6	3.65351				356.7	-0.0884762
357.6	3.68692				357.7	-0.0124016
358.6	3.74844				358.7	-0.0300751
359.6	3.65566				359.7	-0.0217819
360.6	3.63652				360.7	0.0688505
361.6	3.55215				361.7	-0.0679684
362.6	3.60899				362.7	-0.0411119
363.6	3.47129				363.7	-0.0895538
364.6	3.67422				364.7	0.0125046
365.6	3.72344				365.7	-0.0894527
366.6	3.63985				366.7	-0.131249
367.6	3.72715				367.7	-0.127248
368.6	3.71621				368.7	-0.0212898
369.6	3.75488				369.7	0.0306644
370.6	3.75664				370.7	0.0791998
371.6	3.5625				371.7	-0.0133762
372.6	3.46719				372.7	-0.012989
373.6	3.62442				373.7	-0.0511703
374.6	3.8084				374.7	-0.106252
375.6	3.79492				375.7	-0.0440397
376.6	3.75683				376.7	-0.177246
377.6	3.7541				377.7	-0.22363
378.6	3.64356				378.7	-0.244041
379.6	3.72656				379.7	-0.194725
380.6	3.73125				380.7	-0.284673
381.6	3.71289				381.7	-0.0693312
382.6	3.70703				382.7	-0.166601
383.6	3.7543				383.7	-0.32705
384.6	3.70078				384.7	-0.308206
385.6	3.6961				385.7	-0.299314
386.6	3.80234				386.7	-0.227638
387.6	3.68008				387.7	-0.121284
388.6	3.65332				388.7	-0.28428
389.6	3.78184				389.7	-0.233106
390.6	3.85918				390.7	-0.153612
391.6	3.83183				391.7	-0.226953
392.6	3.70781				392.7	-0.258396
393.6	3.68242				393.7	-0.409378
394.6	3.76152				394.7	0.000292778
395.6	3.66308				395.7	-0.067872
396.6	3.67285				396.7	-0.0579109
397.6	3.69922				397.7	-0.0996065
398.6	3.8375				398.7	-0.128419
399.6	3.73808				399.7	-0.127239
400.6	3.70508				400.7	-0.342583
401.6	3.69004				401.7	-0.0682621
402.6	3.87207				402.7	-0.023634
403.6	3.85273				403.7	-0.0626936
404.6	3.87461				404.7	-0.138865
405.6	3.87676				405.7	-0.0995131
406.6	3.82578				406.7	-0.00741959
407.6	3.70879				407.7	-0.0797873
408.6	3.74219				408.7	-0.029685
409.6	3.83281				409.7	-0.174902
410.6	3.74395				410.7	-0.0632792
411.6	3.80625				411.7	-0.0928745
412.6	3.78574				412.7	-0.0613279
413.6	3.675				413.7	-0.0444326
414.6	3.71739				414.7	-0.0639601
415.6	2.80462				415.7	-0.335957
416.6	13.646				416.7	9.76741
417.6	4.32525				417.7	2.53036
418.6	4.68479				418.7	2.12352
419.6	3.16855				419.7	0.28507
420.6	3.09748				420.7	-0.0314684
421.6	2.68712				421.7	-0.264455
422.6	2.81034				422.7	-0.271381
423.6	2.64043				423.7	-0.235356
424.6	2.56935				424.7	-0.245317
425.6	2.48203				425.7	-0.276754
426.6	2.64042				426.7	-0.2915
427.6	2.49805				427.7	-0.428615
428.6	2.5918				428.7	-0.381447
429.6	2.62344				429.7	-0.264354
430.6	2.4291				430.7	-0.372459
431.6	2.55469				431.7	-0.317186
432.6	2.71017				432.7	-0.310859
433.6	2.08163				433.7	-0.484641
434.6	2.66308				434.7	-0.428319
435.6	2.5291				435.7	-0.323826
436.6	2.42168				436.7	-0.406931
437.6	2.53301				437.7	-0.472169
438.6	2.43984				438.7	-0.302538
439.6	2.56113				439.7	-0.304489
440.6	2.58086				440.7	-0.366117
441.6	2.93441				441.7	-0.0478954
442.6	1.38162				442.7	-0.675046
443.6	2.86443				443.7	-0.246971
444.6	2.01774				444.7	-0.46744
445.6	3.44534				445.7	0.0342255
446.6	2.06213				446.7	-0.325001
447.6	2.28711				447.7	-0.192866
448.6	2.2959				448.7	-0.261235
449.6	2.37578				449.7	-0.198437
450.6	2.35391				450.7	-0.294824
451.6	2.37539				451.7	-0.319818
452.6	2.32344				452.7	-0.235645
453.6	2.43652				453.7	-0.131052
454.6	2.37715				454.7	-0.296191
455.6	2.37227				455.7	-0.26113
456.6	2.41016				456.7	-0.301368
457.6	2.47539				457.7	-0.293748
458.6	2.42364				458.7	-0.346296
459.6	2.08749				459.7	-0.44432
460.6	2.51445				460.7	-0.267292
461.6	2.29122				461.7	-0.329495
462.6	2.42031				462.7	-0.293556
463.6	2.42031				463.7	-0.182617
464.6	2.52363				464.7	-0.136522
465.6	2.40273				465.7	-0.353612
466.6	2.41817				466.7	-0.366308
467.6	2.63535				467.7	-0.340038
468.6	2.49649				468.7	-0.421197
469.6	2.48379				469.7	-0.396086
470.6	2.55272				470.7	-0.40068
471.6	2.54317				471.7	-0.262797
472.6	2.41816				472.7	-0.241897
473.6	2.57207				473.7	-0.206152
474.6	2.50273				474.7	-0.216113
475.6	2.65039				475.7	-0.175974
476.6	2.5209				476.7	-0.242383
477.6	2.45879				477.7	-0.213576
478.6	2.54434				478.7	-0.0828171
479.6	2.4709				479.7	-0.023138
480.6	2.53768				480.7	-0.445399
481.6	2.68184				481.7	-0.235749
482.6	2.55938				482.7	-0.128614
483.6	2.6207				483.7	-0.144531
484.6	2.47149				484.7	-0.245897
485.6	2.43242				485.7	-0.194042
486.6	2.34746				486.7	-0.160741
487.6	2.30313				487.7	-0.413086
488.6	2.52304				488.7	-0.303226
489.6	2.43438				489.7	-0.119532
490.6	2.37792				490.7	-0.411021
491.6	2.57265				491.7	-0.483401
492.6	2.55782				492.7	-0.0714893
493.6	2.47871				493.7	-0.244434
494.6	2.47324				494.7	-0.156739
495.6	2.44121				495.7	-0.215331
496.6	2.40019				496.7	-0.23447
497.6	2.50743				497.7	-0.325297
498.6	2.59746				498.7	-0.233591
499.6	2.46641				499.7	-0.270808
500.6	2.3668				500.7	-0.134655
501.6	2.60194				501.7	-0.427342
502.6	2.44161				502.7	-0.020421
503.6	2.49434				503.7	-0.00673199
504.6	2.61426				504.7	-0.119632
505.6	2.50762				505.7	-0.0395508
506.6	2.55196				506.7	-0.0523415
507.6	2.63496				507.7	-0.0830097
508.6	2.60742				508.7	-0.104785
509.6	2.71328				509.7	-0.00263977
510.6	2.51094				510.7	5.72205e-06
511.6	2.66132				511.7	-0.424999
512.6	2.56543				512.7	-0.136129
513.6	2.54765				513.7	-0.368457
514.6	2.47188				514.7	-0.168849
515.6	2.52852				515.7	0.0122061
516.6	2.48066				516.7	-0.0563431
517.6	2.66192				517.7	-0.353516
518.6	2.44765				518.7	-0.101271
519.6	2.44844				519.7	-0.123924
520.6	2.48125				520.7	-0.29043
521.6	2.54023				521.7	-0.059864
522.6	2.46191				522.7	-0.121967
523.6	2.64238				523.7	-0.287993
524.6	2.48399				524.7	-0.045311
525.6	2.41425				525.7	-0.29384
526.6	2.61133				526.7	-0.317097
527.6	2.59922				527.7	-0.00468636
528.6	2.50117				528.7	-0.34814
529.6	2.65976				529.7	-0.303128
530.6	2.56758				530.7	-0.0710964
531.6	2.47969				531.7	-0.242769
532.6	2.6209				532.7	-0.255466
533.6	2.78203				533.7	-0.0953178
534.6	2.525				534.7	0.104881
535.6	2.33438				535.7	0.0497065
536.6	2.49805				536.7	0.0733423
537.6	2.62617				537.7	-0.129884
538.6	2.67656				538.7	-0.208982
539.6	2.60781				539.7	-0.265332
540.6	2.54727				540.7	-0.20869
541.6	2.67773				541.7	-0.282034
542.6	2.49453				542.7	-0.0289021
543.6	2.63399				543.7	-0.206935
544.6	2.70489				544.7	-0.310452
545.6	2.5623				545.7	-0.282215
546.6	2.64882				546.7	-0.374319
547.6	2.68496				547.7	-0.131052
548.6	2.6918				548.7	-0.0278368
549.6	2.69766				549.7	-0.0292978
550.6	2.67539				550.7	0.0226545
551.6	2.67461				551.7	-0.0588837
552.6	2.71348				552.7	-0.183497
553.6	2.79707				553.7	-0.156739
554.6	2.67676				554.7	0.0240269
555.6	2.66191				555.7	-0.173441
556.6	2.77091				556.7	-0.0143538
557.6	2.68261				557.7	-0.238474
558.6	2.75547				558.7	-0.195311
559.6	2.62695				559.7	-0.0871058
560.6	2.72969				560.7	-0.1542
561.6	2.92402				561.7	-0.198244
562.6	2.76035				562.7	-0.00995827
563.6	2.76933				563.7	-0.151268
564.6	2.68652				564.7	-0.0986328
565.6	2.84707				565.7	-0.206738
566.6	2.82265				566.7	-0.239944
567.6	2.76621				567.7	0.00430107
568.6	2.71836				568.7	-0.205169
569.6	2.7541				569.7	-0.602934
570.6	2.92636				570.7	-0.236819
571.6	2.54141				571.7	0.0341797
572.6	2.49727				572.7	-0.0544958
573.6	2.69004				573.7	-0.231445
574.6	2.60664				574.7	-0.0924816
575.6	2.67676				575.7	-0.107029
576.6	2.6457				576.7	-0.169724
577.6	2.575				577.7	-0.228417
578.6	2.65644				578.7	-0.23926
579.6	2.63164				579.7	-0.171473
580.6	3.04511				580.7	-0.478531
581.6	2.15881				581.7	0.253417
582.6	2.84589				582.7	-0.391499
583.6	2.66875				583.7	-0.271292
584.6	2.70664				584.7	-0.128513
585.6	2.67539				585.7	-0.228025
586.6	2.62656				586.7	-0.300097
587.6	2.70742				587.7	-0.468849
588.6	2.71289				588.7	-0.20371
589.6	2.7207				589.7	-0.196388
590.6	2.70254				590.7	-0.176955
591.6	3.1135				591.7	0.0497665
592.6	2.36956				592.7	0.195186
593.6	-9.87579				593.7	-9.95838
594.6	-2.01594				594.7	-12.6615
595.6	2.44214				595.7	-5.83719
596.6	4.30584				596.7	-1.54355
597.6	4.66503				597.7	-0.552048
598.6	4.85859				598.7	-0.256346
599.6	5.01094				599.7	-0.248734
600.6	5.00683				600.7	-0.170115
601.6	5.11328				601.7	-0.267679
602.6	5.13222				602.7	0.0225582
603.6	5.17754				603.7	0.0114307
604.6	5.17344				604.7	-0.144823
605.6	5.3043				605.7	-0.135643
606.6	5.33965				606.7	-0.175293
607.6	5.33008				607.7	-0.125975
608.6	5.50253				608.7	-0.343945
609.6	5.34473				609.7	-0.283693
610.6	5.40977				610.7	-0.268356
611.6	5.49687				611.7	-0.310843
612.6	5.39082				612.7	-0.105566
613.6	5.44863				613.7	-0.123241
614.6	5.41933				614.7	-0.200684
615.6	5.49317				615.7	-0.170315
616.6	5.46055				616.7	-0.0263634
617.6	5.45136				617.7	-0.187698
618.6	5.42813				618.7	-0.0358372
619.6	5.44805				619.7	-0.0930672
620.6	5.41152				620.7	-0.118654
621.6	5.5498				621.7	-0.0486317
622.6	5.56426				622.7	-0.0276375
623.6	5.47851				623.7	-0.117188
624.6	5.45703				624.7	0.0155258
625.6	5.68555				625.7	0.111231
626.6	5.59785				626.7	0.168461
627.6	5.42266				627.7	0.144043
628.6	5.60644				628.7	0.0603561
629.6	5.56016				629.7	-0.13887
630.6	5.53574				630.7	0.109375
631.6	5.51367				631.7	0.130762
632.6	5.46914				632.7	0.0694351
633.6	5.53672				633.7	0.0752926
634.6	5.54121				634.7	0.147167
635.6	5.43652				635.7	0.196287
636.6	5.49141				636.7	0.244139
637.6	5.50937				637.7	0.37129
638.6	5.44101				638.7	0.315922
639.6	5.53496				639.7	0.312597
640.6	5.65664				640.7	0.172554
641.6	5.58027				641.7	0.376663
642.6	5.52617				642.7	0.361525
643.6	5.63281				643.7	0.491507
644.6	5.54101				644.7	0.406246
645.6	5.49141				645.7	0.607229
646.6	5.5709				646.7	0.463375
647.6	5.53945				647.7	0.66387
648.6	5.45351				648.7	0.500387
649.6	5.55625				649.7	0.571585
650.6	5.4248				650.7	0.554201
651.6	5.37988				651.7	0.6626
652.6	5.45215				652.7	0.542866
653.6	5.43047				653.7	0.637501
654.6	5.45234				654.7	0.625391
655.6	5.43555				655.7	0.737696
656.6	5.47988				656.7	0.767872
657.6	5.33672				657.7	0.829786
658.6	5.38515				658.7	0.770214
659.6	5.40176				659.7	0.825293
660.6	5.50781				660.7	0.995119
661.6	5.44707				661.7	0.924412
662.6	5.39688				662.7	1.01631
663.6	5.49726				663.7	1.06133
664.6	5.58379				664.7	1.04248
665.6	5.57578				665.7	1.03789
666.6	5.46563				666.7	0.999804
667.6	5.54101				667.7	1.13731
668.6	5.5668				668.7	1.14102
669.6	5.36757				669.7	1.01504
670.6	5.48711				670.7	0.984571
671.6	5.62031				671.7	1.15293
672.6	5.6291				672.7	1.12803
673.6	5.49668				673.7	1.05215
674.6	5.49356				674.7	1.17988
675.6	5.51504				675.7	1.1667
676.6	5.56055				676.7	1.16377
677.6	5.69316				677.7	1.2165
678.6	5.56328				678.7	1.20293
679.6	5.65821				679.7	1.1958
680.6	5.59101				680.7	1.14834
681.6	5.58086				681.7	1.09033
682.6	5.50117				682.7	1.05068
683.6	5.57617				683.7	1.04453
684.6	5.54688				684.7	1.1084
685.6	5.50078				685.7	1.04961
686.6	5.69746				686.7	1.13496
687.6	5.62675				687.7	1.10752
688.6	5.58281				688.7	1.19092
689.6	5.58047				689.7	1.1252
690.6	5.60567				690.7	0.990818
691.6	5.52246				691.7	1.11162
692.6	5.45312				692.7	1.16455
693.6	5.3918				693.7	0.956835
694.6	5.49785				694.7	1.04316
695.6	5.54551				695.7	1.05869
696.6	5.50332				696.7	1.14873
697.6	5.50449				697.7	1.13594
698.6	5.53945				698.7	1.06904
699.6	5.56074				699.7	1.07832
700.6	5.43086				700.7	1.26904
701.6	5.3502				701.7	1.31807
702.6	5.60156				702.7	1.02295
703.6	5.525				703.7	1.10478
704.6	5.4582				704.7	1.24288
705.6	5.58515				705.7	1.20019
706.6	5.43145				706.7	1.13867
707.6	5.51992				707.7	1.17315
708.6	5.55312				708.7	1.07275
709.6	5.50156				709.7	1.23516
710.6	5.66465				710.7	1.27598
711.6	5.58477				711.7	1.10157
712.6	4.60441				712.7	0.692375
713.6	15.4546				713.7	10.7966
714.6	5.01763				714.7	3.3617
715.6	5.74515				715.7	3.37167
716.6	4.09551				716.7	1.42011
717.6	3.94806				717.7	1.57401
718.6	3.55411				718.7	0.955273
719.6	3.6586				719.7	0.885156
720.6	3.90859				720.7	0.981442
721.6	3.45938				721.7	0.894429
722.6	3.33633				722.7	0.905375
723.6	3.30078				723.7	0.935644
724.6	3.42969				724.7	0.905861
725.6	3.35274				725.7	0.801464
726.6	3.46719				726.7	0.82783
727.6	3.31465				727.7	0.950102
728.6	3.41407				728.7	0.834956
729.6	3.74024				729.7	1.13837
730.6	2.90468				730.7	0.572972
731.6	3.508				731.7	0.85479
732.6	3.35781				732.7	0.686427
733.6	3.19551				733.7	0.69619
734.6	3.16719				734.7	0.789845
735.6	3.2541				735.7	0.829889
736.6	3.11816				736.7	0.649314
737.6	3.0748				737.7	0.888069
738.6	3.53403				738.7	1.36962
739.6	2.70407				739.7	0.239587
740.6	3.52558				740.7	0.777456
741.6	2.95699				741.7	0.396006
742.6	3.81996				742.7	1.60367
743.6	3.02384				743.7	1.05508
744.6	3.17402				744.7	0.724413
745.6	3.1086				745.7	0.833301
746.6	3.25547				746.7	0.862205
747.6	3.19785				747.7	0.92891
748.6	3.24179				748.7	0.831451
749.6	3.24609				749.7	0.759179
750.6	3.27969				750.7	0.899609
751.6	3.26172				751.7	0.971781
752.6	3.14688				752.7	0.950585
753.6	3.00879				753.7	0.877151
754.6	3.00273				754.7	0.855368
755.6	3.08126				755.7	0.756934
756.6	2.99706				756.7	0.65343
757.6	3.29043				757.7	0.75946
758.6	2.98477				758.7	1.07745
759.6	3.00293				759.7	0.833982
760.6	3.13535				760.7	1.00137
761.6	3.01641				761.7	0.822853
762.6	3.12227				762.7	0.787306
763.6	3.16719				763.7	0.766989
764.6	3.20078				764.7	0.952539
765.6	3.25411				765.7	0.942963
766.6	3.03495				766.7	0.840151
767.6	3.08066				767.7	0.947948
768.6	3.25274				768.7	0.910934
769.6	3.26075				769.7	0.856636
770.6	3.17011				770.7	0.985159
771.6	3.15469				771.7	0.768746
772.6	3.17773				772.7	0.907228
773.6	3.13398				773.7	0.908791
774.6	3.24922				774.7	0.932032
775.6	3.17168				775.7	0.984171
776.6	3.20508				776.7	0.974619
777.6	3.02128				777.7	0.794638
778.6	3.41895				778.7	0.978214
779.6	3.175				779.7	1.03271
780.6	3.12949				780.7	1.09629
781.6	3.275				781.7	0.963476
782.6	3.20957				782.7	0.95713
783.6	3.22637				783.7	0.910545
784.6	3.2209				784.7	1.05664
785.6	3.22812				785.7	1.14824
786.6	3.31251				786.7	1.12959
787.6	3.08651				787.7	0.952845
788.6	3.24512				788.7	1.15165
789.6	3.16035				789.7	1.08916
790.6	3.06426				790.7	1.01133
791.6	3.06172				791.7	1.04463
792.6	3.0959				792.7	1.1041
793.6	3.20137				793.7	1.11982
794.6	3.11348				794.7	1.04141
795.6	3.23711				795.7	1.08955
796.6	3.35137				796.7	1.1081
797.6	2.96991				797.7	0.923454
798.6	3.37187				798.7	1.07451
799.6	3.36622				799.7	0.937008
800.6	3.20019				800.7	0.8916
801.6	3.29043				801.7	0.957029
802.6	3.18066				802.7	0.882132
803.6	3.04512				803.7	0.896288
804.6	3.05723				804.7	1.046
805.6	3.16348				805.7	0.936424
806.6	3.18926				806.7	1.11864
807.6	3.0166				807.7	1.20509
808.6	3.33476				808.7	1.11026
809.6	3.10918				809.7	1.10274
810.6	3.20683				810.7	1.12949
811.6	3.20039				811.7	1.2709
812.6	3.33321				812.7	1.1002
813.6	3.38222				813.7	1.02979
814.6	3.09336				814.7	0.933397
815.6	3.28242				815.7	1.00743
816.6	3.19082				816.7	1.11699
817.6	3.12187				817.7	1.04072
818.6	3.31836				818.7	1.15479
819.6	3.14687				819.7	1.22218
820.6	3.3418				820.7	1.0995
821.6	3.32383				821.7	1.22227
822.6	3.25761				822.7	1.36377
823.6	3.40938				823.7	1.29394
824.6	3.43028				824.7	1.39043
825.6	3.28261				825.7	1.16671
826.6	3.47793				826.7	1.19531
827.6	3.48301				827.7	1.15204
828.6	3.31972				828.7	1.34171
829.6	3.34648				829.7	1.23086
830.6	3.38848				830.7	1.34257
831.6	3.17422				831.7	1.20674
832.6	3.26309				832.7	1.2126
833.6	3.17656				833.7	1.10947
834.6	3.24219				834.7	1.15341
835.6	3.26387				835.7	1.21816
836.6	3.25137				836.7	1.18418
837.6	3.34863				837.7	1.35879
838.6	3.36895				838.7	1.42168
839.6	3.46094				839.7	1.31787
840.6	3.43555				840.7	1.43359
841.6	3.39493				841.7	1.32509
842.6	3.34062				842.7	1.35147
843.6	3.47832				843.7	1.32403
844.6	3.37598				844.7	1.44131
845.6	3.47618				845.7	1.29004
846.6	3.39141				846.7	1.20547
847.6	3.31211				847.7	1.2375
848.6	3.40293				848.7	1.20782
849.6	3.43789				849.7	1.21358
850.6	3.51875				850.7	1.21533
851.6	3.39434				851.7	1.27188
852.6	3.43828				852.7	1.31084
853.6	3.30254				853.7	1.29443
854.6	3.31308				854.7	1.50597
855.6	3.31836				855.7	1.2706
856.6	3.45781				856.7	1.33438
857.6	3.4291				857.7	1.28428
858.6	3.54043				858.7	1.47197
859.6	3.49238				859.7	1.24844
860.6	3.44141				860.7	1.19218
861.6	3.50059				861.7	1.28741
862.6	3.41191				862.7	1.23506
863.6	3.52695				863.7	1.31768
864.6	3.5336				864.7	1.34512
865.6	3.53613				865.7	1.43545
866.6	3.56797				866.7	1.41133
867.6	3.50039				867.7	1.29961
868.6	3.5084				868.7	1.26973
869.6	3.53184				869.7	1.31904
870.6	3.56992				870.7	1.40274
871.6	3.48554				871.7	1.28672
872.6	3.43281				872.7	1.33643
873.6	3.49356				873.7	1.26406
874.6	3.51523				874.7	1.36953
875.6	3.44766				875.7	1.46816
876.6	3.89202				876.7	1.74791
877.6	2.85155				877.7	1.3891
878.6	3.21794				878.7	1.09728
879.6	3.42852				879.7	1.32236
880.6	3.40683				880.7	1.36289
881.6	3.55703				881.7	1.44629
882.6	3.52149				882.7	1.45615
883.6	3.19003				883.7	1.35187
884.6	3.6129				884.7	1.37715
885.6	2.79878				885.7	0.761854
886.6	4.83442				886.7	1.83918
887.6	2.96389				887.7	1.79093
888.6	3.59042				888.7	1.1543
889.6	3.52871				889.7	1.24473
890.6	3.35898				890.7	1.28467
891.6	3.41016				891.7	1.3206
892.6	3.51933				892.7	1.40352
893.6	3.50156				893.7	1.2875
894.6	3.38965				894.7	1.23233
895.6	3.70158				895.7	1.48551
896.6	3.99069				896.7	1.68489
897.6	-9.25452				897.7	-11.3287
898.6	-1.00696				898.7	-7.01877
899.6	3.83549				899.7	-1.8737
900.6	6.19901				900.7	0.827156
901.6	6.99941				901.7	1.43311
902.6	7.25039				902.7	1.44717
903.6	7.34277				903.7	1.68584
904.6	7.5541				904.7	1.56865
905.6	7.64179				905.7	1.70762
906.6	7.77793				906.7	1.81738
907.6	7.79473				907.7	2.03907
908.6	7.71289				908.7	1.79883
909.6	7.80781				909.7	1.8584
910.6	7.82187				910.7	2.12441
911.6	7.79746				911.7	2.14072
912.6	7.75273				912.7	2.22393
913.6	7.78438				913.7	2.28164
914.6	7.88887				914.7	2.28828
915.6	7.93105				915.7	2.31699
916.6	8.02441				916.7	2.4874
917.6	7.8834				917.7	2.51768
918.6	7.88867				918.7	2.4791
919.6	7.91875				919.7	2.64717
920.6	7.91562				920.7	2.63008
921.6	7.96543				921.7	2.55527
922.6	7.99277				922.7	2.68076
923.6	8.04023				923.7	2.76641
924.6	7.93262				924.7	3.01465
925.6	8.08672				925.7	3.07334
926.6	7.93476				926.7	3.27676
927.6	8.01563				927.7	3.1709
928.6	8.03379				928.7	3.28164
929.6	8.01133				929.7	3.34424
930.6	8.09278				930.7	3.49707
931.6	8.23105				931.7	3.61777
932.6	8.20527				932.7	3.7459
933.6	8.04043				933.7	3.68506
934.6	8.1377				934.7	3.95322
935.6	8.10645				935.7	3.93779
936.6	8.08066				936.7	4.04756
937.6	8.0459				937.7	4.05332
938.6	8.04805				938.7	4.246
939.6	8.27969				939.7	4.26875
940.6	8.13984				940.7	4.5084
941.6	8.11817				941.7	4.42842
942.6	8.24453				942.7	4.64668
943.6	8.32637				943.7	4.80723
944.6	8.2832				944.7	4.96123
945.6	8.22187				945.7	5.18418
946.6	8.24277				946.7	5.33672
947.6	8.18906				947.7	5.33477
948.6	8.21231				948.7	5.5624
949.6	8.19375				949.7	5.66133
950.6	8.30078				950.7	5.71777
951.6	8.14707				951.7	5.91562
952.6	8.18789				952.7	6.06904
953.6	8.17558				953.7	6.18604
954.6	8.15625				954.7	6.34307
955.6	8.16993				955.7	6.59414
956.6	8.27363				956.7	6.54883
957.6	8.2291				957.7	6.8294
958.6	8.3041				958.7	6.85664
959.6	8.24804				959.7	7.06318
960.6	8.20313				960.7	7.23828
961.6	8.30235				961.7	7.24316
962.6	8.32246				962.7	7.47119
963.6	8.29258				963.7	7.51387
964.6	8.25625				964.7	7.65186
965.6	8.28691				965.7	7.854
966.6	8.33554				966.7	8.02266
967.6	8.26992				967.7	8.03906
968.6	8.22539				968.7	8.24961
969.6	8.18926				969.7	8.46778
970.6	8.22285				970.7	8.56416
971.6	8.27774				971.7	8.65186
972.6	8.14277				972.7	8.44111
973.6	8.10625				973.7	8.83594
974.6	8.35781				974.7	8.73653
975.6	8.33887				975.7	8.75342
976.6	8.28945				976.7	8.80664
977.6	8.23184				977.7	9.11338
978.6	8.09492				978.7	9.14756
979.6	8.31934				979.7	9.14678
980.6	8.33847				980.7	9.27851
981.6	8.39981				981.7	9.43467
982.6	8.3289				982.7	9.38106
983.6	8.40313				983.7	9.42148
984.6	8.3457				984.7	9.44765
985.6	8.29688				985.7	9.65059
986.6	8.39336				986.7	9.52246
987.6	8.24394				987.7	9.69356
988.6	8.2252				988.7	9.77373
989.6	8.25976				989.7	10.0017
990.6	8.26367				990.7	9.88369
991.6	8.31153				991.7	10.0562
992.6	8.44453				992.7	10.0691
993.6	8.46914				993.7	10.0577
994.6	8.47695				994.7	10.1194
995.6	8.57441				995.7	10.1896
996.6	8.4789				996.7	10.3117
997.6	8.38809				997.7	10.348
998.6	8.45781				998.7	10.3315
999.6	8.42305				999.7	10.472
1000.6	8.45762				1000.7	10.7171
1001.6	8.333				1001.7	10.6129
1002.6	8.40157				1002.7	10.6371
1003.6	8.57871				1003.7	10.7917
1004.6	8.54687				1004.7	10.7987
1005.6	8.44961				1005.7	10.9395
1006.6	8.46191				1006.7	10.9869
1007.6	8.43535				1007.7	11.1216
1008.6	8.60508				1008.7	11.1148
1009.6	8.61192				1009.7	11.1662
1010.6	8.58437				1010.7	11.335
1011.6	8.42832				1011.7	11.4687
1012.6	8.36016				1012.7	11.6226
1013.6	8.40879				1013.7	11.4775
1014.6	8.37207				1014.7	11.4999
1015.6	8.44609				1015.7	11.6328
1016.6	7.29036				1016.7	11.2614
1017.6	19.2122				1017.7	21.815
1018.6	6.05184				1018.7	13.9713
1019.6	7.65082				1019.7	14.2101
1020.6	5.71153				1020.7	12.1486
1021.6	5.54415				1021.7	11.6039
1022.6	5.12989				1022.7	11.51
1023.6	5.19024				1023.7	11.0609
1024.6	4.98281				1024.7	11.3989
1025.6	4.75996				1025.7	11.2383
1026.6	4.73672				1026.7	11.0168
1027.6	4.79238				1027.7	11.1733
1028.6	4.75508				1028.7	11.2933
1029.6	4.72032				1029.7	11.2207
1030.6	4.59218				1030.7	11.171
1031.6	4.49746				1031.7	11.2443
1032.6	4.66367				1032.7	11.1326
1033.6	4.71602				1033.7	11.2543
1034.6	4.15801				1034.7	10.9645
1035.6	4.61248				1035.7	11.0696
1036.6	4.42695				1036.7	11.1007
1037.6	4.41172				1037.7	11.0099
1038.6	4.40547				1038.7	10.9519
1039.6	4.3707				1039.7	11.1447
1040.6	4.3791				1040.7	11.1685
1041.6	4.31543				1041.7	11.3174
1042.6	4.80276				1042.7	11.4075
1043.6	3.30292				1043.7	10.7322
1044.6	4.84236				1044.7	11.1636
1045.6	3.87126				1045.7	10.8012
1046.6	5.21779				1046.7	11.4444
1047.6	3.93772				1047.7	10.7991
1048.6	4.24453				1048.7	11.0457
1049.6	4.23575				1049.7	11.1128
1050.6	4.23145				1050.7	11.2371
1051.6	4.24844				1051.7	11.1778
1052.6	4.20664				1052.7	11.0207
1053.6	4.2666				1053.7	10.8627
1054.6	4.39023				1054.7	10.9697
1055.6	4.4082				1055.7	10.7924
1056.6	4.34668				1056.7	10.6621
1057.6	4.51797				1057.7	10.8929
1058.6	4.3334				1058.7	11.0871
1059.6	4.27657				1059.7	11.0713
1060.6	4.02421				1060.7	10.7747
1061.6	4.32246				1061.7	10.9327
1062.6	4.25743				1062.7	10.8721
1063.6	4.25332				1063.7	10.8733
1064.6	4.22422				1064.7	10.9969
1065.6	4.36602				1065.7	10.9274
1066.6	4.28144				1066.7	10.8845
1067.6	4.26074				1067.7	10.7874
1068.6	4.15293				1068.7	10.7604
1069.6	4.2627				1069.7	10.9479
1070.6	4.20215				1070.7	10.9103
1071.6	4.14178				1071.7	11.0141
1072.6	4.31661				1072.7	10.8898
1073.6	4.26153				1073.7	10.8609
1074.6	4.39707				1074.7	10.8764
1075.6	4.38281				1075.7	10.9536
1076.6	4.37129				1076.7	10.9155
1077.6	4.37363				1077.7	10.909
1078.6	4.34121				1078.7	10.8067
1079.6	4.33457				1079.7	10.9494
1080.6	4.29415				1080.7	10.8067
1081.6	4.20448				1081.7	10.6692
1082.6	4.3836				1082.7	10.8879
1083.6	4.4004				1083.7	10.7342
1084.6	4.48301				1084.7	10.6881
1085.6	4.3873				1085.7	10.7954
1086.6	4.29336				1086.7	10.8937
1087.6	4.29414				1087.7	10.9461
1088.6	4.3414				1088.7	10.8014
1089.6	4.42832				1089.7	10.8858
1090.6	4.45704				1090.7	10.8907
1091.6	4.39199				1091.7	10.6481
1092.6	4.56054				1092.7	10.6565
1093.6	4.52306				1093.7	10.8085
1094.6	4.38203				1094.7	10.9045
1095.6	4.42695				1095.7	10.7011
1096.6	4.46289				1096.7	10.7024
1097.6	4.44395				1097.7	10.8354
1098.6	4.57969				1098.7	10.7253
1099.6	4.44297				1099.7	10.6363
1100.6	4.57168				1100.7	10.9088
1101.6	4.34239				1101.7	10.9831
1102.6	4.45917				1102.7	10.8626
1103.6	4.56563				1103.7	10.9948
1104.6	4.39922				1104.7	10.7322
1105.6	4.58789				1105.7	11.0191
1106.6	4.51113				1106.7	10.8927
1107.6	4.39961				1107.7	10.7835
1108.6	4.52402				1108.7	10.8721
1109.6	4.60234				1109.7	10.786
1110.6	4.7375				1110.7	10.8914
1111.6	4.56251				1111.7	10.7452
1112.6	4.61288				1112.7	10.7346
1113.6	4.46679				1113.7	10.9557
1114.6	4.63242				1114.7	10.7695
1115.6	4.60371				1115.7	10.629
1116.6	4.60879				1116.7	10.6559
1117.6	4.66543				1117.7	10.8226
1118.6	4.75098				1118.7	10.5624
1119.6	4.76269				1119.7	10.7501
1120.6	4.68691				1120.7	10.7323
1121.6	4.81035				1121.7	10.5677
1122.6	4.81894				1122.7	10.7794
1123.6	4.5793				1123.7	10.7148
1124.6	4.60195				1124.7	10.6934
1125.6	4.53477				1125.7	10.756
1126.6	4.56093				1126.7	10.6867
1127.6	4.69883				1127.7	10.6227
1128.6	4.69336				1128.7	10.7701
1129.6	4.65703				1129.7	10.8642
1130.6	4.78456				1130.7	10.8107
1131.6	4.48536				1131.7	10.5846
1132.6	4.49961				1132.7	10.6526
1133.6	4.49062				1133.7	10.5953
1134.6	4.6666				1134.7	10.724
1135.6	4.48985				1135.7	10.5816
1136.6	4.61172				1136.7	10.6627
1137.6	4.61387				1137.7	10.6374
1138.6	4.63848				1138.7	10.6289
1139.6	4.5918				1139.7	10.5685
1140.6	4.57558				1140.7	10.6166
1141.6	4.52578				1141.7	10.5855
1142.6	4.69746				1142.7	10.595
1143.6	4.71797				1143.7	10.5543
1144.6	4.6291				1144.7	10.6497
1145.6	4.7252				1145.7	10.6805
1146.6	4.62207				1146.7	10.533
1147.6	4.8248				1147.7	10.5571
1148.6	4.78047				1148.7	10.5431
1149.6	4.90313				1149.7	10.6414
1150.6	4.74844				1150.7	10.5938
1151.6	4.67421				1151.7	10.5751
1152.6	4.56388				1152.7	10.5279
1153.6	4.76835				1153.7	10.5757
1154.6	4.59766				1154.7	10.6107
1155.6	4.67617				1155.7	10.4906
1156.6	4.68379				1156.7	10.5053
1157.6	4.67637				1157.7	10.5748
1158.6	4.56738				1158.7	10.4719
1159.6	4.83086				1159.7	10.5832
1160.6	4.74316				1160.7	10.6019
1161.6	4.6455				1161.7	10.5406
1162.6	4.5086				1162.7	10.6408
1163.6	4.52851				1163.7	10.6785
1164.6	4.58945				1164.7	10.6599
1165.6	4.60293				1165.7	10.7592
1166.6	4.73262				1166.7	10.712
1167.6	4.67109				1167.7	10.7022
1168.6	4.83867				1168.7	10.5852
1169.6	4.82168				1169.7	10.6094
1170.6	4.65782				1170.7	10.5638
1171.6	4.42831				1171.7	10.7044
1172.6	4.76133				1172.7	10.675
1173.6	4.62559				1173.7	10.6037
1174.6	4.75039				1174.7	10.564
1175.6	4.72734				1175.7	10.6057
1176.6	4.69161				1176.7	10.8951
1177.6	4.73691				1177.7	10.6496
1178.6	4.76895				1178.7	10.7733
1179.6	4.79902				1179.7	10.5529
1180.6	4.85898				1180.7	10.6541
1181.6	4.85956				1181.7	10.8665
1182.6	4.97991				1182.7	10.5085
1183.6	4.80468				1183.7	10.6937
1184.6	4.8959				1184.7	10.5251
1185.6	4.93262				1185.7	10.3989
1186.6	4.88085				1186.7	10.5678
1187.6	4.76407				1187.7	10.6336
1188.6	4.87226				1188.7	10.7796
1189.6	4.84863				1189.7	10.7422
1190.6	4.72383				1190.7	10.6607
1191.6	4.8168				1191.7	10.5878
1192.6	5.07462				1192.7	10.7141
1193.6	5.72491				1193.7	10.9353
1194.6	-7.42016				1194.7	-2.17194
1195.6	0.797525				1195.7	2.54686
1196.6	6.16595				1196.7	7.85296
1197.6	8.24764				1197.7	10.3152
1198.6	9.00664				1198.7	11.177
1199.6	9.4252				1199.7	11.3763
1200.6	9.46738				1200.7	11.5823
1201.6	9.56094				1201.7	11.8055
1202.6	9.74668				1202.7	11.8112
1203.6	9.95996				1203.7	11.9562
1204.6	9.95683				1204.7	12.1062
1205.6	9.91875				1205.7	12.2012
1206.6	10.027				1206.7	12.3337
1207.6	9.97344				1207.7	12.4137
1208.6	10.0482				1208.7	12.7967
1209.6	10.009				1209.7	12.8156
1210.6	10.1012				1210.7	13.1266
1211.6	10.1541				1211.7	13.3679
1212.6	10.1379				1212.7	13.6378
1213.6	10.1709				1213.7	13.6876
1214.6	10.125				1214.7	13.9892
1215.6	10.1654				1215.7	14.1243
1216.6	10.4109				1216.7	14.4105
1217.6	10.3896				1217.7	14.5804
1218.6	10.3228				1218.7	14.7516
1219.6	10.2689				1219.7	14.9987
1220.6	10.3541				1220.7	15.1542
1221.6	10.4709				1221.7	15.3337
1222.6	10.5018				1222.7	15.7327
1223.6	10.1885				1223.7	15.9531
1224.6	10.3113				1224.7	16.2549
1225.6	10.2893				1225.7	16.5028
1226.6	10.1977				1226.7	16.5787
1227.6	10.3143				1227.7	16.89
1228.6	10.2852				1228.7	17.1703
1229.6	10.3303				1229.7	17.4377
1230.6	10.3686				1230.7	17.9736
1231.6	10.4611				1231.7	18.2131
1232.6	10.4287				1232.7	18.4272
1233.6	10.2193				1233.7	18.6935
1234.6	10.2148				1234.7	19.179
1235.6	10.3314				1235.7	19.5982
1236.6	10.2205				1236.7	19.7496
1237.6	10.2434				1237.7	20.2195
1238.6	10.433				1238.7	20.5932
1239.6	10.3969				1239.7	20.8885
1240.6	10.3482				1240.7	21.2133
1241.6	10.1328				1241.7	21.6162
1242.6	10.2258				1242.7	22.1011
1243.6	10.4648				1243.7	22.3542
1244.6	10.4529				1244.7	22.8067
1245.6	10.4633				1245.7	23.2707
1246.6	10.4092				1246.7	23.5637
1247.6	10.3328				1247.7	24.0142
1248.6	10.3846				1248.7	24.4677
1249.6	10.3195				1249.7	24.7948
1250.6	10.4352				1250.7	25.1763
1251.6	10.275				1251.7	25.4557
1252.6	10.2928				1252.7	26.0497
1253.6	10.1885				1253.7	26.3906
1254.6	10.3275				1254.7	26.784
1255.6	10.4576				1255.7	27.0902
1256.6	10.4555				1256.7	27.542
1257.6	10.4311				1257.7	27.9386
1258.6	10.4039				1258.7	28.2704
1259.6	10.5094				1259.7	28.557
1260.6	10.4406				1260.7	29.0344
1261.6	10.3832				1261.7	29.4098
1262.6	10.51				1262.7	29.8505
1263.6	10.4146				1263.7	30.2635
1264.6	10.4184				1264.7	30.6306
1265.6	10.4113				1265.7	31.1097
1266.6	10.2668				1266.7	31.3563
1267.6	10.2566				1267.7	31.8093
1268.6	10.323				1268.7	32.16
1269.6	10.3031				1269.7	32.4394
1270.6	10.3863				1270.7	32.6406
1271.6	10.3465				1271.7	32.8462
1272.6	10.2674				1272.7	33.1468
1273.6	10.366				1273.7	33.509
1274.6	10.4033				1274.7	33.756
1275.6	10.368				1275.7	34.1635
1276.6	10.4486				1276.7	34.3918
1277.6	10.3633				1277.7	34.5224
1278.6	10.3285				1278.7	34.7188
1279.6	10.3545				1279.7	35.2074
1280.6	10.5055				1280.7	35.5118
1281.6	10.4033				1281.7	35.6442
1282.6	10.4068				1282.7	35.9594
1283.6	10.3629				1283.7	36.1499
1284.6	10.2846				1284.7	36.3665
1285.6	10.4057				1285.7	36.702
1286.6	10.4783				1286.7	36.9321
1287.6	10.4496				1287.7	37.2494
1288.6	10.5156				1288.7	37.4821
1289.6	10.4109				1289.7	37.8079
1290.6	10.5598				1290.7	38.0669
1291.6	10.648				1291.7	38.297
1292.6	10.4742				1292.7	38.6284
1293.6	10.4375				1293.7	38.9781
1294.6	10.442				1294.7	39.1637
1295.6	10.5018				1295.7	39.5717
1296.6	10.6949				1296.7	39.6983
1297.6	10.5518				1297.7	40.0044
1298.6	10.4463				1298.7	40.2565
1299.6	10.4438				1299.7	40.4828
1300.6	10.5516				1300.7	40.8356
1301.6	10.4059				1301.7	41.0329
1302.6	10.4842				1302.7	41.4973
1303.6	10.5504				1303.7	41.7128
1304.6	10.5383				1304.7	41.9109
1305.6	10.7418				1305.7	42.108
1306.6	10.533				1306.7	42.3806
1307.6	10.4604				1307.7	42.6366
1308.6	10.633				1308.7	42.9361
1309.6	10.5973				1309.7	43.0367
1310.6	10.6102				1310.7	43.2464
1311.6	10.6723				1311.7	43.6628
1312.6	10.5836				1312.7	44.0462
1313.6	9.33507				1313.7	43.6468
1314.6	21.1327				1314.7	54.8304
1315.6	7.05165				1315.7	46.2537
1316.6	8.59283				1316.7	46.1969
1317.6	7.23107				1317.7	44.4157
1318.6	6.57168				1318.7	43.8005
1319.6	6.42208				1319.7	43.6239
1320.6	6.33379				1320.7	43.617
1321.6	6.30703				1321.7	43.6468
1322.6	6.0127				1322.7	43.6103
1323.6	5.95313				1323.7	43.7307
1324.6	5.81602				1324.7	43.5737
1325.6	5.89746				1325.7	43.7629
1326.6	5.83242				1326.7	43.572
1327.6	5.79238				1327.7	43.6324
1328.6	5.72696				1328.7	43.6279
1329.6	5.67695				1329.7	43.5928
1330.6	5.79121				1330.7	43.6476
1331.6	5.7209				1331.7	43.6356
1332.6	5.59336				1332.7	43.5266
1333.6	5.59277				1333.7	43.2142
1334.6	5.58692				1334.7	43.316
1335.6	5.6252				1335.7	43.4196
1336.6	5.52734				1336.7	43.2626
1337.6	5.46484				1337.7	43.3191
1338.6	5.56758				1338.7	43.2924
1339.6	5.59219				1339.7	43.2849
1340.6	5.60879				1340.7	43.2755
1341.6	5.53926				1341.7	43.2806
1342.6	5.51211				1342.7	43.2835
1343.6	5.7416				1343.7	43.232
1344.6	5.45488				1344.7	43.2472
1345.6	5.55898				1345.7	43.0689
1346.6	5.39453				1346.7	42.9826
1347.6	5.41172				1347.7	43.0605
1348.6	5.42324				1348.7	42.9751
1349.6	5.41543				1349.7	43.1017
1350.6	5.38164				1350.7	42.9865
1351.6	5.47656				1351.7	43.0362
1352.6	5.31055				1352.7	42.816
1353.6	5.43789				1353.7	42.8042
1354.6	5.41035				1354.7	42.7732
1355.6	5.41367				1355.7	42.7094
1356.6	5.27012				1356.7	42.6956
1357.6	5.31621				1357.7	42.6397
1358.6	5.30156				1358.7	42.7253
1359.6	5.41211				1359.7	42.6209
1360.6	5.36054				1360.7	42.5984
1361.6	5.19199				1361.7	42.5531
1362.6	5.38418				1362.7	42.4014
1363.6	5.36035				1363.7	42.4851
1364.6	5.61133				1364.7	42.5131
1365.6	5.52324				1365.7	42.475
1366.6	5.40059				1366.7	42.3834
1367.6	5.61348				1367.7	42.2359
1368.6	5.52734				1368.7	42.3368
1369.6	5.53066				1369.7	42.2303
1370.6	5.44453				1370.7	42.2025
1371.6	5.33359				1371.7	42.0998
1372.6	5.50957				1372.7	41.9883
1373.6	5.36973				1373.7	42.1393
1374.6	5.43261				1374.7	42.0913
1375.6	5.27402				1375.7	42.1167
1376.6	5.21797				1376.7	41.9418
1377.6	5.32168				1377.7	41.7357
1378.6	5.33281				1378.7	41.881
1379.6	5.29453				1379.7	41.8782
1380.6	5.33243				1380.7	41.8994
1381.6	5.47363				1381.7	41.7184
1382.6	5.47011				1382.7	41.8121
1383.6	5.34238				1383.7	41.6813
1384.6	5.51406				1384.7	41.5621
1385.6	5.33984				1385.7	41.6619
1386.6	5.35332				1386.7	41.6124
1387.6	5.36621				1387.7	41.7464
1388.6	5.44102				1388.7	41.73
1389.6	5.4291				1389.7	41.6884
1390.6	5.33867				1390.7	41.6598
1391.6	5.30234				1391.7	41.5738
1392.6	5.34883				1392.7	41.6424
1393.6	5.3582				1393.7	41.5278
1394.6	5.29531				1394.7	41.5536
1395.6	5.37911				1395.7	41.4594
1396.6	5.60214				1396.7	41.5302
1397.6	5.39746				1397.7	41.3413
1398.6	5.26816				1398.7	41.4974
1399.6	5.29551				1399.7	41.3471
1400.6	5.28887				1400.7	41.2615
1401.6	5.30762				1401.7	40.9795
1402.6	5.50469				1402.7	41.3077
1403.6	5.41797				1403.7	41.3417
1404.6	5.43867				1404.7	41.2953
1405.6	5.44551				1405.7	41.1606
1406.6	5.64804				1406.7	40.9396
1407.6	5.50703				1407.7	41.1649
1408.6	5.57481				1408.7	41.0859
1409.6	5.45645				1409.7	40.9918
1410.6	5.39531				1410.7	40.9533
1411.6	5.3834				1411.7	41.1583
1412.6	5.45508				1412.7	41.1336
1413.6	5.54883				1413.7	41.0742
1414.6	5.40059				1414.7	40.8968
1415.6	5.50078				1415.7	40.8987
1416.6	5.36133				1416.7	40.9406
1417.6	5.47695				1417.7	40.8583
1418.6	5.45586				1418.7	40.9244
1419.6	5.37383				1419.7	40.8536
1420.6	5.44668				1420.7	40.6204
1421.6	5.44707				1421.7	40.84
1422.6	5.44258				1422.7	40.5947
1423.6	5.47187				1423.7	40.6756
1424.6	5.56172				1424.7	40.507
1425.6	5.51796				1425.7	40.5412
1426.6	5.48574				1426.7	40.6727
1427.6	5.38652				1427.7	40.5286
1428.6	5.30645				1428.7	40.4449
1429.6	5.39356				1429.7	40.6103
1430.6	5.39062				1430.7	40.5048
1431.6	5.32754				1431.7	40.6899
1432.6	5.43847				1432.7	40.4396
1433.6	5.28789				1433.7	40.3743
1434.6	5.33047				1434.7	40.3711
1435.6	5.38886				1435.7	40.3498
1436.6	5.42363				1436.7	40.4602
1437.6	5.54648				1437.7	40.3284
1438.6	5.53848				1438.7	40.2264
1439.6	5.58965				1439.7	40.2619
1440.6	5.51777				1440.7	40.2758
1441.6	5.44961				1441.7	40.2325
1442.6	5.37988				1442.7	40.1994
1443.6	5.50781				1443.7	40.1619
1444.6	5.47187				1444.7	40.1538
1445.6	5.24746				1445.7	40.1709
1446.6	5.525				1446.7	39.9585
1447.6	5.54531				1447.7	40.0912
1448.6	5.47266				1448.7	40.0051
1449.6	5.42969				1449.7	39.8811
1450.6	5.44844				1450.7	40.0684
1451.6	5.49688				1451.7	39.9131
1452.6	5.49551				1452.7	39.9564
1453.6	5.4123				1453.7	39.9458
1454.6	5.39668				1454.7	39.8424
1455.6	5.49981				1455.7	39.8855
1456.6	5.53242				1456.7	39.8667
1457.6	5.3543				1457.7	39.9812
1458.6	5.43809				1458.7	39.9952
1459.6	5.48613				1459.7	39.8949
1460.6	5.31328				1460.7	39.7787
1461.6	5.36133				1461.7	39.569
1462.6	5.46992				1462.7	39.7897
1463.6	5.49004				1463.7	39.7015
1464.6	5.42773				1464.7	39.7085
1465.6	5.45				1465.7	39.6464
1466.6	5.40371				1466.7	39.563
1467.6	5.39551				1467.7	39.5941
1468.6	5.42383				1468.7	39.5053
1469.6	5.41524				1469.7	39.6964
1470.6	5.49297				1470.7	39.5173
1471.6	5.39219				1471.7	39.3881
1472.6	5.3209				1472.7	39.4074
1473.6	5.4873				1473.7	39.2797
1474.6	5.49472				1474.7	39.3362
1475.6	5.55801				1475.7	39.3248
1476.6	5.47012				1476.7	39.3479
1477.6	5.47344				1477.7	39.1058
1478.6	5.60019				1478.7	39.1389
1479.6	5.46855				1479.7	39.1664
1480.6	5.40742				1480.7	39.0519
1481.6	5.45215				1481.7	39.0963
1482.6	5.35938				1482.7	39.0747
1483.6	5.5539				1483.7	39.0013
1484.6	5.54004				1484.7	39.0901
1485.6	5.50039				1485.7	39.0529
1486.6	5.36035				1486.7	39.1052
1487.6	5.54786				1487.7	38.8548
1488.6	5.61328				1488.7	38.9901
1489.6	5.43769				1489.7	38.9882
1490.6	5.43828				1490.7	38.8554
1491.6	5.4791				1491.7	38.9539
1492.6	5.31777				1492.7	38.9576
1493.6	5.50859				1493.7	38.7975
1494.6	5.54414				1494.7	38.8468
1495.6	5.52363				1495.7	38.8284
1496.6	5.46191				1496.7	38.7754
1497.6	5.6582				1497.7	38.6006
1498.6	5.48516				1498.7	38.6938
1499.6	5.57422				1499.7	38.6002
1500.6	5.53594				1500.7	38.6341
1501.6	5.49414				1501.7	38.465
1502.6	5.64785				1502.7	38.5213
1503.6	5.51211				1503.7	38.7069
1504.6	5.42168				1504.7	38.5021
1505.6	5.38438				1505.7	38.6233
1506.6	5.57403				1506.7	38.5154
1507.6	5.64355				1507.7	38.5207
1508.6	5.69238				1508.7	38.4879
1509.6	5.62656				1509.7	38.3312
1510.6	5.46211				1510.7	38.471
1511.6	5.56328				1511.7	38.2359
1512.6	5.70137				1512.7	38.2988
1513.6	5.66094				1513.7	38.4134
1514.6	5.65586				1514.7	38.4736
1515.6	5.49531				1515.7	38.3389
1516.6	5.47441				1516.7	38.2378
1517.6	5.52929				1517.7	38.2503
1518.6	5.58477				1518.7	38.1396
1519.6	5.58672				1519.7	38.0848
1520.6	5.61328				1520.7	38.1201
1521.6	5.37715				1521.7	37.9904
1522.6	5.67441				1522.7	37.9634
1523.6	5.50039				1523.7	38.0636
1524.6	5.54395				1524.7	38.0351
1525.6	5.53731				1525.7	38.2309
1526.6	5.6502				1526.7	38.123
1527.6	5.62598				1527.7	38.0084
1528.6	5.67031				1528.7	37.9527
1529.6	5.69179				1529.7	37.8473
1530.6	5.49629				1530.7	37.9067
1531.6	5.56758				1531.7	37.8908
1532.6	5.53887				1532.7	37.962
1533.6	5.51133				1533.7	37.9279
1534.6	5.50371				1534.7	37.9742
1535.6	5.54863				1535.7	37.8088
1536.6	5.5127				1536.7	37.7864
1537.6	5.67754				1537.7	37.8855
1538.6	5.59472				1538.7	37.7003
1539.6	5.53321				1539.7	37.7204
1540.6	5.72305				1540.7	37.7337
1541.6	5.68691				1541.7	37.6606
1542.6	5.62852				1542.7	37.6942
1543.6	5.73652				1543.7	37.7335
1544.6	5.53887				1544.7	37.6824
1545.6	5.575				1545.7	37.4888
1546.6	5.65137				1546.7	37.6552
1547.6	5.60645				1547.7	37.7894
1548.6	5.60234				1548.7	37.7798
1549.6	5.67227				1549.7	37.6562
1550.6	5.76367				1550.7	37.5921
1551.6	5.57832				1551.7	37.7143
1552.6	5.54805				1552.7	37.6254
1553.6	5.6375				1553.7	37.4832
1554.6	5.60957				1554.7	37.4857
1555.6	5.66601				1555.7	37.273
1556.6	5.49414				1556.7	37.4388
1557.6	5.44238				1557.7	37.2808
1558.6	5.57891				1558.7	37.3578
1559.6	5.59903				1559.7	37.2383
1560.6	5.46426				1560.7	37.2667
1561.6	5.68652				1561.7	37.3043
1562.6	5.60019				1562.7	37.3547
1563.6	5.5166				1563.7	37.241
1564.6	5.5793				1564.7	37.1468
1565.6	5.61777				1565.7	37.1481
1566.6	5.57871				1566.7	37.2644
1567.6	5.66641				1567.7	37.2141
1568.6	5.56152				1568.7	37.0803
1569.6	5.67188				1569.7	37.0448
1570.6	5.75898				1570.7	37.146
1571.6	5.73613				1571.7	37.2645
1572.6	5.74707				1572.7	37.1344
1573.6	5.56719				1573.7	37.0644
1574.6	5.59551				1574.7	36.912
1575.6	5.63613				1575.7	36.9358
1576.6	5.67441				1576.7	37.0451
1577.6	5.59472				1577.7	37.0437
1578.6	5.62227				1578.7	37.0372
1579.6	5.69512				1579.7	36.9842
1580.6	5.58789				1580.7	36.9546
1581.6	5.58945				1581.7	36.947
1582.6	5.4834				1582.7	36.9294
1583.6	5.54453				1583.7	36.9263
1584.6	5.66953				1584.7	36.7506
1585.6	5.65332				1585.7	36.6971
1586.6	5.53027				1586.7	36.7341
1587.6	5.52207				1587.7	36.7958
1588.6	5.57363				1588.7	36.8342
1589.6	5.68965				1589.7	36.6621
1590.6	5.57324				1590.7	36.7422
1591.6	5.72676				1591.7	36.6684
1592.6	5.48829				1592.7	36.7228
1593.6	5.63691				1593.7	36.6526
1594.6	5.55586				1594.7	36.7152
1595.6	5.58086				1595.7	36.7155
1596.6	5.64922				1596.7	36.6881
1597.6	5.58242				1597.7	36.635
1598.6	5.5666				1598.7	36.5945
1599.6	5.56836				1599.7	36.8029
1600.6	5.63672				1600.7	36.6319

## Sheet: Extended Data Fig. 3f
OP-I site1			insulin site1			OP-I site2			insulin site2
Distance (nm)	PMF (kcal/mol)		Distance (nm)	PMF (kcal/mol)		Distance (nm)	PMF (kcal/mol)		Distance (nm)	PMF (kcal/mol)
-0.1058	-11.702		-0.1294	-16.057		-0.0534	-21.7695		-0.0817	-20.4072
-0.0794	-12.6226		-0.1035	-16.2974		-0.0267	-22.6486		-0.0409	-21.6332
-0.0529	-13.3164		-0.0777	-16.4853		0	-22.9296		0	-22.0009
-0.0265	-13.7939		-0.0518	-16.6011		0.0534	-22.1989		0.0409	-21.8951
0	-14.0454		-0.0259	-16.6477		0.0802	-21.7201		0.0817	-21.266
0.0265	-14.0304		0	-16.6707		0.1336	-20.6944		0.1226	-21.1841
0.0529	-13.8586		0.0259	-16.6652		0.1603	-19.99		0.1634	-20.5645
0.0794	-13.7656		0.0518	-16.5441		0.1871	-19.226		0.2043	-19.5255
0.1058	-13.6759		0.0777	-16.3811		0.2405	-18.3898		0.2452	-18.2904
0.1323	-13.5826		0.1035	-16.0554		0.294	-17.8147		0.286	-17.0069
0.1587	-13.3369		0.1294	-15.5254		0.3474	-16.7326		0.3269	-15.6272
0.1852	-12.9267		0.1553	-14.926		0.3741	-16.1611		0.3678	-13.5405
0.2116	-12.4687		0.1812	-14.4182		0.4008	-15.531		0.4086	-12.0711
0.2381	-12.2618		0.2071	-13.8743		0.4543	-14.2626		0.4495	-10.7373
0.2645	-12.0722		0.233	-13.3049		0.481	-13.8171		0.4903	-9.1248
0.291	-11.5786		0.2589	-12.8703		0.5345	-13.1594		0.5312	-7.7635
0.3703	-11.0183		0.2847	-12.5058		0.5612	-12.7385		0.5721	-6.7737
0.3968	-10.7133		0.3106	-12.1063		0.5879	-12.2418		0.6129	-5.8419
0.4232	-10.1492		0.3365	-11.7155		0.6413	-11.4751		0.6538	-5.0402
0.4497	-9.2048		0.3624	-11.0209		0.6948	-11.0221		0.6947	-4.5107
0.5026	-8.0801		0.3883	-10.4201		0.7482	-10.3527		0.7355	-4.1881
0.5291	-7.9387		0.4142	-9.8018		0.775	-9.5781		0.7764	-4.2052
0.5555	-7.7601		0.4401	-9.1351		0.8017	-8.8278		0.8172	-4.0172
0.582	-7.7193		0.4659	-8.4424		0.8551	-7.3877		0.8581	-3.7842
0.6084	-7.581		0.4918	-7.6231		0.8819	-6.7606		0.899	-3.6028
0.6349	-7.3601		0.5177	-6.7525		0.9353	-5.7685		0.9398	-3.5
0.6613	-7.1562		0.5436	-6.2976		0.962	-5.4008		0.9807	-3.4017
0.6878	-6.9265		0.5695	-6.2507		0.9887	-4.9642		1.0216	-3.3504
0.7142	-6.638		0.5954	-6.1152		1.0422	-4.205		1.0624	-3.1662
0.7407	-6.3694		0.6212	-5.9158		1.0689	-3.8653		1.1033	-3.1361
0.7671	-6.1911		0.673	-5.727		1.1224	-3.2206		1.1441	-3.2075
0.7936	-6.0691		0.7248	-5.6134		1.1491	-2.9139		1.185	-3.229
0.82	-5.9296		0.7766	-5.3023		1.1758	-2.5879		1.2259	-3.2047
0.8465	-5.6402		0.8283	-5.0784		1.2292	-2.0193		1.3076	-3.1591
0.8729	-5.2955		0.8801	-5.0833		1.256	-1.9103		1.3485	-2.9644
0.8994	-5.0129		0.9319	-5.3378		1.3094	-1.8863		1.3893	-2.9131
0.9258	-4.8115		0.9836	-5.2839		1.3361	-1.9322		1.471	-2.9486
0.9523	-4.701		1.0872	-5.3797		1.3629	-1.9684		1.5119	-3.0441
0.9788	-4.6266		1.139	-5.36		1.4163	-2.0681		1.5528	-2.9928
1.0052	-4.5234		1.1907	-5.2386		1.443	-2.2121		1.5936	-2.8825
1.0317	-4.3951		1.2425	-4.8654		1.5232	-2.0225		1.6345	-2.8192
1.0581	-4.2713		1.2684	-4.6389		1.5499	-2.0022		1.7162	-2.8892
1.0846	-4.1589		1.2943	-4.4189		1.6034	-1.9732		1.7571	-2.9285
1.111	-4.0935		1.3202	-4.1281		1.6568	-1.9407		1.7979	-2.7631
1.1375	-4.0839		1.346	-3.8155		1.6835	-1.9206		1.8388	-2.3352
1.1639	-4.0412		1.3719	-3.5246		1.737	-1.794		1.8797	-1.8373
1.1904	-3.9457		1.3978	-3.2207		1.7637	-1.7474		1.9205	-1.4126
1.2433	-3.8835		1.4237	-3.0736		1.8439	-1.6689		1.9614	-1.3704
1.3226	-3.8859		1.4496	-2.982		1.8706	-1.6073		2.0022	-1.2659
1.4285	-3.8044		1.4755	-2.8556		1.8973	-1.5355		2.0431	-1.1796
1.4549	-3.8692		1.5013	-2.7129		1.9508	-1.4343		2.084	-1.2197
1.5078	-3.8923		1.5272	-2.5668		1.9775	-1.3862		2.1248	-1.2869
1.5343	-3.8543		1.5531	-2.414		2.0844	-1.3412		2.1657	-1.2533
1.5607	-3.7253		1.579	-2.245		2.1111	-1.3209		2.2066	-1.0928
1.5872	-3.5536		1.6049	-2.0691		2.1378	-1.3174		2.2474	-0.9546
1.6136	-3.4737		1.6308	-2.0166		2.1913	-1.0823		2.2883	-0.8996
1.6401	-3.2699		1.6567	-2.0584		2.218	-0.8979		2.3291	-0.8722
1.6665	-3.1106		1.7343	-2.1183		2.2714	-0.5968		2.37	-0.805
1.693	-3.0354		1.7861	-1.9003		2.2982	-0.4905		2.4109	-0.7128
1.7194	-2.9509		1.812	-1.8145		2.3516	-0.5855		2.4517	-0.5857
1.7459	-2.7788		1.8379	-1.71		2.405	-0.5246		2.4926	-0.4858
1.7723	-2.5448		1.8637	-1.6562		2.4585	-0.4874		2.5335	-0.4102
1.7988	-2.3082		1.8896	-1.5944		2.5119	-0.4459		2.5743	-0.3524
1.8252	-2.0231		1.9155	-1.5576		2.5387	-0.506		2.6152	-0.2683
1.8517	-1.829		1.9414	-1.6013		2.5654	-0.4245		2.656	-0.2581
1.8781	-1.6507		1.9673	-1.6772		2.6188	-0.2469		2.6969	-0.2918
1.9046	-1.5384		2.0191	-1.5966		2.6456	-0.1827		2.7378	-0.3092
1.9311	-1.4383		2.0708	-1.6127		2.699	-0.0978		2.7786	-0.253
1.9575	-1.3764		2.0967	-1.5675		2.7257	-0.0755		2.8603	-0.2744
1.984	-1.3312		2.1226	-1.4962		2.7524	-0.1203		2.9012	-0.3043
2.0104	-1.2962		2.1485	-1.4234		2.8059	-0.151		2.9421	-0.2971
2.0369	-1.1006		2.1744	-1.375		2.8326	-0.1127		2.9829	-0.1711
2.0633	-0.9705		2.2261	-1.3745		2.8861	-0.0368		3.0238	-0.1565
2.0898	-0.9151		2.252	-1.4039		2.9128	-0.0518		3.0647	-0.2201
2.1162	-0.898		2.2779	-1.4477		2.9395	-0.1193		3.1055	-0.2719
2.1427	-0.8284		2.3297	-1.4776		2.9929	-0.185		3.1464	-0.2068
2.1691	-0.7544		2.3815	-1.4262		3.0197	-0.2344		3.1872	-0.0517
2.1956	-0.674		2.4073	-1.3642		3.0731	-0.1438		3.269	-0.0288
2.222	-0.6897		2.4332	-1.3448		3.0998	-0.1151		3.3098	-0.0458
2.2749	-0.6776		2.4591	-1.3258		3.1266	-0.0988		3.3507	-0.0449
2.3014	-0.6355		2.485	-1.2985		3.18	-0.0593		3.3916	-0.0569
2.3278	-0.6561		2.5109	-1.317		3.2067	-0.0572		3.4324	-0.0531
2.3543	-0.6182		2.5368	-1.3399		3.2602	-0.0062		3.4733	-0.0153
2.3808	-0.6734		2.5885	-1.3557		3.2869	0.0431		3.5141	-0.0527
2.4337	-0.7557		2.6144	-1.2935		3.3136	0.0324		3.555	-0.0757
2.4601	-0.6242		2.6403	-1.1747		3.4205	0.0203		3.5959	-0.0435
2.4866	-0.5601		2.6662	-1.0534		3.4472	0.0504		3.6367	0.0019
2.513	-0.5138		2.6921	-0.9128		3.5274	-0.0428		3.6776	0.0517
2.5395	-0.4948		2.718	-0.7525		3.5541	0.0153		3.7185	0.0254
2.5659	-0.4256		2.7438	-0.6298		3.6076	0.0261		3.7593	-0.012
2.5924	-0.3884		2.7697	-0.5885		3.6877	-0.0077		3.8002	0.0092
2.6188	-0.4338		2.7956	-0.4216		3.7412	-0.0277		3.841	0.0224
2.6453	-0.3616		2.8215	-0.3627		3.8214	-0.0493		3.8819	-0.0246
2.6717	-0.3146		2.8474	-0.361		3.8748	0.0193		3.9228	-0.0688
2.7246	-0.3013		2.8733	-0.3302		3.9636	0.0291		3.9636	0.0385
2.7511	-0.2871		2.8992	-0.2784
2.7775	-0.2848		2.925	-0.2659
2.8304	-0.3194		2.9509	-0.2973
2.8569	-0.2605		3.0027	-0.3141
2.8834	-0.2466		3.0286	-0.2286
2.9098	-0.269		3.0545	-0.2113
2.9363	-0.2808		3.0804	-0.2241
2.9892	-0.2809		3.1062	-0.2398
3.0156	-0.2494		3.158	-0.239
3.0421	-0.2266		3.1839	-0.26
3.0685	-0.2395		3.2098	-0.2496
3.095	-0.2456		3.2357	-0.2275
3.1479	-0.2599		3.2616	-0.2763
3.2008	-0.3042		3.2874	-0.292
3.2272	-0.337		3.3133	-0.2215
3.2537	-0.3746		3.3392	-0.1252
3.2801	-0.2789		3.3651	-0.0927
3.3066	-0.2075		3.391	-0.1119
3.3331	-0.1963		3.4169	-0.0961
3.3595	-0.2028		3.4428	-0.0699
3.386	-0.2391		3.4686	-0.0646
3.4124	-0.2637		3.4945	-0.1135
3.4389	-0.2353		3.5204	-0.1685
3.4653	-0.2192		3.5463	-0.2346
3.4918	-0.1606		3.5722	-0.1802
3.5182	-0.12		3.5981	-0.1104
3.5447	-0.0752		3.6239	-0.065
3.5711	-0.0561		3.6498	-0.0333
3.624	-0.0364		3.6757	-0.0482
3.6505	-0.0136		3.7016	-0.0809
3.6769	0.0389		3.7275	-0.0929
3.7298	-0.0149		3.7534	-0.1307
3.7563	-0.0511		3.7793	-0.0903
3.7828	-0.0348		3.8051	-0.0155
3.8092	0.0226		3.831	0.0571
3.8357	0.0486		3.8569	0.1035
3.8886	0.0642		3.8828	0.1172
3.915	0.054		3.9087	0.0675
3.9415	0.0176		3.9346	0.0863
3.9679	-0.0259		3.9605	0.0365
3.9944	-0.0127		3.9944	0.0233
