# Supplementary material for: A skin-permeable polymer for non-invasive transdermal insulin delivery
Source: Nature. 2025 Nov 19;648(8093):459–67. doi: 10.1038/s41586-025-09729-x (PMC12695667; doi:10.1038/s41586-025-09729-x)
Supplement: Supplementary file 19 — Source Data Extended Data Fig. 4 [file 41586_2025_9729_MOESM19_ESM.xlsx]

## Sheet: Extended Data Fig. 4d
Distance (μm)	OP-I	PEG-I	insulin	PBS
0	27.6667	8	0.1613	0
3	38.7467	0.76871	0.5074	0
6	57.5007	7	1.9767	0
9	68.5518	9	4.978	0
12	61.8247	7.30385	4.8125	0
15	48.7548	7.51247	3.6147	0
18	44.7622	2.42177	5.2967	0
21	38.6436	6.65079	8.3443	0
24	33.3989	4.98413	9.8308	0
27	39.491	6.02041	10.9583	0
30	38.8756	2.82313	8.8067	0
33	39.885	4.53515	10.0018	0
36	45.6459	4.59184	9.1617	0
39	48.6746	5.21995	8.2021	0
42	40.7843	7.79365	4.4167	0
45	23.3981	5.60544	4.1828	0
48	2.6271	7	1.8579	0
51	0.0952	1.71655	0.6062	0
54	0.2353	0.01361	0.61	0
57	0.6406	0.96599	0.3802	0
60	0.5637	0.97052	1.1283	0
63	0.4268	0	0.7119	0
66	0.2353	0	0.0783	0
69	0.171	0	0.5472	0
72	3.6167	0	0.7812	0
75	13.8588	0	0.0666	0
78	27.4263	0	0.68	0
81	24.5545	0	0.3438	0
84	16.9689	0	0.2771	0
87	19.581	0.14059	0.8828	0
90	24.7782	0.63265	1.575	0
93	20.9634	0.22902	1.9348	0
96	4.171	0.24717	0.7104	0
99	5.5858	0	1.1522	0
102	8.4762	0.66667	1.5	0
105	6.0046	0.66667	2.3435	0
108	4.9072	0.04082	1.4983	0
111	8.0727	4.6576	1.163	0
114	9.814	2.97732	0.6067	0
117	12.6237	2	0.9688	0
120	15.8753	3.62585	0.0283	0
123	12.5383	1.0771	0.3506	0
126	9.0727	0	0.1867	0
129	4.8525	0.11338	0	0
132	4.8977	0.86848	0.8958	0
135	19.6738	0.29932	1.0756	0
138	30.4004	0.3356	3.065	0
141	23.9146	0.70522	3.6075	0
144	34.6782	0.38776	0.7696	0
147	46.8616	0.55556	0.3203	0
150	49.5574	0	0.8233	0
153	37.1429	0	1.0341	0
156	26.4943	0.60998	2.5554	0
159	19.3251	2.65306	2.2682	0
162	10.5601	0	4.5833	0
165	3.611	0	4.5899	0
168	0.887	0.95238	0.5437	0
171	2.3114	0	0	0
174	4.1305	0.89569	0	0
177	10.9954	0.21088	0	0
180	21.9301	0.7551	0	0
183	13.873	1.34694	0	0
186	7.3144	0.20862	0	0
189	7.2953	0.19048	0	0
192	12.9039	1.47166	0	0
195	13.3661	0.46259	0.2272	0
198	13.3262	0	0.2167	0
201	10.4497	0.8254	0.15	0
204	8.6667	1.36735	0.3975	0
207	9.0957	0.40816	0.2344	0
210	7.0381	0.12698	0.47	0
213	4.0427	0.13605	1.1941	0
216	4.185	1	1.2904	0
219	7.404	0	1.4484	0
222	11.1269	0.03628	2.6667	0
225	11.1812	1.4898	2.4086	0
228	14.2747	0.9093	2.2779	0
231	8.8189	0.33333	0.9243	0
234	3.9282	0.7551	0.715	0
237	1.1804	0.70068	0.9688	0
240	5.3956	0	0.0471	0
243	9.9814	0	0.1191	0
246	11.9672	0.17914	0.14	0
249	12.3669	0.49433	0.5897	0
252	12.579	2.19048	0.0625	0
255	12.4286	0.12472	1.3324	0
258	17.1099	0.22676	0.8667	0
261	13.0555	0.59864	1.7058	0
264	6.8323	0	0.3913	0
267	8.8997	0	0.2005	0
270	7.6179	0.06803	0.7333	0
273	12.496	0.95238	1.2514	0
276	12.7037	3.64853	0.9413	0
279	11.0601	0.04082	0.3765	0
282	10.8342	1.29478	0.2083	0
285	10.8725	1.05669	0.2507	0
288	8.5273	0.85714	0.4871	0
291	9.2221	0.33333	0.4772	0
294	10.1695	0.77778	0.4633	0
297	7.4017	1.05442	0.5833	0
300	5.3605	2.85261	1.3417	0
303	7.9229	1.4966	2.0696	0
306	7.8095	1.2517	1.5483	0
309	9.3449	1.20181	0.9638	0
312	11.7435	2.20635	1.1458	0
315	6.4221	0.19048	0.2353	0
318	8.7252	0.0771	0.7533	0
321	11.0697	0.54875	0.8188	0
324	20.3697	0	0.84	0
327	23.0316	0.62132	0.0469	0
330	26.0682	0	0	0
333	30.9804	0.33333	0	0
336	30.3679	0	0	0
339	34.8731	0	0	0
342	42.6579	0.33333	0	0
345	46.2401	0	0	0
348	42.3305	0	0	0
351	29.6098	0.4898	0	0
354	11.627	0.71882	0	0
357	5.3333	1.04762	0	0
360	0	0	0	0
