# Supplementary material for: A skin-permeable polymer for non-invasive transdermal insulin delivery
Source: Nature. 2025 Nov 19;648(8093):459–67. doi: 10.1038/s41586-025-09729-x (PMC12695667; doi:10.1038/s41586-025-09729-x)
Supplement: Supplementary file 20 — Source Data Extended Data Fig. 6 [file 41586_2025_9729_MOESM20_ESM.xlsx]

## Sheet: Extended Data Fig. 6d
Distance (μm)	NBD-C6-HPC	OP-ICy5
0	36	62						0.8
0.8	31.2333	53.642
1.6	32.7277	62.177
2.4	35.887	67.38
3.2	34.7041	67.455
4	38.4595	62.692
4.8	39.9813	67.349
5.6	37.6339	79.672
6.4	37.9837	88.097
7.2	40.2618	82.475
8	45.1868	81.203
8.8	45.648	79.287
9.6	43.1232	70.18
10.4	42.6727	70.769
11.2	42.7768	92.734
12	49.2298	101.295
12.8	47.6789	88.652
13.6	46.3713	87.999
14.4	45.3941	93.001
15.2	43.4836	98.569
16	45.8066	107.024
16.8	46.5935	115.134
17.6	40.136	111.485
18.4	40.6135	105.292
19.2	45.054	102.344
20	42.9587	111.568
20.8	44.0022	89.44
21.6	45.0811	95.861
22.4	45.4447	94.498
23.2	47.2881	95.691
24	51.519	106.88
24.8	48.2818	111.495
25.6	43.1014	114.918
26.4	44.832	126.942
27.2	43.3634	130.177
28	40.8777	128.219
28.8	41.3032	131.435
29.6	42.6715	137.372
30.4	40.7929	142.446
31.2	37.0327	145.106
32	37.4182	133.595
32.8	36.1888	141.771
33.6	37.4868	134.722
34.4	37.1221	119.113
35.2	41.2	111.212
36	45.5306	118.896
36.8	46.6588	133.776
37.6	43.582	135.423
38.4	43.2618	126.184
39.2	43.3016	122.933
40	44.0083	118.061
