# Supplementary material for: A skin-permeable polymer for non-invasive transdermal insulin delivery
Source: Nature. 2025 Nov 19;648(8093):459–67. doi: 10.1038/s41586-025-09729-x (PMC12695667; doi:10.1038/s41586-025-09729-x)
Supplement: Supplementary file 21 — Source Data Extended Data Fig. 7 [file 41586_2025_9729_MOESM21_ESM.xlsx]

## Sheet: Extended Data Fig. 7a
insulin-1				insulin-2				insulin-3				OP-1				OP-2				OP-3				OP-I-1				OP-I-2				OP-I-3
X (nm)	Mean	sem		X (nm)	Mean	sem		X (nm)	Mean	sem		X (nm)	Mean	sem		X (nm)	Mean	sem		X (nm)	Mean	sem		X (nm)	Mean	sem		X (nm)	Mean	sem		X (nm)	Mean	sem
0	0.778	0.174		0	0.996	0.177		0	0.917	0.179		0	0.313	0.207		0	0.19	0.199		0	0.671	0.214		0	0.882	0.188		0	1.278	0.214		0	0.644	0.218
0.01	0.725	0.175		0.01	0.997	0.177		0.01	0.933	0.178		0.01	0.308	0.205		0.01	0.191	0.199		0.01	0.708	0.214		0.01	0.904	0.192		0.01	1.256	0.213		0.01	0.652	0.22
0.02	0.66	0.175		0.02	1.005	0.178		0.02	0.955	0.178		0.02	0.303	0.203		0.02	0.193	0.2		0.02	0.745	0.214		0.02	0.932	0.197		0.02	1.25	0.213		0.02	0.67	0.223
0.03	0.588	0.174		0.03	1.008	0.178		0.03	0.973	0.178		0.03	0.295	0.201		0.03	0.2	0.2		0.03	0.778	0.215		0.03	0.967	0.202		0.03	1.252	0.213		0.03	0.7	0.225
0.04	0.513	0.171		0.04	1.009	0.178		0.04	0.989	0.177		0.04	0.287	0.204		0.04	0.207	0.2		0.04	0.809	0.216		0.04	1.009	0.206		0.04	1.276	0.213		0.04	0.738	0.228
0.05	0.44	0.169		0.05	1.013	0.177		0.05	1.006	0.179		0.05	0.277	0.207		0.05	0.216	0.2		0.05	0.838	0.215		0.05	1.056	0.209		0.05	1.311	0.213		0.05	0.782	0.232
0.06	0.362	0.164		0.06	1.017	0.176		0.06	1.024	0.18		0.06	0.265	0.207		0.06	0.227	0.201		0.06	0.865	0.215		0.06	1.106	0.212		0.06	1.354	0.213		0.06	0.834	0.236
0.07	0.282	0.159		0.07	1.021	0.175		0.07	1.044	0.182		0.07	0.252	0.207		0.07	0.239	0.201		0.07	0.891	0.216		0.07	1.166	0.214		0.07	1.411	0.215		0.07	0.9	0.236
0.08	0.207	0.155		0.08	1.025	0.174		0.08	1.069	0.184		0.08	0.238	0.209		0.08	0.253	0.201		0.08	0.916	0.218		0.08	1.211	0.216		0.08	1.461	0.217		0.08	0.966	0.233
0.09	0.147	0.152		0.09	1.03	0.174		0.09	1.1	0.185		0.09	0.223	0.21		0.09	0.267	0.202		0.09	0.938	0.219		0.09	1.256	0.218		0.09	1.517	0.219		0.09	1.029	0.231
0.1	0.102	0.153		0.1	1.035	0.175		0.1	1.111	0.185		0.1	0.207	0.21		0.1	0.281	0.202		0.1	0.955	0.221		0.1	1.293	0.218		0.1	1.573	0.221		0.1	1.089	0.23
0.11	0.073	0.154		0.11	1.043	0.176		0.11	1.121	0.186		0.11	0.191	0.207		0.11	0.299	0.203		0.11	0.971	0.222		0.11	1.327	0.219		0.11	1.611	0.222		0.11	1.145	0.228
0.12	0.048	0.155		0.12	1.054	0.177		0.12	1.135	0.185		0.12	0.176	0.205		0.12	0.316	0.203		0.12	0.98	0.224		0.12	1.382	0.221		0.12	1.632	0.224		0.12	1.199	0.226
0.13	0.03	0.158		0.13	1.067	0.179		0.13	1.138	0.185		0.13	0.158	0.204		0.13	0.336	0.204		0.13	0.985	0.224		0.13	1.433	0.221		0.13	1.643	0.225		0.13	1.24	0.224
0.14	0.014	0.161		0.14	1.082	0.18		0.14	1.147	0.184		0.14	0.141	0.203		0.14	0.356	0.205		0.14	0.982	0.223		0.14	1.48	0.221		0.14	1.638	0.223		0.14	1.275	0.228
0.15	0	0.161		0.15	1.105	0.181		0.15	1.164	0.184		0.15	0.125	0.199		0.15	0.378	0.207		0.15	0.972	0.221		0.15	1.52	0.221		0.15	1.631	0.222		0.15	1.307	0.231
0.16	0.002	0.16		0.16	1.131	0.181		0.16	1.178	0.184		0.16	0.104	0.196		0.16	0.401	0.208		0.16	0.955	0.22		0.16	1.555	0.223		0.16	1.611	0.221		0.16	1.343	0.231
0.17	0.027	0.159		0.17	1.157	0.181		0.17	1.19	0.185		0.17	0.084	0.197		0.17	0.424	0.21		0.17	0.933	0.219		0.17	1.579	0.224		0.17	1.579	0.219		0.17	1.378	0.231
0.18	0.065	0.158		0.18	1.189	0.182		0.18	1.199	0.185		0.18	0.068	0.198		0.18	0.447	0.211		0.18	0.908	0.218		0.18	1.599	0.226		0.18	1.542	0.218		0.18	1.41	0.232
0.19	0.118	0.157		0.19	1.224	0.182		0.19	1.201	0.185		0.19	0.053	0.2		0.19	0.47	0.212		0.19	0.881	0.217		0.19	1.611	0.227		0.19	1.484	0.216		0.19	1.447	0.234
0.2	0.182	0.157		0.2	1.258	0.182		0.2	1.195	0.186		0.2	0.039	0.201		0.2	0.493	0.212		0.2	0.851	0.217		0.2	1.625	0.229		0.2	1.417	0.215		0.2	1.488	0.233
0.21	0.256	0.157		0.21	1.294	0.183		0.21	1.191	0.186		0.21	0.025	0.202		0.21	0.518	0.211		0.21	0.82	0.217		0.21	1.627	0.23		0.21	1.328	0.214		0.21	1.53	0.23
0.22	0.349	0.158		0.22	1.335	0.184		0.22	1.183	0.187		0.22	0.014	0.205		0.22	0.54	0.21		0.22	0.787	0.218		0.22	1.624	0.229		0.22	1.244	0.213		0.22	1.572	0.227
0.23	0.448	0.164		0.23	1.379	0.186		0.23	1.162	0.187		0.23	0.011	0.206		0.23	0.563	0.21		0.23	0.752	0.216		0.23	1.615	0.228		0.23	1.163	0.211		0.23	1.612	0.226
0.24	0.554	0.167		0.24	1.427	0.187		0.24	1.139	0.186		0.24	0.009	0.203		0.24	0.586	0.21		0.24	0.715	0.215		0.24	1.59	0.226		0.24	1.076	0.209		0.24	1.651	0.225
0.25	0.66	0.17		0.25	1.47	0.189		0.25	1.12	0.186		0.25	0.005	0.2		0.25	0.609	0.21		0.25	0.674	0.214		0.25	1.57	0.225		0.25	0.993	0.208		0.25	1.7	0.221
0.26	0.752	0.174		0.26	1.51	0.191		0.26	1.1	0.185		0.26	0.001	0.198		0.26	0.632	0.211		0.26	0.629	0.213		0.26	1.54	0.223		0.26	0.923	0.206		0.26	1.73	0.217
0.27	0.822	0.177		0.27	1.54	0.193		0.27	1.07	0.183		0.27	0.001	0.196		0.27	0.655	0.213		0.27	0.579	0.21		0.27	1.51	0.222		0.27	0.868	0.204		0.27	1.76	0.218
0.28	0.877	0.18		0.28	1.574	0.195		0.28	1.05	0.181		0.28	0	0.194		0.28	0.678	0.215		0.28	0.523	0.208		0.28	1.5	0.221		0.28	0.832	0.202		0.28	1.785	0.22
0.29	0.92	0.181		0.29	1.597	0.195		0.29	1.029	0.179		0.29	0.003	0.192		0.29	0.7	0.217		0.29	0.465	0.205		0.29	1.469	0.221		0.29	0.793	0.201		0.29	1.81	0.221
0.3	0.954	0.18		0.3	1.611	0.196		0.3	1.014	0.178		0.3	0.004	0.194		0.3	0.721	0.218		0.3	0.405	0.203		0.3	1.454	0.222		0.3	0.765	0.2		0.3	1.832	0.223
0.31	0.983	0.18		0.31	1.62	0.196		0.31	0.994	0.178		0.31	0.01	0.197		0.31	0.74	0.219		0.31	0.346	0.202		0.31	1.446	0.222		0.31	0.727	0.199		0.31	1.85	0.224
0.32	0.998	0.18		0.32	1.621	0.194		0.32	0.984	0.179		0.32	0.017	0.201		0.32	0.757	0.219		0.32	0.288	0.199		0.32	1.425	0.221		0.32	0.68	0.196		0.32	1.868	0.227
0.33	1.008	0.177		0.33	1.616	0.193		0.33	0.976	0.179		0.33	0.025	0.201		0.33	0.774	0.219		0.33	0.235	0.197		0.33	1.42	0.222		0.33	0.633	0.195		0.33	1.888	0.228
0.34	1.015	0.174		0.34	1.605	0.192		0.34	0.958	0.18		0.34	0.034	0.202		0.34	0.788	0.219		0.34	0.19	0.197		0.34	1.405	0.222		0.34	0.56	0.194		0.34	1.911	0.224
0.35	1.021	0.172		0.35	1.589	0.191		0.35	0.942	0.181		0.35	0.043	0.204		0.35	0.801	0.218		0.35	0.151	0.196		0.35	1.392	0.222		0.35	0.49	0.193		0.35	1.929	0.221
0.36	1.026	0.174		0.36	1.568	0.191		0.36	0.906	0.18		0.36	0.055	0.204		0.36	0.812	0.218		0.36	0.121	0.196		0.36	1.381	0.221		0.36	0.415	0.192		0.36	1.94	0.218
0.37	1.033	0.176		0.37	1.535	0.19		0.37	0.87	0.178		0.37	0.069	0.203		0.37	0.822	0.218		0.37	0.098	0.196		0.37	1.36	0.219		0.37	0.328	0.191		0.37	1.949	0.216
0.38	1.04	0.178		0.38	1.5	0.19		0.38	0.82	0.176		0.38	0.076	0.201		0.38	0.83	0.218		0.38	0.08	0.196		0.38	1.34	0.219		0.38	0.254	0.189		0.38	1.95	0.214
0.39	1.05	0.18		0.39	1.45	0.19		0.39	0.763	0.173		0.39	0.087	0.2		0.39	0.837	0.218		0.39	0.068	0.196		0.39	1.31	0.218		0.39	0.193	0.189		0.39	1.94	0.212
0.4	1.058	0.184		0.4	1.404	0.19		0.4	0.705	0.171		0.4	0.106	0.2		0.4	0.841	0.218		0.4	0.062	0.196		0.4	1.278	0.215		0.4	0.148	0.187		0.4	1.931	0.214
0.41	1.066	0.187		0.41	1.365	0.189		0.41	0.635	0.168		0.41	0.124	0.2		0.41	0.843	0.219		0.41	0.058	0.194		0.41	1.234	0.213		0.41	0.126	0.186		0.41	1.911	0.218
0.42	1.072	0.186		0.42	1.328	0.187		0.42	0.556	0.165		0.42	0.145	0.197		0.42	0.843	0.22		0.42	0.058	0.192		0.42	1.183	0.212		0.42	0.113	0.184		0.42	1.885	0.222
0.43	1.08	0.183		0.43	1.293	0.185		0.43	0.464	0.162		0.43	0.167	0.198		0.43	0.841	0.221		0.43	0.06	0.192		0.43	1.123	0.211		0.43	0.134	0.184		0.43	1.861	0.222
0.44	1.086	0.181		0.44	1.26	0.184		0.44	0.364	0.161		0.44	0.191	0.201		0.44	0.834	0.222		0.44	0.064	0.191		0.44	1.058	0.21		0.44	0.175	0.184		0.44	1.832	0.223
0.45	1.093	0.18		0.45	1.233	0.182		0.45	0.271	0.158		0.45	0.218	0.203		0.45	0.826	0.221		0.45	0.074	0.191		0.45	0.99	0.208		0.45	0.23	0.185		0.45	1.8	0.226
0.46	1.098	0.178		0.46	1.211	0.181		0.46	0.187	0.155		0.46	0.246	0.206		0.46	0.812	0.221		0.46	0.088	0.193		0.46	0.922	0.207		0.46	0.294	0.187		0.46	1.767	0.226
0.47	1.108	0.176		0.47	1.195	0.179		0.47	0.114	0.154		0.47	0.27	0.209		0.47	0.795	0.22		0.47	0.106	0.194		0.47	0.847	0.206		0.47	0.353	0.189		0.47	1.729	0.224
0.48	1.117	0.174		0.48	1.184	0.178		0.48	0.061	0.153		0.48	0.296	0.211		0.48	0.775	0.218		0.48	0.127	0.196		0.48	0.763	0.204		0.48	0.419	0.192		0.48	1.687	0.223
0.49	1.123	0.178		0.49	1.178	0.179		0.49	0.022	0.153		0.49	0.32	0.213		0.49	0.753	0.216		0.49	0.149	0.198		0.49	0.685	0.201		0.49	0.488	0.195		0.49	1.643	0.222
0.5	1.128	0.181		0.5	1.179	0.179		0.5	0	0.152		0.5	0.341	0.214		0.5	0.728	0.214		0.5	0.175	0.199		0.5	0.604	0.197		0.5	0.549	0.196		0.5	1.593	0.221
0.51	1.134	0.182		0.51	1.185	0.179		0.51	0.003	0.151		0.51	0.358	0.211		0.51	0.701	0.213		0.51	0.198	0.2		0.51	0.527	0.194		0.51	0.59	0.197		0.51	1.543	0.221
0.52	1.142	0.183		0.52	1.195	0.18		0.52	0.013	0.152		0.52	0.377	0.208		0.52	0.672	0.213		0.52	0.219	0.2		0.52	0.46	0.191		0.52	0.627	0.198		0.52	1.491	0.218
0.53	1.141	0.184		0.53	1.209	0.18		0.53	0.043	0.152		0.53	0.4	0.207		0.53	0.641	0.212		0.53	0.239	0.2		0.53	0.395	0.188		0.53	0.655	0.198		0.53	1.442	0.219
0.54	1.143	0.186		0.54	1.226	0.181		0.54	0.088	0.152		0.54	0.429	0.206		0.54	0.608	0.212		0.54	0.252	0.199		0.54	0.35	0.186		0.54	0.686	0.199		0.54	1.397	0.222
0.55	1.145	0.186		0.55	1.234	0.181		0.55	0.139	0.153		0.55	0.459	0.205		0.55	0.573	0.213		0.55	0.261	0.199		0.55	0.316	0.186		0.55	0.713	0.199		0.55	1.359	0.224
0.56	1.159	0.185		0.56	1.242	0.18		0.56	0.203	0.154		0.56	0.491	0.208		0.56	0.535	0.213		0.56	0.264	0.198		0.56	0.294	0.187		0.56	0.747	0.199		0.56	1.33	0.226
0.57	1.172	0.183		0.57	1.251	0.18		0.57	0.271	0.156		0.57	0.533	0.21		0.57	0.496	0.212		0.57	0.263	0.198		0.57	0.282	0.188		0.57	0.777	0.2		0.57	1.311	0.227
0.58	1.189	0.183		0.58	1.261	0.179		0.58	0.35	0.16		0.58	0.576	0.215		0.58	0.455	0.21		0.58	0.26	0.198		0.58	0.278	0.188		0.58	0.806	0.201		0.58	1.308	0.229
0.59	1.209	0.183		0.59	1.271	0.178		0.59	0.425	0.163		0.59	0.619	0.219		0.59	0.413	0.208		0.59	0.254	0.198		0.59	0.289	0.188		0.59	0.834	0.202		0.59	1.316	0.23
0.6	1.232	0.18		0.6	1.277	0.176		0.6	0.487	0.165		0.6	0.661	0.221		0.6	0.371	0.206		0.6	0.248	0.198		0.6	0.308	0.189		0.6	0.857	0.203		0.6	1.333	0.229
0.61	1.259	0.178		0.61	1.279	0.176		0.61	0.543	0.168		0.61	0.704	0.223		0.61	0.329	0.204		0.61	0.24	0.198		0.61	0.332	0.19		0.61	0.889	0.204		0.61	1.364	0.225
0.62	1.285	0.18		0.62	1.277	0.176		0.62	0.58	0.171		0.62	0.745	0.224		0.62	0.29	0.202		0.62	0.23	0.199		0.62	0.364	0.19		0.62	0.909	0.206		0.62	1.401	0.22
0.63	1.309	0.183		0.63	1.271	0.177		0.63	0.608	0.171		0.63	0.787	0.224		0.63	0.253	0.2		0.63	0.22	0.199		0.63	0.391	0.19		0.63	0.908	0.206		0.63	1.438	0.217
0.64	1.334	0.185		0.64	1.262	0.177		0.64	0.632	0.17		0.64	0.817	0.223		0.64	0.219	0.199		0.64	0.209	0.2		0.64	0.425	0.191		0.64	0.899	0.207		0.64	1.477	0.214
0.65	1.36	0.188		0.65	1.245	0.178		0.65	0.645	0.17		0.65	0.848	0.222		0.65	0.191	0.2		0.65	0.197	0.199		0.65	0.453	0.191		0.65	0.881	0.207		0.65	1.504	0.21
0.66	1.376	0.19		0.66	1.223	0.179		0.66	0.663	0.17		0.66	0.878	0.221		0.66	0.167	0.199		0.66	0.184	0.199		0.66	0.485	0.192		0.66	0.857	0.206		0.66	1.528	0.211
0.67	1.394	0.193		0.67	1.205	0.18		0.67	0.669	0.169		0.67	0.902	0.221		0.67	0.149	0.199		0.67	0.169	0.198		0.67	0.504	0.191		0.67	0.836	0.206		0.67	1.548	0.211
0.68	1.413	0.195		0.68	1.186	0.18		0.68	0.668	0.168		0.68	0.926	0.222		0.68	0.136	0.199		0.68	0.153	0.197		0.68	0.519	0.192		0.68	0.796	0.203		0.68	1.557	0.213
0.69	1.433	0.192		0.69	1.167	0.178		0.69	0.658	0.167		0.69	0.945	0.223		0.69	0.128	0.2		0.69	0.137	0.195		0.69	0.535	0.193		0.69	0.772	0.202		0.69	1.562	0.215
0.7	1.454	0.19		0.7	1.146	0.177		0.7	0.65	0.169		0.7	0.961	0.224		0.7	0.125	0.2		0.7	0.123	0.194		0.7	0.547	0.194		0.7	0.735	0.2		0.7	1.564	0.214
0.71	1.478	0.188		0.71	1.12	0.176		0.71	0.642	0.17		0.71	0.975	0.226		0.71	0.114	0.2		0.71	0.112	0.193		0.71	0.542	0.195		0.71	0.699	0.198		0.71	1.566	0.212
0.72	1.505	0.187		0.72	1.094	0.175		0.72	0.635	0.17		0.72	0.984	0.229		0.72	0.105	0.199		0.72	0.102	0.193		0.72	0.537	0.195		0.72	0.662	0.198		0.72	1.563	0.211
0.73	1.547	0.186		0.73	1.069	0.174		0.73	0.627	0.169		0.73	0.987	0.231		0.73	0.099	0.199		0.73	0.097	0.194		0.73	0.519	0.196		0.73	0.613	0.197		0.73	1.554	0.207
0.74	1.593	0.185		0.74	1.053	0.173		0.74	0.625	0.17		0.74	0.992	0.233		0.74	0.094	0.198		0.74	0.095	0.194		0.74	0.489	0.195		0.74	0.566	0.197		0.74	1.541	0.203
0.75	1.637	0.188		0.75	1.039	0.175		0.75	0.611	0.17		0.75	0.992	0.233		0.75	0.092	0.197		0.75	0.094	0.196		0.75	0.465	0.195		0.75	0.519	0.197		0.75	1.522	0.2
0.76	1.684	0.193		0.76	1.026	0.176		0.76	0.589	0.17		0.76	0.987	0.232		0.76	0.091	0.195		0.76	0.098	0.197		0.76	0.439	0.192		0.76	0.459	0.196		0.76	1.502	0.197
0.77	1.731	0.197		0.77	1.015	0.176		0.77	0.577	0.169		0.77	0.974	0.232		0.77	0.092	0.194		0.77	0.1	0.197		0.77	0.424	0.191		0.77	0.408	0.195		0.77	1.477	0.195
0.78	1.78	0.199		0.78	1.005	0.176		0.78	0.568	0.168		0.78	0.956	0.228		0.78	0.094	0.195		0.78	0.099	0.196		0.78	0.416	0.19		0.78	0.363	0.193		0.78	1.439	0.193
0.79	1.824	0.2		0.79	0.995	0.176		0.79	0.559	0.167		0.79	0.934	0.224		0.79	0.097	0.196		0.79	0.097	0.195		0.79	0.421	0.189		0.79	0.321	0.191		0.79	1.407	0.193
0.8	1.862	0.203		0.8	0.992	0.177		0.8	0.552	0.167		0.8	0.91	0.222		0.8	0.103	0.197		0.8	0.092	0.194		0.8	0.432	0.189		0.8	0.293	0.189		0.8	1.374	0.193
0.81	1.902	0.204		0.81	0.991	0.177		0.81	0.545	0.165		0.81	0.881	0.219		0.81	0.108	0.198		0.81	0.087	0.194		0.81	0.455	0.19		0.81	0.271	0.188		0.81	1.339	0.194
0.82	1.942	0.203		0.82	0.987	0.176		0.82	0.54	0.164		0.82	0.85	0.22		0.82	0.115	0.2		0.82	0.076	0.193		0.82	0.484	0.192		0.82	0.255	0.187		0.82	1.305	0.196
0.83	1.978	0.202		0.83	0.983	0.175		0.83	0.555	0.165		0.83	0.821	0.221		0.83	0.121	0.202		0.83	0.065	0.192		0.83	0.519	0.194		0.83	0.246	0.186		0.83	1.271	0.198
0.84	2.015	0.201		0.84	0.98	0.175		0.84	0.582	0.167		0.84	0.789	0.222		0.84	0.126	0.201		0.84	0.054	0.192		0.84	0.54	0.196		0.84	0.242	0.186		0.84	1.243	0.2
0.85	2.054	0.201		0.85	0.976	0.175		0.85	0.618	0.168		0.85	0.753	0.224		0.85	0.13	0.2		0.85	0.044	0.193		0.85	0.563	0.197		0.85	0.234	0.187		0.85	1.221	0.2
0.86	2.096	0.202		0.86	0.976	0.174		0.86	0.668	0.171		0.86	0.719	0.227		0.86	0.133	0.199		0.86	0.036	0.193		0.86	0.576	0.197		0.86	0.214	0.186		0.86	1.198	0.2
0.87	2.139	0.199		0.87	0.976	0.172		0.87	0.731	0.173		0.87	0.682	0.226		0.87	0.133	0.198		0.87	0.031	0.193		0.87	0.595	0.198		0.87	0.188	0.186		0.87	1.175	0.199
0.88	2.178	0.201		0.88	0.972	0.173		0.88	0.79	0.176		0.88	0.645	0.224		0.88	0.132	0.197		0.88	0.026	0.193		0.88	0.621	0.198		0.88	0.161	0.186		0.88	1.161	0.197
0.89	2.213	0.203		0.89	0.964	0.173		0.89	0.853	0.179		0.89	0.606	0.221		0.89	0.128	0.196		0.89	0.025	0.194		0.89	0.631	0.198		0.89	0.13	0.186		0.89	1.149	0.194
0.9	2.254	0.206		0.9	0.953	0.174		0.9	0.93	0.18		0.9	0.566	0.218		0.9	0.134	0.196		0.9	0.023	0.194		0.9	0.641	0.197		0.9	0.096	0.186		0.9	1.135	0.193
0.91	2.294	0.209		0.91	0.935	0.174		0.91	1.011	0.181		0.91	0.537	0.215		0.91	0.139	0.197		0.91	0.022	0.194		0.91	0.657	0.197		0.91	0.064	0.185		0.91	1.114	0.192
0.92	2.324	0.212		0.92	0.912	0.174		0.92	1.104	0.183		0.92	0.513	0.212		0.92	0.145	0.199		0.92	0.02	0.193		0.92	0.651	0.197		0.92	0.03	0.183		0.92	1.095	0.195
0.93	2.353	0.214		0.93	0.888	0.175		0.93	1.211	0.185		0.93	0.492	0.209		0.93	0.151	0.199		0.93	0.018	0.193		0.93	0.636	0.196		0.93	0.01	0.183		0.93	1.079	0.198
0.94	2.378	0.216		0.94	0.859	0.174		0.94	1.299	0.187		0.94	0.47	0.208		0.94	0.156	0.2		0.94	0.014	0.192		0.94	0.612	0.195		0.94	0	0.183		0.94	1.065	0.201
0.95	2.404	0.216		0.95	0.822	0.172		0.95	1.373	0.189		0.95	0.454	0.209		0.95	0.159	0.201		0.95	0.008	0.191		0.95	0.571	0.194		0.95	0.015	0.182		0.95	1.052	0.206
0.96	2.434	0.214		0.96	0.78	0.169		0.96	1.444	0.192		0.96	0.442	0.208		0.96	0.165	0.202		0.96	0.003	0.19		0.96	0.536	0.194		0.96	0.033	0.181		0.96	1.04	0.211
0.97	2.458	0.211		0.97	0.731	0.167		0.97	1.506	0.195		0.97	0.435	0.207		0.97	0.169	0.202		0.97	0	0.189		0.97	0.493	0.193		0.97	0.055	0.181		0.97	1.043	0.212
0.98	2.482	0.21		0.98	0.678	0.165		0.98	1.56	0.198		0.98	0.425	0.206		0.98	0.172	0.201		0.98	0	0.19		0.98	0.456	0.193		0.98	0.082	0.182		0.98	1.055	0.212
0.99	2.504	0.208		0.99	0.619	0.162		0.99	1.609	0.2		0.99	0.419	0.205		0.99	0.175	0.2		0.99	0.004	0.191		0.99	0.408	0.192		0.99	0.105	0.183		0.99	1.066	0.211
1	2.518	0.207		1	0.555	0.16		1	1.664	0.201		1	0.416	0.204		1	0.176	0.2		1	0.012	0.192		1	0.356	0.191		1	0.138	0.185		1	1.08	0.21
1.01	2.527	0.209		1.01	0.486	0.158		1.01	1.697	0.203		1.01	0.411	0.202		1.01	0.176	0.2		1.01	0.021	0.193		1.01	0.319	0.19		1.01	0.174	0.186		1.01	1.098	0.209
1.02	2.528	0.211		1.02	0.412	0.157		1.02	1.722	0.204		1.02	0.409	0.198		1.02	0.173	0.198		1.02	0.036	0.195		1.02	0.268	0.188		1.02	0.195	0.188		1.02	1.117	0.208
1.03	2.522	0.214		1.03	0.335	0.157		1.03	1.742	0.204		1.03	0.403	0.196		1.03	0.168	0.197		1.03	0.053	0.197		1.03	0.223	0.185		1.03	0.223	0.19		1.03	1.14	0.206
1.04	2.51	0.217		1.04	0.262	0.154		1.04	1.75	0.203		1.04	0.399	0.194		1.04	0.161	0.197		1.04	0.075	0.197		1.04	0.178	0.182		1.04	0.248	0.19		1.04	1.15	0.206
1.05	2.485	0.217		1.05	0.19	0.152		1.05	1.761	0.203		1.05	0.396	0.189		1.05	0.153	0.198		1.05	0.097	0.196		1.05	0.131	0.18		1.05	0.276	0.189		1.05	1.163	0.209
1.06	2.455	0.216		1.06	0.131	0.151		1.06	1.767	0.203		1.06	0.395	0.186		1.06	0.144	0.198		1.06	0.119	0.195		1.06	0.096	0.179		1.06	0.32	0.19		1.06	1.181	0.208
1.07	2.43	0.216		1.07	0.086	0.15		1.07	1.763	0.203		1.07	0.393	0.184		1.07	0.133	0.199		1.07	0.141	0.195		1.07	0.074	0.179		1.07	0.363	0.19		1.07	1.201	0.207
1.08	2.401	0.213		1.08	0.049	0.148		1.08	1.751	0.201		1.08	0.404	0.186		1.08	0.122	0.199		1.08	0.163	0.195		1.08	0.05	0.179		1.08	0.421	0.191		1.08	1.216	0.207
1.09	2.368	0.211		1.09	0.022	0.147		1.09	1.737	0.2		1.09	0.417	0.188		1.09	0.109	0.201		1.09	0.185	0.195		1.09	0.026	0.179		1.09	0.482	0.192		1.09	1.23	0.207
1.1	2.33	0.208		1.1	0.006	0.145		1.1	1.714	0.201		1.1	0.434	0.19		1.1	0.097	0.201		1.1	0.208	0.195		1.1	0.008	0.179		1.1	0.544	0.193		1.1	1.246	0.206
1.11	2.294	0.205		1.11	0	0.145		1.11	1.678	0.2		1.11	0.453	0.192		1.11	0.085	0.199		1.11	0.23	0.197		1.11	0	0.181		1.11	0.615	0.195		1.11	1.266	0.203
1.12	2.256	0.204		1.12	0.005	0.145		1.12	1.637	0.2		1.12	0.47	0.196		1.12	0.073	0.197		1.12	0.253	0.199		1.12	0	0.181		1.12	0.687	0.198		1.12	1.281	0.199
1.13	2.217	0.203		1.13	0.022	0.144		1.13	1.592	0.199		1.13	0.49	0.2		1.13	0.061	0.196		1.13	0.277	0.2		1.13	0.003	0.18		1.13	0.759	0.2		1.13	1.289	0.197
1.14	2.17	0.202		1.14	0.049	0.145		1.14	1.527	0.198		1.14	0.509	0.199		1.14	0.048	0.195		1.14	0.301	0.201		1.14	0.01	0.18		1.14	0.835	0.202		1.14	1.291	0.195
1.15	2.121	0.201		1.15	0.087	0.147		1.15	1.452	0.196		1.15	0.525	0.197		1.15	0.035	0.193		1.15	0.328	0.203		1.15	0.027	0.179		1.15	0.899	0.204		1.15	1.293	0.191
1.16	2.072	0.202		1.16	0.136	0.149		1.16	1.378	0.194		1.16	0.532	0.195		1.16	0.025	0.192		1.16	0.355	0.204		1.16	0.046	0.179		1.16	0.963	0.206		1.16	1.289	0.187
1.17	2.015	0.203		1.17	0.194	0.152		1.17	1.297	0.19		1.17	0.536	0.193		1.17	0.015	0.193		1.17	0.38	0.205		1.17	0.08	0.18		1.17	1.024	0.208		1.17	1.264	0.185
1.18	1.954	0.203		1.18	0.263	0.155		1.18	1.223	0.187		1.18	0.535	0.192		1.18	0.009	0.194		1.18	0.407	0.205		1.18	0.118	0.18		1.18	1.088	0.209		1.18	1.232	0.187
1.19	1.892	0.204		1.19	0.342	0.158		1.19	1.161	0.184		1.19	0.531	0.19		1.19	0.004	0.196		1.19	0.431	0.205		1.19	0.157	0.181		1.19	1.15	0.21		1.19	1.192	0.189
1.2	1.831	0.202		1.2	0.429	0.161		1.2	1.107	0.182		1.2	0.525	0.188		1.2	0	0.196		1.2	0.456	0.206		1.2	0.201	0.184		1.2	1.213	0.211		1.2	1.146	0.19
1.21	1.771	0.2		1.21	0.508	0.163		1.21	1.061	0.179		1.21	0.514	0.191		1.21	0	0.196		1.21	0.48	0.206		1.21	0.251	0.185		1.21	1.278	0.213		1.21	1.092	0.192
1.22	1.712	0.198		1.22	0.579	0.164		1.22	1.017	0.179		1.22	0.501	0.194		1.22	0.004	0.197		1.22	0.502	0.206		1.22	0.306	0.187		1.22	1.336	0.213		1.22	1.028	0.195
1.23	1.657	0.194		1.23	0.644	0.164		1.23	0.968	0.178		1.23	0.488	0.195		1.23	0.009	0.197		1.23	0.523	0.205		1.23	0.366	0.19		1.23	1.394	0.213		1.23	0.963	0.198
1.24	1.617	0.19		1.24	0.706	0.166		1.24	0.922	0.178		1.24	0.471	0.196		1.24	0.018	0.196		1.24	0.543	0.206		1.24	0.429	0.192		1.24	1.449	0.215		1.24	0.904	0.197
1.25	1.582	0.187		1.25	0.764	0.167		1.25	0.881	0.178		1.25	0.46	0.199		1.25	0.028	0.196		1.25	0.564	0.207		1.25	0.498	0.195		1.25	1.489	0.216		1.25	0.842	0.193
1.26	1.553	0.184		1.26	0.816	0.167		1.26	0.838	0.177		1.26	0.444	0.203		1.26	0.039	0.195		1.26	0.582	0.209		1.26	0.572	0.197		1.26	1.522	0.218		1.26	0.773	0.191
1.27	1.525	0.186		1.27	0.864	0.17		1.27	0.785	0.176		1.27	0.429	0.205		1.27	0.053	0.196		1.27	0.599	0.21		1.27	0.637	0.198		1.27	1.552	0.219		1.27	0.702	0.188
1.28	1.502	0.187		1.28	0.907	0.172		1.28	0.728	0.174		1.28	0.411	0.206		1.28	0.067	0.196		1.28	0.612	0.211		1.28	0.693	0.2		1.28	1.57	0.22		1.28	0.631	0.186
1.29	1.482	0.188		1.29	0.944	0.174		1.29	0.668	0.171		1.29	0.385	0.206		1.29	0.085	0.195		1.29	0.623	0.213		1.29	0.749	0.202		1.29	1.594	0.222		1.29	0.56	0.184
1.3	1.466	0.191		1.3	0.974	0.176		1.3	0.599	0.169		1.3	0.356	0.206		1.3	0.105	0.196		1.3	0.631	0.214		1.3	0.806	0.202		1.3	1.609	0.223		1.3	0.481	0.182
1.31	1.442	0.194		1.31	1.003	0.177		1.31	0.526	0.166		1.31	0.324	0.207		1.31	0.128	0.197		1.31	0.635	0.212		1.31	0.858	0.202		1.31	1.617	0.222		1.31	0.403	0.185
1.32	1.422	0.194		1.32	1.034	0.178		1.32	0.447	0.163		1.32	0.288	0.204		1.32	0.151	0.199		1.32	0.634	0.211		1.32	0.911	0.203		1.32	1.626	0.221		1.32	0.327	0.189
1.33	1.407	0.192		1.33	1.063	0.179		1.33	0.369	0.16		1.33	0.251	0.2		1.33	0.176	0.2		1.33	0.63	0.21		1.33	0.968	0.205		1.33	1.629	0.221		1.33	0.262	0.19
1.34	1.391	0.19		1.34	1.088	0.179		1.34	0.312	0.158		1.34	0.215	0.201		1.34	0.203	0.202		1.34	0.621	0.209		1.34	1.01	0.207		1.34	1.634	0.22		1.34	0.201	0.192
1.35	1.378	0.188		1.35	1.112	0.179		1.35	0.277	0.157		1.35	0.176	0.202		1.35	0.232	0.204		1.35	0.608	0.208		1.35	1.048	0.209		1.35	1.632	0.219		1.35	0.144	0.196
1.36	1.369	0.186		1.36	1.139	0.179		1.36	0.244	0.156		1.36	0.142	0.203		1.36	0.258	0.205		1.36	0.595	0.207		1.36	1.075	0.211		1.36	1.614	0.218		1.36	0.099	0.2
1.37	1.367	0.184		1.37	1.171	0.18		1.37	0.223	0.157		1.37	0.112	0.204		1.37	0.284	0.206		1.37	0.579	0.208		1.37	1.093	0.213		1.37	1.59	0.218		1.37	0.065	0.202
1.38	1.372	0.182		1.38	1.206	0.181		1.38	0.219	0.157		1.38	0.082	0.205		1.38	0.307	0.205		1.38	0.563	0.208		1.38	1.109	0.215		1.38	1.537	0.218		1.38	0.038	0.203
1.39	1.381	0.181		1.39	1.24	0.181		1.39	0.226	0.158		1.39	0.057	0.207		1.39	0.331	0.204		1.39	0.546	0.209		1.39	1.124	0.214		1.39	1.481	0.218		1.39	0.02	0.204
1.4	1.392	0.184		1.4	1.277	0.183		1.4	0.234	0.159		1.4	0.036	0.208		1.4	0.351	0.204		1.4	0.53	0.209		1.4	1.138	0.213		1.4	1.393	0.216		1.4	0.006	0.206
1.41	1.417	0.184		1.41	1.319	0.184		1.41	0.255	0.16		1.41	0.022	0.204		1.41	0.369	0.203		1.41	0.518	0.208		1.41	1.146	0.213		1.41	1.295	0.214		1.41	0	0.208
1.42	1.444	0.184		1.42	1.364	0.186		1.42	0.293	0.161		1.42	0.015	0.2		1.42	0.386	0.203		1.42	0.505	0.209		1.42	1.157	0.213		1.42	1.195	0.212		1.42	0.007	0.206
1.43	1.475	0.184		1.43	1.41	0.188		1.43	0.342	0.162		1.43	0.012	0.198		1.43	0.401	0.204		1.43	0.493	0.208		1.43	1.161	0.212		1.43	1.094	0.21		1.43	0.011	0.205
1.44	1.5	0.184		1.44	1.459	0.19		1.44	0.401	0.163		1.44	0.013	0.196		1.44	0.417	0.206		1.44	0.482	0.207		1.44	1.171	0.212		1.44	0.997	0.207		1.44	0.02	0.208
1.45	1.529	0.184		1.45	1.514	0.193		1.45	0.463	0.163		1.45	0.019	0.194		1.45	0.432	0.208		1.45	0.467	0.205		1.45	1.186	0.211		1.45	0.921	0.204		1.45	0.037	0.21
1.46	1.559	0.182		1.46	1.565	0.194		1.46	0.52	0.164		1.46	0.029	0.192		1.46	0.445	0.21		1.46	0.453	0.204		1.46	1.193	0.213		1.46	0.858	0.202		1.46	0.058	0.213
1.47	1.591	0.179		1.47	1.61	0.196		1.47	0.572	0.165		1.47	0.045	0.195		1.47	0.459	0.21		1.47	0.44	0.204		1.47	1.202	0.215		1.47	0.807	0.201		1.47	0.087	0.216
1.48	1.621	0.177		1.48	1.651	0.197		1.48	0.619	0.167		1.48	0.063	0.198		1.48	0.472	0.211		1.48	0.426	0.204		1.48	1.21	0.215		1.48	0.759	0.199		1.48	0.121	0.219
1.49	1.652	0.176		1.49	1.687	0.196		1.49	0.661	0.169		1.49	0.082	0.202		1.49	0.483	0.211		1.49	0.414	0.202		1.49	1.226	0.215		1.49	0.718	0.197		1.49	0.162	0.224
1.5	1.69	0.173		1.5	1.719	0.196		1.5	0.698	0.171		1.5	0.106	0.203		1.5	0.493	0.211		1.5	0.403	0.202		1.5	1.247	0.217		1.5	0.676	0.196		1.5	0.211	0.226
1.51	1.727	0.17		1.51	1.75	0.196		1.51	0.744	0.174		1.51	0.133	0.204		1.51	0.501	0.21		1.51	0.395	0.202		1.51	1.265	0.218		1.51	0.63	0.195		1.51	0.268	0.224
1.52	1.765	0.169		1.52	1.782	0.196		1.52	0.784	0.176		1.52	0.158	0.207		1.52	0.507	0.209		1.52	0.387	0.202		1.52	1.285	0.219		1.52	0.583	0.194		1.52	0.327	0.222
1.53	1.804	0.172		1.53	1.812	0.198		1.53	0.812	0.177		1.53	0.185	0.208		1.53	0.508	0.208		1.53	0.384	0.202		1.53	1.302	0.218		1.53	0.534	0.193		1.53	0.385	0.221
1.54	1.846	0.175		1.54	1.845	0.2		1.54	0.839	0.177		1.54	0.211	0.207		1.54	0.507	0.208		1.54	0.382	0.202		1.54	1.323	0.218		1.54	0.476	0.192		1.54	0.442	0.22
1.55	1.886	0.178		1.55	1.87	0.201		1.55	0.861	0.177		1.55	0.236	0.206		1.55	0.504	0.208		1.55	0.382	0.202		1.55	1.343	0.219		1.55	0.415	0.19		1.55	0.5	0.219
1.56	1.929	0.181		1.56	1.887	0.203		1.56	0.879	0.177		1.56	0.259	0.205		1.56	0.5	0.208		1.56	0.384	0.202		1.56	1.365	0.219		1.56	0.354	0.19		1.56	0.544	0.219
1.57	1.964	0.185		1.57	1.905	0.205		1.57	0.891	0.177		1.57	0.283	0.205		1.57	0.498	0.208		1.57	0.386	0.202		1.57	1.389	0.219		1.57	0.3	0.188		1.57	0.586	0.222
1.58	2.011	0.189		1.58	1.929	0.206		1.58	0.903	0.176		1.58	0.304	0.205		1.58	0.494	0.209		1.58	0.388	0.202		1.58	1.406	0.218		1.58	0.257	0.187		1.58	0.621	0.227
1.59	2.057	0.189		1.59	1.953	0.206		1.59	0.916	0.176		1.59	0.332	0.202		1.59	0.491	0.21		1.59	0.386	0.202		1.59	1.434	0.219		1.59	0.241	0.187		1.59	0.653	0.231
1.6	2.102	0.186		1.6	1.975	0.206		1.6	0.922	0.176		1.6	0.358	0.204		1.6	0.488	0.21		1.6	0.38	0.202		1.6	1.451	0.221		1.6	0.236	0.187		1.6	0.684	0.233
1.61	2.147	0.186		1.61	1.997	0.206		1.61	0.933	0.176		1.61	0.384	0.206		1.61	0.487	0.211		1.61	0.373	0.202		1.61	1.462	0.222		1.61	0.225	0.187		1.61	0.708	0.234
1.62	2.192	0.185		1.62	2.023	0.206		1.62	0.939	0.175		1.62	0.412	0.209		1.62	0.486	0.211		1.62	0.363	0.202		1.62	1.458	0.222		1.62	0.224	0.186		1.62	0.727	0.237
1.63	2.238	0.184		1.63	2.054	0.206		1.63	0.943	0.174		1.63	0.436	0.212		1.63	0.485	0.211		1.63	0.352	0.201		1.63	1.46	0.223		1.63	0.222	0.186		1.63	0.742	0.238
1.64	2.285	0.183		1.64	2.09	0.206		1.64	0.95	0.173		1.64	0.461	0.214		1.64	0.485	0.211		1.64	0.339	0.201		1.64	1.461	0.225		1.64	0.217	0.186		1.64	0.752	0.237
1.65	2.324	0.182		1.65	2.129	0.207		1.65	0.959	0.172		1.65	0.487	0.217		1.65	0.483	0.209		1.65	0.327	0.201		1.65	1.447	0.225		1.65	0.209	0.186		1.65	0.758	0.236
1.66	2.362	0.186		1.66	2.166	0.209		1.66	0.955	0.169		1.66	0.508	0.219		1.66	0.479	0.208		1.66	0.314	0.201		1.66	1.431	0.223		1.66	0.21	0.186		1.66	0.76	0.235
1.67	2.395	0.191		1.67	2.2	0.209		1.67	0.951	0.167		1.67	0.527	0.219		1.67	0.475	0.207		1.67	0.302	0.2		1.67	1.403	0.221		1.67	0.201	0.186		1.67	0.756	0.235
1.68	2.421	0.193		1.68	2.231	0.208		1.68	0.964	0.164		1.68	0.537	0.217		1.68	0.471	0.206		1.68	0.29	0.2		1.68	1.376	0.219		1.68	0.198	0.186		1.68	0.755	0.234
1.69	2.442	0.195		1.69	2.257	0.208		1.69	0.979	0.163		1.69	0.544	0.214		1.69	0.467	0.206		1.69	0.278	0.2		1.69	1.342	0.217		1.69	0.204	0.186		1.69	0.754	0.231
1.7	2.45	0.199		1.7	2.281	0.206		1.7	1.001	0.162		1.7	0.55	0.212		1.7	0.465	0.207		1.7	0.268	0.199		1.7	1.297	0.215		1.7	0.216	0.186		1.7	0.757	0.232
1.71	2.456	0.203		1.71	2.308	0.205		1.71	1.023	0.161		1.71	0.557	0.21		1.71	0.453	0.208		1.71	0.259	0.199		1.71	1.248	0.213		1.71	0.233	0.187		1.71	0.756	0.234
1.72	2.454	0.205		1.72	2.332	0.203		1.72	1.054	0.16		1.72	0.561	0.208		1.72	0.443	0.209		1.72	0.251	0.199		1.72	1.196	0.212		1.72	0.262	0.187		1.72	0.752	0.236
1.73	2.448	0.206		1.73	2.346	0.201		1.73	1.094	0.16		1.73	0.566	0.208		1.73	0.436	0.21		1.73	0.245	0.199		1.73	1.146	0.212		1.73	0.282	0.188		1.73	0.748	0.238
1.74	2.436	0.206		1.74	2.366	0.2		1.74	1.128	0.162		1.74	0.574	0.208		1.74	0.431	0.21		1.74	0.241	0.198		1.74	1.101	0.212		1.74	0.3	0.188		1.74	0.742	0.24
1.75	2.428	0.208		1.75	2.384	0.199		1.75	1.167	0.164		1.75	0.584	0.209		1.75	0.426	0.209		1.75	0.237	0.198		1.75	1.071	0.211		1.75	0.31	0.189		1.75	0.738	0.242
1.76	2.418	0.208		1.76	2.407	0.198		1.76	1.211	0.166		1.76	0.601	0.209		1.76	0.424	0.209		1.76	0.234	0.198		1.76	1.042	0.211		1.76	0.309	0.189		1.76	0.731	0.242
1.77	2.405	0.206		1.77	2.424	0.196		1.77	1.268	0.169		1.77	0.618	0.205		1.77	0.42	0.208		1.77	0.23	0.198		1.77	1.009	0.21		1.77	0.297	0.188		1.77	0.721	0.241
1.78	2.388	0.203		1.78	2.438	0.196		1.78	1.328	0.172		1.78	0.634	0.201		1.78	0.419	0.207		1.78	0.228	0.198		1.78	0.98	0.209		1.78	0.274	0.188		1.78	0.715	0.237
1.79	2.363	0.205		1.79	2.448	0.197		1.79	1.367	0.174		1.79	0.651	0.197		1.79	0.417	0.206		1.79	0.225	0.198		1.79	0.949	0.208		1.79	0.239	0.187		1.79	0.711	0.233
1.8	2.335	0.206		1.8	2.454	0.198		1.8	1.399	0.175		1.8	0.666	0.192		1.8	0.415	0.205		1.8	0.222	0.198		1.8	0.926	0.206		1.8	0.202	0.186		1.8	0.701	0.23
1.81	2.302	0.207		1.81	2.455	0.199		1.81	1.419	0.174		1.81	0.677	0.188		1.81	0.414	0.204		1.81	0.22	0.198		1.81	0.911	0.205		1.81	0.16	0.185		1.81	0.693	0.228
1.82	2.26	0.208		1.82	2.451	0.199		1.82	1.431	0.174		1.82	0.688	0.184		1.82	0.412	0.205		1.82	0.217	0.198		1.82	0.909	0.205		1.82	0.123	0.184		1.82	0.675	0.225
1.83	2.208	0.209		1.83	2.442	0.201		1.83	1.435	0.173		1.83	0.694	0.181		1.83	0.409	0.203		1.83	0.215	0.198		1.83	0.924	0.205		1.83	0.098	0.183		1.83	0.657	0.225
1.84	2.153	0.211		1.84	2.434	0.202		1.84	1.428	0.172		1.84	0.698	0.18		1.84	0.405	0.201		1.84	0.215	0.198		1.84	0.937	0.204		1.84	0.079	0.183		1.84	0.639	0.224
1.85	2.091	0.211		1.85	2.422	0.201		1.85	1.42	0.171		1.85	0.703	0.18		1.85	0.399	0.2		1.85	0.215	0.198		1.85	0.949	0.205		1.85	0.069	0.183		1.85	0.62	0.224
1.86	2.027	0.206		1.86	2.404	0.199		1.86	1.402	0.17		1.86	0.705	0.18		1.86	0.394	0.198		1.86	0.217	0.198		1.86	0.96	0.205		1.86	0.071	0.183		1.86	0.601	0.223
1.87	1.961	0.201		1.87	2.382	0.197		1.87	1.373	0.17		1.87	0.709	0.181		1.87	0.386	0.195		1.87	0.221	0.198		1.87	0.965	0.206		1.87	0.079	0.183		1.87	0.59	0.219
1.88	1.892	0.198		1.88	2.358	0.196		1.88	1.333	0.171		1.88	0.716	0.183		1.88	0.375	0.192		1.88	0.226	0.198		1.88	0.969	0.206		1.88	0.099	0.183		1.88	0.585	0.214
1.89	1.822	0.194		1.89	2.331	0.194		1.89	1.283	0.17		1.89	0.722	0.185		1.89	0.365	0.188		1.89	0.234	0.198		1.89	0.977	0.206		1.89	0.122	0.184		1.89	0.584	0.208
1.9	1.752	0.191		1.9	2.296	0.193		1.9	1.228	0.17		1.9	0.728	0.187		1.9	0.36	0.186		1.9	0.243	0.199		1.9	0.979	0.206		1.9	0.148	0.185		1.9	0.585	0.202
1.91	1.682	0.187		1.91	2.253	0.191		1.91	1.17	0.17		1.91	0.733	0.189		1.91	0.353	0.184		1.91	0.254	0.199		1.91	0.974	0.207		1.91	0.178	0.185		1.91	0.589	0.196
1.92	1.624	0.188		1.92	2.209	0.191		1.92	1.111	0.171		1.92	0.739	0.189		1.92	0.345	0.181		1.92	0.265	0.199		1.92	0.968	0.207		1.92	0.211	0.186		1.92	0.594	0.191
1.93	1.565	0.19		1.93	2.163	0.191		1.93	1.062	0.172		1.93	0.752	0.189		1.93	0.335	0.179		1.93	0.278	0.2		1.93	0.955	0.206		1.93	0.247	0.187		1.93	0.603	0.187
1.94	1.509	0.192		1.94	2.113	0.19		1.94	1.023	0.173		1.94	0.759	0.189		1.94	0.323	0.178		1.94	0.293	0.2		1.94	0.941	0.206		1.94	0.287	0.188		1.94	0.611	0.184
1.95	1.46	0.191		1.95	2.057	0.19		1.95	0.988	0.174		1.95	0.766	0.186		1.95	0.312	0.178		1.95	0.308	0.2		1.95	0.926	0.205		1.95	0.33	0.189		1.95	0.613	0.183
1.96	1.413	0.191		1.96	2.006	0.191		1.96	0.956	0.175		1.96	0.773	0.183		1.96	0.301	0.179		1.96	0.327	0.201		1.96	0.917	0.205		1.96	0.376	0.19		1.96	0.624	0.182
1.97	1.372	0.192		1.97	1.963	0.192		1.97	0.931	0.176		1.97	0.778	0.181		1.97	0.291	0.179		1.97	0.346	0.202		1.97	0.898	0.204		1.97	0.422	0.191		1.97	0.638	0.182
1.98	1.333	0.191		1.98	1.924	0.194		1.98	0.917	0.175		1.98	0.784	0.179		1.98	0.28	0.18		1.98	0.367	0.202		1.98	0.883	0.204		1.98	0.475	0.193		1.98	0.653	0.183
1.99	1.292	0.188		1.99	1.887	0.195		1.99	0.905	0.174		1.99	0.79	0.181		1.99	0.269	0.181		1.99	0.389	0.203		1.99	0.867	0.204		1.99	0.528	0.194		1.99	0.671	0.184
2	1.251	0.185		2	1.854	0.195		2	0.898	0.175		2	0.792	0.183		2	0.26	0.183		2	0.412	0.204		2	0.837	0.203		2	0.58	0.195		2	0.693	0.184

## Sheet: Extended Data Fig. 7c
insulin-1			insulin-2			insulin-3			OP-1			OP-2			OP-3			OP-I-1			OP-I-2			OP-I-3
X (nm)	Y (nm)		X (nm)	Y (nm)		X (nm)	Y (nm)		X (nm)	Y (nm)		X (nm)	Y (nm)		X (nm)	Y (nm)		X (nm)	Y (nm)		X (nm)	Y (nm)		X (nm)	Y (nm)
5.492	5.466		5.492	5.466		5.492	5.466		5.532	5.524		5.532	5.524		5.532	5.524		5.513	5.534		5.513	5.534		5.513	5.534
5.603	5.651		5.374	5.35		5.223	5.472		5.442	5.578		5.397	5.554		6.126	5.709		5.51	5.512		5.298	5.403		5.516	5.779
5.567	5.371		5.178	5.293		5.656	5.533		5.337	5.102		5.811	5.197		5.594	5.771		5.276	5.674		5.342	5.407		5.318	5.824
5.609	5.411		5.093	5.66		5.456	5.677		5.289	5.075		5.805	5.589		5.465	5.8		5.463	5.177		5.199	5.669		5.201	5.793
5.355	5.26		5.567	5.269		5.764	5.588		5.656	4.872		6.204	5.426		5.613	5.698		5.664	5.099		5.19	5.541		5.383	5.397
5.282	5.129		5.411	5.439		5.536	5.076		5.43	4.774		6.154	5.305		5.639	5.938		5.705	5.124		5.193	5.594		5.642	5.552
5.407	5.102		5.369	5.358		5.446	5.575		5.098	5.195		6.401	5.388		5.802	5.732		5.455	5.604		5.446	5.682		5.549	5.82
5.518	5.062		5.34	5.12		5.471	5.615		5.59	5.644		6.497	5.005		5.811	6.01		5.443	5.674		5.628	5.123		5.301	5.897
5.424	5.178		5.491	4.942		5.669	5.67		4.965	5.696		6.359	4.778		5.827	5.49		5.561	5.678		5.362	5.495		5.408	5.956
5.388	5.078		5.49	5.209		5.686	5.475		5.046	5.91		6.385	4.634		6.018	5.581		5.66	5.907		5.435	5.565		5.113	5.88
5.462	5.054		5.487	5.178		5.712	5.667		5.264	5.961		6.195	4.765		6.087	5.752		5.822	6.358		5.155	5.59		5.221	5.706
5.367	5.224		5.515	5.222		5.762	5.45		4.878	5.237		6.285	4.391		6.157	6.023		5.71	6.388		5.065	5.599		5.428	5.968
5.309	5.089		5.382	5.161		5.501	5.68		4.541	4.763		6.09	4.594		6.053	5.715		5.751	6.143		4.899	5.392		5.476	5.879
5.152	5.306		5.474	5.098		5.476	5.523		4.878	5.151		5.863	3.927		5.605	5.976		5.799	6.221		5.026	5.259		5.361	5.821
5.253	5.454		5.682	5.216		5.383	5.797		4.916	5.199		5.904	3.866		5.686	5.922		5.854	6.397		5.115	5.494		5.261	5.866
5.039	5.508		5.751	5.162		5.347	5.73		4.813	5.48		5.724	3.497		5.609	6.199		5.982	6.159		5.045	5.609		5.376	5.816
5.328	5.135		5.763	5.159		5.388	5.872		4.942	5.261		6.12	3.65		5.551	6.439		5.998	6.009		5.151	5.718		5.619	5.993
5.18	5.15		5.86	5.131		5.143	6.136		4.957	5.137		6.358	3.421		5.558	6.345		6.14	6.425		5.087	5.776		5.866	5.756
5.111	5.194		6.263	5.161		5.347	5.912		5.329	5.536		6.252	3.499		5.547	6.067		5.979	6.427		5.003	5.776		5.6	5.783
5.174	5.298		6.077	5.115		5.389	5.742		4.532	5.033		6.27	3.245		5.472	6.01		5.949	6.49		5.242	5.921		5.622	5.648
5.044	5.408		6.361	5.313		5.078	5.932		4.439	5.057		6.338	3.56		5.293	5.919		6.188	6.278		5.173	5.878		5.493	5.584
5.482	5.37		5.967	5.575		5.477	5.715		4.507	5.042		6.325	3.793		5.11	5.769		5.848	6.32		5.186	6.136		5.45	5.798
5.337	5.573		5.985	5.636		5.539	5.64		4.305	4.723		6.146	4.14		5.078	5.665		5.898	6.546		5.004	5.745		5.333	5.855
5.398	5.4		6.024	5.369		5.377	5.717		4.13	4.765		5.939	4.058		4.741	5.393		5.787	6.413		5.01	5.68		5.262	6.091
5.45	5.547		6.05	5.059		5.498	5.311		3.938	4.903		5.707	4.113		4.744	5.606		6.004	6.469		4.971	5.815		5.455	6.022
5.372	5.45		5.976	5.338		5.588	5.45		3.993	4.92		6.048	3.824		4.636	5.1		5.982	6.09		5.222	5.758		5.028	6.013
5.497	5.428		6.123	5.258		5.518	5.702		3.77	4.642		6.176	3.932		4.656	5.191		6.128	5.951		5.082	5.925		5.17	6.117
5.255	5.353		5.925	5.032		5.467	5.569		3.69	5.318		6.251	3.672		4.719	5.125		5.997	5.99		5.06	5.715		4.831	5.9
5.185	5.37		6.249	5.494		5.564	5.66		3.446	5.085		6.138	3.727		4.692	5.48		6	5.635		5.085	5.694		4.794	5.951
5.119	5.356		6.08	5.305		5.508	5.531		4.011	5.319		6.205	3.363		4.734	5.151		6.174	5.569		5.212	5.62		5.104	5.981
5.532	5.656		5.834	5.4		5.678	5.38		3.555	5.253		6.25	3.605		4.493	5.299		6.238	5.67		4.789	5.634		4.741	5.983
5.52	5.316		5.958	5.414		5.519	5.314		3.445	5.462		6.374	3.375		4.646	5.359		6.29	5.689		4.752	5.636		4.899	5.968
5.577	5.321		5.783	5.619		5.703	5.222		4.002	5.678		6.162	3.366		4.794	5.517		6.127	5.906		4.668	5.812		5.127	6.082
5.693	5.408		5.977	5.269		5.831	5.238		4.146	5.973		6.287	3.175		4.715	5.296		5.99	5.931		4.905	5.988		4.602	6.24
5.675	5.556		5.898	5.58		5.512	5.276		3.997	6.123		6.271	2.987		4.718	5.296		6.037	5.925		4.952	5.712		4.801	5.915
5.547	5.359		5.928	5.296		5.562	5.227		3.523	6.408		6.443	3.092		4.876	5.143		6.075	5.861		5.019	5.483		4.803	5.83
5.432	5.337		5.768	5.261		5.475	5.34		3.986	5.749		6.678	3.134		4.79	5.578		5.969	5.987		4.746	5.633		4.803	6.091
5.351	5.256		6.245	5.212		5.656	5.196		3.982	6.439		6.839	3.036		4.909	5.546		6.083	5.907		4.682	5.69		5.073	5.896
5.56	5.118		5.872	5.295		5.914	5.125		4.236	6.625		6.602	3.008		4.826	5.722		6.026	6.181		4.676	5.763		4.733	5.595
5.479	5.013		5.761	5.343		6.024	5.343		3.59	6.2		6.723	3.13		4.795	5.853		5.876	6.292		4.817	5.86		4.342	5.373
5.566	5.243		5.853	5.468		5.829	5.395		3.642	6.134		6.67	3.358		4.709	5.748		5.813	6.375		4.714	5.728		4.461	5.553
5.442	5.126		5.826	5.288		5.835	5.239		3.377	5.763		6.832	3.078		4.443	5.441		6	6.451		4.798	5.61		4.379	5.708
5.503	4.919		5.841	5.394		5.776	5.165		3.939	5.889		6.596	2.987		4.255	5.413		5.824	6.624		4.816	5.714		4.454	5.699
5.743	5.19		5.691	5.443		5.736	5.198		3.819	5.853		6.682	2.814		4.666	5.433		5.958	6.725		4.751	5.589		4.876	5.627
5.53	5.394		5.664	5.328		5.997	5.306		3.95	5.508		6.9	3.049		4.941	5.588		5.814	6.379		4.838	5.657		4.631	5.562
5.541	5.421		5.884	5.015		5.846	5.368		3.622	5.682		6.738	3.388		4.799	5.645		6.047	6.466		4.817	5.881		5.135	5.891
5.737	5.349		6.137	5.339		5.856	5.353		3.874	5.74		6.698	3.607		4.529	5.693		6.122	6.599		4.646	5.834		5.095	5.974
5.802	5.332		6.098	5.383		5.979	5.313		4.058	5.786		6.31	2.976		4.782	5.589		6.004	6.43		4.734	5.629		5.39	5.888
5.368	5.247		5.761	5.226		5.764	5.367		3.729	5.833		6.503	3.26		4.687	5.743		5.942	6.378		4.635	5.858		5.121	5.705
5.499	5.19		5.935	5.343		5.778	5.49		3.667	5.621		6.332	3.628		4.543	5.586		5.647	6.389		4.813	5.754		5.242	5.899
5.195	5.454		5.746	5.579		5.613	5.311		3.542	5.416		6.344	3.405		4.695	5.412		5.966	6.333		4.606	5.936		5.203	5.836
5.255	5.461		5.843	5.413		5.532	5.414		3.176	5.331		6.64	3.822		4.645	5.166		5.984	6.5		4.589	5.746		5.094	5.88
5.365	5.454		5.964	5.371		5.666	5.427		3.332	5.388		6.391	3.983		4.802	5.064		6.103	6.63		4.609	5.744		4.88	5.51
5.478	5.431		5.954	5.255		5.592	5.444		3.485	5.053		6.145	4.045		4.846	5.461		6.15	6.739		4.726	5.846		4.851	5.284
5.422	5.478		6.028	5.289		5.793	5.394		3.359	5.248		5.985	3.911		4.818	5.245		6.141	6.814		4.722	5.705		4.713	5.114
5.623	5.167		5.829	5.314		5.648	5.47		3.576	5.168		6.187	3.796		4.689	5.264		6.225	6.824		4.815	5.806		4.888	5.267
5.689	5.161		5.993	5.336		5.782	5.356		3.446	4.828		6.066	3.589		4.484	5.228		6.61	6.943		4.891	5.712		5.029	5.117
5.732	5.41		6.165	5.313		5.552	5.182		3.638	5.224		6.239	3.759		4.801	5.367		6.584	7.019		4.879	5.714		5.029	5.079
5.645	5.484		6.09	5.052		5.688	5.367		3.249	5.147		5.837	3.709		4.608	4.968		6.554	6.689		4.881	5.611		4.801	5.041
5.701	5.449		5.902	5.075		5.455	5.509		3.33	4.952		5.575	3.592		4.662	4.977		6.638	6.792		4.846	5.721		4.785	5.036
5.638	5.253		5.881	5.154		5.719	5.139		3.349	5.21		5.507	3.472		4.49	5.328		6.701	6.65		5.013	5.723		4.686	5.074
5.504	4.984		6.035	5.276		5.421	5.377		3.435	5.14		5.877	3.567		4.484	4.924		6.336	6.63		4.759	5.753		4.558	4.767
5.459	5.172		6.017	5.421		5.353	5.474		3.375	4.891		5.855	3.44		4.36	4.851		6.335	6.404		4.667	5.733		4.956	4.938
5.309	5.356		6.261	5.19		5.747	5.532		3.298	4.997		5.647	4.003		4.474	4.992		6.34	6.481		4.655	5.733		4.998	5.004
5.468	5.311		6.087	5.393		5.586	5.536		3.499	5.19		5.806	3.721		4.49	4.816		6.311	6.56		4.886	5.699		4.972	5.12
5.409	5.233		6.251	5.149		5.687	5.246		3.537	4.995		5.849	3.691		4.515	5.063		6.337	6.353		4.863	5.721		5.222	4.925
5.56	5.467		6.165	5.387		5.719	5.094		3.35	5.109		5.494	3.808		4.47	5.139		6.101	6.375		4.753	5.745		5.175	4.796
5.395	5.377		5.884	5.283		5.432	5.113		3.5	4.989		5.332	3.643		4.418	5.025		6.099	6.55		4.741	5.738		5.007	4.861
5.546	5.262		5.849	5.384		5.511	5.284		3.555	5.27		5.51	4.015		4.491	5.206		6.092	6.619		4.695	5.445		5.099	4.945
5.246	5.268		5.944	5.385		5.529	5.285		3.562	5.169		5.469	4.158		4.386	4.975		5.917	6.479		4.951	5.547		5.276	5.135
5.091	4.988		5.966	5.612		5.453	5.173		3.527	5.176		5.507	3.97		4.301	5.143		6.163	6.272		4.71	5.246		5.016	5.256
5.365	5.226		5.96	5.577		5.553	5.077		3.741	5.229		5.71	4.011		4.348	4.997		6.181	6.413		4.79	5.01		4.83	5.3
5.127	5.42		6.073	5.45		5.533	5.159		3.544	5.316		5.383	3.915		4.426	4.993		6.161	6.496		4.768	5.094		4.762	5.271
5.611	5.366		5.98	5.3		5.527	5.135		3.665	5.449		5.491	3.798		4.571	5.174		5.866	6.696		4.736	5.213		4.894	5.302
5.497	5.14		5.972	5.295		5.681	5.506		3.517	5.374		5.391	3.76		4.481	5.265		5.717	6.412		4.734	4.78		5.278	5.534
5.358	5.281		5.864	5.013		5.316	5.258		3.56	5.296		5.238	3.679		4.785	5.431		5.609	6.311		4.639	4.691		4.921	5.618
5.423	5.073		5.987	5.247		5.498	5.338		3.821	5.628		5.202	3.776		4.584	5.279		5.536	6.236		4.504	4.614		4.751	5.307
5.991	5.362		5.966	5.16		5.194	5.333		3.683	5.479		5.113	4.01		4.258	5.136		5.941	6.241		4.712	4.916		4.954	5.116
5.722	5.377		5.984	5.142		5.395	5.346		3.604	5.53		5.106	3.767		4.604	5.311		5.714	6.481		4.486	4.916		4.802	5.004
5.629	5.693		6.197	5.21		5.251	5.381		3.821	5.588		5.064	4.119		4.695	5.076		5.556	6.399		4.364	4.626		4.72	4.853
5.968	5.392		6.134	5.127		5.536	5.428		3.827	5.731		5.301	4.317		4.742	5.221		5.515	6.355		4.408	5		4.864	4.628
5.757	5.357		6.189	5.025		5.511	5.305		4.009	5.506		5.439	4.324		4.652	5.079		5.521	6.164		4.676	5.019		4.741	4.657
5.796	5.751		5.897	5.144		5.549	5.473		4.088	5.779		4.976	4.14		4.551	5.036		5.392	6.43		4.775	4.594		4.723	4.719
5.927	5.779		5.867	5.253		5.478	5.331		4.4	5.724		4.863	4.177		4.478	4.914		5.125	6.227		4.802	4.743		4.746	4.613
5.554	5.784		6.108	5.21		5.706	5.094		4.34	5.705		5.198	4.161		4.646	4.991		5.107	5.679		4.785	4.923		4.835	4.347
5.454	5.757		6.031	5.062		5.516	5.152		4.365	5.791		5.572	4.23		4.613	4.973		4.998	5.846		4.9	5.312		4.996	4.195
5.714	5.745		5.827	5.271		5.561	5.068		4.535	5.46		5.773	4.063		4.539	5.059		5.237	5.693		4.76	5.355		4.671	4.417
5.931	5.536		6.111	5.581		5.405	4.997		4.561	5.847		5.814	4.055		4.643	5.1		5.189	5.466		4.9	5.374		5.041	4.229
6.035	5.644		6.038	5.667		5.587	5.05		4.465	5.772		5.405	4.312		4.579	4.966		5.474	5.523		5.04	5.495		4.858	4.318
5.96	5.718		6.087	5.463		5.505	5.056		4.837	6.135		5.504	4.04		4.516	5.011		5.179	5.404		4.884	5.305		5.047	4.321
5.929	5.588		5.963	5.362		5.599	4.984		4.675	6.098		5.08	4.042		4.692	5.014		5.24	5.196		4.714	5.329		4.918	4.365
5.886	5.755		5.946	5.286		5.615	5.164		4.556	5.862		4.982	3.906		4.853	5.126		5.198	5.246		4.655	5.609		4.599	4.215
5.625	5.784		5.811	5.681		5.483	5.011		4.397	5.604		5.071	4.055		4.857	4.947		5.096	5.52		4.549	5.792		4.667	4.02
5.283	5.785		5.881	5.421		5.626	4.999		4.575	5.795		5.111	4.167		5.021	5.425		4.803	5.323		4.355	5.611		4.686	3.802
5.843	5.867		5.975	5.753		5.392	5.056		4.584	5.63		4.687	3.869		5.122	5.244		4.747	5.289		4.502	5.549		4.903	3.936
5.897	5.862		5.874	5.398		5.476	5.093		4.359	5.675		4.748	3.656		5.423	5.305		4.877	5.076		4.797	5.523		4.927	4.029
6.139	5.861		5.907	5.222		5.655	5.166		4.065	5.636		4.846	3.715		5.338	5.214		4.781	5.215		4.767	5.394		4.945	4.052
5.927	5.851		5.955	5.249		5.548	5.08		4.124	5.581		5.018	3.707		5.295	4.944		4.61	5.139		4.604	5.561		5.052	4.013
5.859	5.772		6.032	5.106		5.522	5.289		3.963	5.633		4.915	3.509		5.142	5.164		4.622	5.036		4.684	5.544		4.977	4.344
5.747	5.775		6.024	5.284		5.202	5.139		4.119	5.465		5.013	3.786		5.217	5.137		4.888	5.023		4.672	5.502		4.96	4.016
5.918	5.683		6.032	5.358		5.322	5.148		3.977	5.562		4.937	3.889		5.095	5.062		5.031	5.312		4.61	5.567		4.774	4.221
6.199	5.611		6.102	5.302		5.305	5.164		3.944	5.62		5.143	3.828		4.871	5.235		5.115	5.376		4.488	5.178		5.019	4.3
6.021	5.679		5.818	5.349		5.132	5.073		4.128	5.529		5.226	3.666		5.1	5.124		4.922	5.252		4.629	5.398		5.124	3.993
5.55	5.872		5.777	5.186		5.437	5.146		4.005	5.629		5.398	3.863		5.379	5.279		4.88	5.209		4.818	5.148		5.061	3.9
5.717	5.664		5.87	5.317		5.318	5.003		4.009	5.528		5.255	4.019		5.17	5.381		5.118	5.134		4.663	5.489		4.75	4.244
5.709	5.409		5.875	5.206		5.268	5.304		4.015	5.362		5.606	3.669		5.099	5.212		4.999	5.249		4.599	5.289		5.161	4.331
5.682	5.288		5.82	5.229		5.269	5.199		4.09	5.945		5.573	3.632		5.133	5.492		4.924	5.076		4.723	5.499		5.127	4.391
5.68	5.442		5.967	5.423		5.448	5.024		4.144	6.032		5.523	3.671		5.082	5.421		5.139	5.039		4.662	5.688		5.098	4.653
5.683	5.445		5.611	5.403		5.277	5.353		3.836	5.936		5.351	3.638		5.245	5.515		4.893	4.966		4.616	5.475		4.742	4.982
5.806	5.461		5.777	5.632		5.369	5.247		4.082	5.647		5.523	3.682		4.923	5.506		4.873	5.21		4.622	5.404		4.8	4.809
5.913	5.435		5.885	5.571		5.138	5.016		3.879	5.762		5.434	3.666		4.838	5.105		4.897	5.213		4.317	5.432		4.72	4.625
5.528	5.35		5.963	5.669		5.069	5.195		4.315	5.815		5.252	3.543		4.91	5.319		5.203	5		4.324	5.58		4.759	4.584
5.742	5.341		5.99	5.479		5.162	5.411		4.19	5.664		5.074	3.45		5.15	5.315		5.06	4.862		4.396	5.433		4.647	4.517
5.533	5.377		5.71	5.412		5.157	5.42		4.283	5.675		4.951	3.538		4.775	5.186		5.137	4.911		4.609	5.304		4.732	4.894
5.684	5.36		5.781	5.658		5.302	5.401		3.704	5.706		4.796	3.355		4.553	5.274		5.055	4.95		4.381	5.598		4.933	4.873
5.863	5.382		5.996	5.545		5.394	5.153		3.603	5.446		4.731	3.253		4.649	5.491		5.193	4.632		4.702	5.599		4.825	4.696
5.818	5.427		6.178	5.565		5.112	5.357		3.947	5.508		5.14	3.113		4.855	5.549		5.309	4.866		4.7	5.569		4.678	5.018
6.4	5.512		5.907	5.49		5.158	5.185		3.704	5.505		5.327	2.943		4.985	5.362		5.301	4.999		4.941	5.535		4.793	4.82
6.207	5.635		6.017	5.325		5.216	5.176		3.985	5.408		5.228	2.898		5.059	5.215		5.32	5.062		4.743	5.475		5.153	4.924
6.26	5.665		6.046	5.388		5.215	5.039		4.242	5.658		5.265	2.974		5.504	5.455		5.204	4.762		4.842	5.469		5.092	4.919
5.955	5.612		6.026	5.576		5.325	4.847		4.414	5.497		5.48	2.92		5.168	5.336		5.329	4.988		4.881	5.522		5.009	4.738
6.148	5.422		6.185	5.185		5.083	5.281		4.362	5.361		5.367	3.148		5.123	5.423		5.28	4.885		4.743	5.815		5.302	4.78
5.899	5.459		6.166	5.364		5.195	5.198		4.831	5.548		5.357	3.165		5.037	5.371		5.251	4.657		4.827	5.478		5.084	5.08
6.023	5.384		5.75	5.201		5.104	5.098		4.619	5.664		5.309	3.257		4.805	5.192		4.96	4.594		5.001	5.162		5.21	4.837
5.864	5.559		5.819	5.362		5.197	5.017		4.812	5.73		5.381	3.175		4.853	5.258		5.013	4.589		5.056	5.303		5.09	4.992
5.813	5.415		5.874	5.297		5.015	5.289		4.888	5.746		5.692	3.05		4.672	4.747		5.014	4.705		5.272	5.733		5.389	4.892
5.803	5.526		5.93	5.339		5.292	4.999		5.034	5.65		5.349	3.097		4.714	4.936		5.105	4.95		5.024	5.999		5.075	5.006
5.624	5.283		6.116	5.15		5.303	4.958		4.651	5.62		5.012	3.427		4.226	4.466		5.115	5.373		4.994	6.107		5.083	5.04
5.917	5.555		6.066	5.357		4.966	4.997		4.972	5.791		5.008	3.417		3.995	4.763		5.246	5.327		4.75	6.349		4.989	5.221
5.881	5.533		6.226	5.413		5.343	5.209		5.005	5.775		5.204	3.519		4.913	4.944		5.16	5.407		4.838	6.072		5.001	5.429
5.575	5.659		6.141	5.071		5.345	5.016		5.335	5.808		5.568	3.692		4.741	5.25		5.1	5.412		4.649	6.171		5.027	5.314
5.425	5.729		6.082	5.257		5.155	5.25		4.996	5.965		5.651	3.818		4.834	5.182		4.818	5.523		4.69	6.376		4.622	5.256
5.6	5.806		6.247	5.281		5.371	5.238		5.335	5.735		5.344	3.853		4.676	5.332		4.775	5.658		4.54	6.334		4.518	5.148
5.788	5.841		6.015	5.13		5.237	5.239		5.775	6.003		5.403	3.785		4.941	5.261		4.731	5.693		4.464	6.331		4.652	4.754
5.794	5.898		6.049	5.105		5.157	5.269		5.687	6.021		5.038	3.989		5.167	5.276		4.66	5.683		4.34	6.258		5.102	4.408
5.773	5.705		5.834	5.035		5.139	5.337		5.607	5.874		5.303	3.995		5.281	5.291		4.439	5.515		4.23	6.513		5.097	4.125
5.97	5.55		6.083	5.103		5.315	4.974		5.732	5.959		5.47	3.887		5.538	5.42		4.294	5.629		4.591	6.432		5.046	4.056
5.858	5.659		6.056	4.819		5.104	5.362		5.627	5.851		5.657	3.926		5.386	5.099		4.441	5.42		4.397	6.181		5.037	3.845
5.633	5.596		6.076	5.341		5.091	5.29		5.514	5.948		5.863	3.763		4.765	5.079		4.531	5.326		4.254	6.1		5.024	3.684
5.96	5.589		6.095	5.292		5.212	5.319		5.449	6.123		5.835	3.546		4.536	4.69		4.713	5.424		4.46	6.231		5.032	3.725
5.858	5.746		6.072	5.182		5.057	5.166		5.372	5.435		6.029	3.543		4.87	4.732		4.958	5.637		4.392	6.401		4.845	3.756
5.744	5.917		5.959	5.214		5.167	5.117		5.318	5.328		5.921	3.614		4.586	4.945		4.896	5.69		4.412	6.403		4.839	3.904
5.783	5.848		5.91	5.288		5.216	5.413		5.655	5.402		5.878	3.593		4.892	4.882		4.86	5.831		4.265	6.146		4.782	3.715
5.761	6.154		5.827	5.214		5.215	5.434		5.725	5.652		5.881	3.541		4.989	5.255		4.891	5.934		4.628	6.076		4.881	3.723
5.764	6.148		6.063	5.38		5.148	5.21		5.549	5.409		5.762	3.671		4.959	5.621		4.912	5.849		4.434	6.146		4.917	3.675
5.759	5.986		5.923	5.803		5.103	5.339		5.646	5.116		6.161	3.454		4.597	4.963		5.092	5.871		4.428	6.202		4.905	3.546
5.597	6.061		5.823	5.62		5.424	5.006		5.475	5.181		6.282	3.667		4.899	4.964		5.253	5.963		4.737	6.265		4.897	3.525
5.677	5.97		5.737	5.396		5.334	5.181		5.316	5.261		6.08	3.559		5.111	5.225		5.174	5.879		4.509	6.132		4.77	3.519
5.411	5.777		6.083	5.259		5.297	5.127		5.527	5.123		6.008	3.593		5.068	5.69		5.106	5.919		4.59	6.154		4.782	3.778
5.661	5.846		5.81	5.308		5.169	5.01		5.423	5.191		6.147	3.36		5.001	5.408		5.293	5.882		4.404	6.186		4.668	3.75
5.503	6.092		5.954	5.183		5.201	5.33		5.381	5.362		5.927	3.403		5.142	5.305		5.256	6.234		4.416	6.297		4.693	4.006
5.33	6.06		5.866	5.33		5.277	5.218		5.829	5.105		6.076	3		4.812	5.381		5.295	6.325		4.56	6.315		4.669	3.794
5.488	5.768		5.92	5.019		5.198	5.356		5.276	5.283		6.354	2.985		5.264	5.118		5.245	6.354		4.508	6.448		4.907	3.759
5.499	5.932		6.054	5.194		5.097	5.321		5.02	5.218		6.241	3.115		5.172	5.09		5.302	6.318		4.43	6.531		5.053	3.789
5.564	5.835		6.04	4.949		5.157	5.235		5.288	5.104		6.32	3.099		5.626	5.233		5.39	6.513		4.444	6.633		4.926	3.662
5.868	5.72		5.857	5.135		4.998	5.314		5.039	5.125		6.638	2.989		5.364	5.142		5.337	6.123		4.543	6.666		4.922	3.772
5.778	5.623		5.997	5.327		4.949	5.215		4.842	5.402		6.726	3.002		6.049	5.504		5.258	6.23		4.539	6.232		4.774	3.763
5.754	5.919		6.004	5.324		5.023	5.255		4.502	5.369		6.464	3.102		5.652	5.17		5.698	6.257		4.569	6.524		4.738	3.838
5.872	5.748		6.025	5.53		4.96	5.291		4.713	5.447		6.551	3.09		6.174	4.987		6.032	6.05		4.456	6.565		4.843	3.84
5.685	6.013		5.862	5.25		5.035	5.185		4.401	5.552		6.653	3.509		6.586	5.304		6.19	5.819		4.482	6.505		4.983	3.791
5.847	6.014		6.031	5.356		4.839	5.102		4.538	5.325		6.596	3.508		6.59	5.433		6.081	5.765		4.454	6.624		4.937	3.716
5.857	5.963		6.007	5.069		5.138	5.121		4.6	4.749		6.314	3.362		6.801	4.793		6.109	5.913		4.509	6.704		4.796	3.816
5.696	6.049		5.756	5.404		5.088	5.036		4.717	5.551		6.251	3.403		7.011	5.263		5.919	5.874		4.606	6.465		4.879	3.753
5.705	6.034		5.873	5.221		4.993	4.988		4.387	5.757		6.343	3.517		7.04	4.753		5.676	5.908		4.45	6.359		4.9	3.638
5.635	5.918		5.959	5.297		5.347	4.954		4.684	5.851		6.357	3.735		6.591	5.059		5.645	5.963		4.599	6.318		4.744	3.609
5.817	5.997		5.679	5.458		5.131	5.257		4.286	5.937		6.206	3.781		6.604	5.71		5.367	6.024		4.821	6.576		4.671	3.742
5.795	5.998		5.662	5.456		5.194	5.189		4.059	5.925		6.369	4.058		6.562	5.748		5.567	5.991		4.777	6.521		4.576	4.127
5.901	5.85		5.596	5.41		5.228	5.226		4.072	5.971		6.224	4.069		6.395	6.233		5.413	5.904		4.671	6.345		4.385	3.865
5.967	6.153		5.768	5.373		5.107	5.06		4.207	5.732		6.205	4.242		6.38	6.028		5.339	5.626		4.512	6.531		4.529	4.128
5.558	6.352		5.878	5.457		5.354	4.87		4.146	5.541		6.074	4.34		6.377	6.549		5.213	5.449		4.575	6.474		4.775	3.997
5.248	6.724		5.87	5.502		5.508	4.914		4.261	5.489		6.14	4.356		6.892	6.086		5.133	5.167		4.526	6.496		5.014	4.111
5.398	6.392		5.664	5.346		5.35	4.796		4.086	5.366		6.318	4.566		6.956	6.513		5.423	5.295		4.531	6.525		4.721	4.132
5.503	6.371		5.692	5.187		5.518	4.783		4.279	5.248		6.468	4.667		6.961	6.513		5.448	5.198		4.411	6.481		4.871	4.167
5.491	6.127		5.551	5.406		5.482	4.746		4.387	5.361		6.251	4.502		6.967	5.918		5.521	5.413		4.683	6.475		4.792	3.964
5.433	6.243		5.714	5.048		5.486	4.786		3.974	5.249		6.284	4.842		6.991	5.31		5.401	5.529		4.534	6.459		4.962	4.021
5.36	6.285		5.706	5.297		5.374	4.709		4.27	5.244		6.198	4.38		7.338	5.723		5.547	5.503		4.52	6.285		5.028	3.966
5.365	5.879		5.612	5.055		5.337	4.742		4.239	4.926		6.405	4.416		7.754	5.709		5.084	5.676		4.596	6.276		4.853	4.076
5.007	5.906		5.496	4.956		5.468	4.942		4.32	4.912		6.249	4.335		7.82	6.188		5.147	5.479		4.368	6.282		5.039	4.021
4.939	6.247		5.695	5.175		5.346	4.738		4.36	5.226		6.363	3.982		7.432	5.774		5.261	5.29		4.229	6.044		5.134	3.901
4.944	5.948		6.043	5.361		5.362	4.958		4.197	5.208		6.176	4.002		7.102	6.114		5.227	5.284		4.363	6.296		5.388	4.003
4.813	6.111		5.811	5.308		5.349	4.915		4.196	5.132		6.5	3.869		6.836	5.988		5.207	5.45		4.427	6.499		5.199	3.908
4.752	6.056		6.071	5.174		5.389	4.778		4.325	5.237		6.239	3.826		6.78	6.138		5.412	5.583		4.433	6.337		5.069	4.006
4.599	6.052		5.916	5.302		5.437	4.948		4.185	5		5.992	3.827		7.44	6.295		5.335	5.657		4.444	6.583		4.937	4.045
4.657	6.035		5.793	5.277		5.181	4.806		3.833	4.982		6.152	3.767		7.32	6.118		5.542	5.487		4.513	6.366		5.122	3.939
4.748	6.466		5.677	5.234		5.07	4.704		3.822	4.829		6.102	3.706		7.497	6.072		5.727	5.358		4.588	6.419		5.256	3.932
4.548	6.683		5.759	5.394		5.155	4.787		3.766	4.622		6.295	3.645		7.741	6.229		5.639	5.55		4.649	6.658		5.213	3.906
4.597	6.595		5.641	5.551		5.023	4.716		3.801	4.861		6.305	3.769		7.418	6.106		5.7	5.401		4.564	6.372		5.123	3.698
4.637	6.585		5.811	5.39		5.113	4.473		3.759	4.807		6.586	3.636		7.538	6.365		5.901	5.289		4.593	6.335		5.194	3.759
4.395	6.789		5.591	5.439		4.982	4.494		3.823	4.829		6.583	4.048		7.188	6.227		5.728	5.413		4.463	6.247		5.051	3.787
4.342	6.693		5.698	5.297		5.237	4.528		3.888	4.91		6.735	4		7.027	6.332		5.512	5.534		4.394	6.269		5.099	3.759
4.471	6.792		5.78	5.44		5.399	4.641		3.713	4.81		7.048	3.973		7.164	6.196		5.719	5.662		4.425	6.168		4.954	3.991
4.242	6.916		5.59	5.299		5.325	4.62		3.783	4.521		6.93	3.926		7.222	6.288		5.757	5.619		4.458	6.285		4.928	4.076
4.336	6.754		5.872	5.406		5.319	4.657		3.89	4.489		6.943	3.729		7.019	6.262		5.695	5.82		4.417	6.324		5.062	3.885
4.54	6.677		5.682	5.245		5.456	4.727		4.027	4.88		6.648	4.184		6.691	6.508		5.568	5.835		4.513	6.454		5.124	3.806
4.55	6.919		5.641	5.294		5.574	4.53		3.974	4.464		6.584	3.986		6.766	6.455		5.623	5.795		4.699	6.396		5.132	3.801
4.698	7.059		5.834	5.365		5.38	4.475		4.695	4.915		6.757	4.224		6.862	6.502		5.534	5.776		4.51	6.154		5.097	3.832
4.695	7.071		5.583	5.456		5.769	4.343		4.769	5.176		6.566	4.136		6.411	6.292		5.71	5.721		4.672	6.336		5.272	3.956
4.581	7.151		5.751	5.208		5.53	4.406		4.877	4.833		6.624	4.081		6.68	6.198		5.762	5.573		4.623	6.353		5.361	3.934
4.331	6.921		5.74	5.587		5.772	4.191		4.502	4.719		6.87	4.245		6.557	6.049		5.861	5.598		4.793	5.935		5.231	4.165
4.353	6.837		5.731	5.372		5.691	4.194		4.106	4.984		7.112	4.402		6.51	6.255		5.881	5.327		4.734	6.079		5.436	3.978
4.43	6.967		5.477	5.452		5.781	4.235		4.012	4.713		6.991	4.324		6.337	6.367		5.916	5.427		4.797	6.191		5.394	4.143
