# Supplementary material for: A skin-permeable polymer for non-invasive transdermal insulin delivery
Source: Nature. 2025 Nov 19;648(8093):459–67. doi: 10.1038/s41586-025-09729-x (PMC12695667; doi:10.1038/s41586-025-09729-x)
Supplement: Supplementary file 22 — Source Data Extended Data Fig. 8 [file 41586_2025_9729_MOESM22_ESM.xlsx]

## Sheet: Extended Data Fig. 8c
Distance (μm)	NBD-C6-HPC	OP-ICy5
0	52	46
0.241379	65.5085	58.6558
0.482759	72.0103	64.5547
0.724138	77.2725	72.9719
0.965517	79.7673	78.4385
1.2069	75.3408	80.4778
1.44828	65.1203	74.4688
1.68966	56.2948	69.6986
1.93103	55.7512	71.2314
2.17241	63.5204	78.7395
2.41379	73.8882	86.6234
2.65517	82.2477	88.5348
2.89655	83.7106	85.0257
3.13793	83.6986	81.0263
3.37931	84.137	80.7112
3.62069	83.6474	82.7159
3.86207	81.3151	84.3472
4.10345	76.0188	85.2105
4.34483	72.0263	86.0137
4.58621	70.1854	86.5585
4.82759	72.5018	88.6204
5.06897	76.2306	89.6639
5.31034	76.9202	86.0435
5.55172	84.4795	88.5738
5.7931	90.9655	91.3699
6.03448	83.7941	86.7812
6.27586	71.516	81.4474
6.51724	64.3836	76.1233
6.75862	61.5159	72.8538
7	61.3017	73.6395
7.24138	61.9315	75.8148
7.48276	64.5479	80.8493
7.72414	68.9897	87.3579
7.96552	69.6388	90.4282
8.2069	74.0721	95.1471
8.44828	77.3154	98.9319
8.68966	85.5586	105.75
8.93103	94.3318	112.03
9.17241	98.2181	110.739
9.41379	95.5307	108.079
9.65517	89.9675	104.543
9.89655	82.0137	102.26
10.1379	65.4414	93.7904
10.3793	55.5266	88.0411
10.6207	49.7397	81.0963
10.8621	48.0638	76.2376
11.1034	47.9178	72.7808
11.3448	50.265	70.79
11.5862	57	72.5753
11.8276	66.6303	78.0002
12.069	72.1888	79.6941
12.3103	73.3562	78.9293
12.5517	77.4751	84.4066
12.7931	85.2329	94.5613
13.0345	89.8563	101.99
13.2759	92.4254	104.794
13.5172	97.5401	109.266
13.7586	102.524	112.721
14	104.245	110.346
14.2414	102.911	105.255
14.4828	101.742	102.548
14.7241	100.562	102.633
14.9655	98.6301	102.931
15.2069	95.9749	101.662
15.4483	93.7395	100.226
15.6897	93.739	98.0814
15.931	97.76	98.6986
16.1724	105.572	101.928
16.4138	105.195	99.8122
16.6552	108.122	100.876
16.8966	114.343	106.768
17.1379	115.099	108.781
17.3793	108.513	106
17.6207	108	107
17.8621	117.961	113.818
18.1034	118.312	106.312
18.3448	112.863	95.3273
18.5862	108.48	90.5209
18.8276	114.917	96.137
19.069	124.001	104.218
19.3103	125.918	106.35
19.5517	121.027	104.712
19.7931	116.308	105.062
20.0345	105.927	102.694
20.2759	96.6964	101.766
20.5172	88.6986	99.274
20.7586	84.3699	98.0114
21	87.8197	98.7523
21.2414	98.4369	101.794
21.4828	112.111	108.727
21.7241	122.682	112.198
21.9655	131.974	113.864
22.2069	134.997	112.623
22.4483	128.278	107.425
22.6897	118.79	102.247
22.931	109.87	97.7467
23.1724	105.399	96.7168
23.4138	103.699	96.4727
23.6552	102.124	97.2333
23.8966	99.2006	96.1869
24.1379	94.1764	92.0942
24.3793	91.0501	88.9131
24.6207	89.42	86.7992
24.8621	89.7326	85.4175
25.1034	91.7433	83.1745
25.3448	93.4948	83.1404
25.5862	97.69	84.7722
25.8276	101.976	85.5748
26.069	101.206	80.7121
26.3103	106.18	81.3988
26.5517	110.498	85.8279
26.7931	108.752	84.4102
27.0345	106.431	83.171
27.2759	111.993	88.4419
27.5172	116.334	93.2927
27.7586	115.209	93.7052
28	113.604	92.5288
28.2414	116.68	94.8904
28.4828	117.242	96.598
28.7241	111.533	93.4838
28.9655	105.32	90.9818
29.2069	99.7652	91.3261
29.4483	93.0548	90.6097
29.6897	86.8234	92.5251
29.931	83.0501	98.2237
30.1724	76.9127	103.913
30.4138	68.7448	110.813
30.6552	60.9553	120.305
30.8966	55.5198	132.081
31.1379	54.3123	145.531
31.3793	51.9542	153.131
31.6207	48.0542	154.524
31.8621	46.3539	155.212
32.1034	42.1199	149.709
32.3448	38.3768	144.252
32.5862	41.0257	144.959
32.8276	45.991	147.285
33.069	48.9045	147.35
33.3103	51.7245	145.138
33.5517	55.6729	144.419
33.7931	58.8112	144.595
34.0345	62.1364	146.147
34.2759	64.836	140.864
34.5172	64.6909	127.939
34.7586	66.6639	116.599
35	77.1721	112.935

## Sheet: Extended Data Fig. 8d
1.25 x 105 /well	2.5 x 105 /well
14.8968	33.4561
13.3232	34.2904
11.9256	34.8843
